# Supplementary material for: Structure of SALL4 zinc finger domain reveals link between AT-rich DNA binding and Okihiro syndrome
Source: Life Sci Alliance. 2023 Jan 12;6(3):e202201588. doi: 10.26508/lsa.202201588 (PMC9838217; doi:10.26508/lsa.202201588)
Supplement: Supplementary file 1 [file LSA-2022-01588_SdataF1.xlsx]

## Sheet: Figure1a_gnomAD
SALL4	NP_065169.1	1053	S	N
SALL4	NP_065169.1	1051	A	V
SALL4	NP_065169.1	1050	I	T
SALL4	NP_065169.1	1045	L	P
SALL4	NP_065169.1	1043	H	Q
SALL4	NP_065169.1	1043	H	P
SALL4	NP_065169.1	1036	V	I
SALL4	NP_065169.1	1035	G	S
SALL4	NP_065169.1	1032	A	V
SALL4	NP_065169.1	1032	A	S
SALL4	NP_065169.1	1028	E	Q
SALL4	NP_065169.1	1024	S	R
SALL4	NP_065169.1	1022	G	R
SALL4	NP_065169.1	1021	S	L
SALL4	NP_065169.1	1017	D	V
SALL4	NP_065169.1	1016	M	K
SALL4	NP_065169.1	1015	K	E
SALL4	NP_065169.1	1015	K	Q
SALL4	NP_065169.1	1013	V	I
SALL4	NP_065169.1	1012	T	A
SALL4	NP_065169.1	1011	A	T
SALL4	NP_065169.1	1007	V	A
SALL4	NP_065169.1	1007	V	I
SALL4	NP_065169.1	1005	T	I
SALL4	NP_065169.1	1005	T	A
SALL4	NP_065169.1	1002	L	M
SALL4	NP_065169.1	999	P	R
SALL4	NP_065169.1	998	L	F
SALL4	NP_065169.1	997	T	I
SALL4	NP_065169.1	994	G	R
SALL4	NP_065169.1	993	G	W
SALL4	NP_065169.1	993	G	R
SALL4	NP_065169.1	992	S	R
SALL4	NP_065169.1	992	S	G
SALL4	NP_065169.1	988	S	Y
SALL4	NP_065169.1	986	E	K
SALL4	NP_065169.1	985	N	S
SALL4	NP_065169.1	982	V	M
SALL4	NP_065169.1	977	N	S
SALL4	NP_065169.1	974	S	N
SALL4	NP_065169.1	968	V	G
SALL4	NP_065169.1	968	V	L
SALL4	NP_065169.1	967	V	A
SALL4	NP_065169.1	966	P	S
SALL4	NP_065169.1	965	D	E
SALL4	NP_065169.1	965	D	N
SALL4	NP_065169.1	964	V	A
SALL4	NP_065169.1	959	A	T
SALL4	NP_065169.1	956	E	D
SALL4	NP_065169.1	955	K	R
SALL4	NP_065169.1	953	F	L
SALL4	NP_065169.1	946	G	R
SALL4	NP_065169.1	944	T	M
SALL4	NP_065169.1	944	T	A
SALL4	NP_065169.1	943	G	R
SALL4	NP_065169.1	940	A	P
SALL4	NP_065169.1	939	M	T
SALL4	NP_065169.1	939	M	V
SALL4	NP_065169.1	937	N	S
SALL4	NP_065169.1	937	N	D
SALL4	NP_065169.1	935	I	V
SALL4	NP_065169.1	932	K	N
SALL4	NP_065169.1	932	K	R
SALL4	NP_065169.1	931	R	M
SALL4	NP_065169.1	930	G	R
SALL4	NP_065169.1	928	R	C
SALL4	NP_065169.1	925	N	S
SALL4	NP_065169.1	922	A	V
SALL4	NP_065169.1	921	G	E
SALL4	NP_065169.1	921	G	R
SALL4	NP_065169.1	918	M	T
SALL4	NP_065169.1	918	M	L
SALL4	NP_065169.1	906	A	G
SALL4	NP_065169.1	904	G	E
SALL4	NP_065169.1	904	G	R
SALL4	NP_065169.1	902	I	T
SALL4	NP_065169.1	889	E	K
SALL4	NP_065169.1	884	A	T
SALL4	NP_065169.1	880	S	L
SALL4	NP_065169.1	876	G	R
SALL4	NP_065169.1	874	R	Q
SALL4	NP_065169.1	874	R	W
SALL4	NP_065169.1	867	A	T
SALL4	NP_065169.1	864	R	C
SALL4	NP_065169.1	861	A	V
SALL4	NP_065169.1	860	A	V
SALL4	NP_065169.1	860	A	T
SALL4	NP_065169.1	858	L	W
SALL4	NP_065169.1	857	P	A
SALL4	NP_065169.1	855	M	I
SALL4	NP_065169.1	855	M	L
SALL4	NP_065169.1	853	P	S
SALL4	NP_065169.1	852	S	F
SALL4	NP_065169.1	851	L	M
SALL4	NP_065169.1	849	S	L
SALL4	NP_065169.1	842	P	L
SALL4	NP_065169.1	841	V	L
SALL4	NP_065169.1	839	V	F
SALL4	NP_065169.1	836	Y	S
SALL4	NP_065169.1	836	Y	N
SALL4	NP_065169.1	833	P	L
SALL4	NP_065169.1	833	P	Q
SALL4	NP_065169.1	831	R	Q
SALL4	NP_065169.1	828	T	M
SALL4	NP_065169.1	825	L	V
SALL4	NP_065169.1	825	L	F
SALL4	NP_065169.1	823	S	R
SALL4	NP_065169.1	822	R	Q
SALL4	NP_065169.1	822	R	L
SALL4	NP_065169.1	819	M	R
SALL4	NP_065169.1	817	T	A
SALL4	NP_065169.1	816	R	C
SALL4	NP_065169.1	813	E	K
SALL4	NP_065169.1	812	S	T
SALL4	NP_065169.1	810	E	G
SALL4	NP_065169.1	809	A	S
SALL4	NP_065169.1	808	K	N
SALL4	NP_065169.1	806	G	E
SALL4	NP_065169.1	806	G	W
SALL4	NP_065169.1	805	A	G
SALL4	NP_065169.1	804	D	N
SALL4	NP_065169.1	803	P	S
SALL4	NP_065169.1	798	I	L
SALL4	NP_065169.1	795	A	V
SALL4	NP_065169.1	792	N	S
SALL4	NP_065169.1	790	P	R
SALL4	NP_065169.1	790	P	L
SALL4	NP_065169.1	789	S	F
SALL4	NP_065169.1	786	Q	R
SALL4	NP_065169.1	779	I	T
SALL4	NP_065169.1	779	I	V
SALL4	NP_065169.1	778	D	H
SALL4	NP_065169.1	777	P	L
SALL4	NP_065169.1	775	R	Q
SALL4	NP_065169.1	774	S	G
SALL4	NP_065169.1	769	D	N
SALL4	NP_065169.1	767	M	V
SALL4	NP_065169.1	765	S	L
SALL4	NP_065169.1	764	S	P
SALL4	NP_065169.1	762	D	N
SALL4	NP_065169.1	761	N	K
SALL4	NP_065169.1	760	T	I
SALL4	NP_065169.1	757	D	N
SALL4	NP_065169.1	754	V	M
SALL4	NP_065169.1	753	S	A
SALL4	NP_065169.1	752	G	R
SALL4	NP_065169.1	752	G	S
SALL4	NP_065169.1	745	R	H
SALL4	NP_065169.1	745	R	C
SALL4	NP_065169.1	744	Q	K
SALL4	NP_065169.1	741	F	L
SALL4	NP_065169.1	740	P	A
SALL4	NP_065169.1	739	A	S
SALL4	NP_065169.1	731	D	V
SALL4	NP_065169.1	731	D	G
SALL4	NP_065169.1	729	S	F
SALL4	NP_065169.1	729	S	C
SALL4	NP_065169.1	728	A	P
SALL4	NP_065169.1	727	M	V
SALL4	NP_065169.1	726	M	L
SALL4	NP_065169.1	722	L	Q
SALL4	NP_065169.1	721	T	A
SALL4	NP_065169.1	714	S	N
SALL4	NP_065169.1	711	P	L
SALL4	NP_065169.1	710	T	M
SALL4	NP_065169.1	705	S	C
SALL4	NP_065169.1	705	S	F
SALL4	NP_065169.1	701	A	V
SALL4	NP_065169.1	698	S	F
SALL4	NP_065169.1	698	S	P
SALL4	NP_065169.1	696	V	I
SALL4	NP_065169.1	694	E	A
SALL4	NP_065169.1	693	V	A
SALL4	NP_065169.1	692	D	N
SALL4	NP_065169.1	692	D	Y
SALL4	NP_065169.1	689	E	K
SALL4	NP_065169.1	689	E	Q
SALL4	NP_065169.1	688	I	M
SALL4	NP_065169.1	686	D	N
SALL4	NP_065169.1	683	C	W
SALL4	NP_065169.1	683	C	S
SALL4	NP_065169.1	682	I	S
SALL4	NP_065169.1	680	G	D
SALL4	NP_065169.1	680	G	S
SALL4	NP_065169.1	679	T	I
SALL4	NP_065169.1	677	G	S
SALL4	NP_065169.1	676	N	Y
SALL4	NP_065169.1	673	V	M
SALL4	NP_065169.1	672	T	A
SALL4	NP_065169.1	667	G	R
SALL4	NP_065169.1	666	T	M
SALL4	NP_065169.1	663	C	F
SALL4	NP_065169.1	659	P	A
SALL4	NP_065169.1	656	T	M
SALL4	NP_065169.1	653	I	M
SALL4	NP_065169.1	651	G	S
SALL4	NP_065169.1	650	G	D
SALL4	NP_065169.1	644	H	L
SALL4	NP_065169.1	644	H	D
SALL4	NP_065169.1	640	M	L
SALL4	NP_065169.1	639	V	L
SALL4	NP_065169.1	638	A	S
SALL4	NP_065169.1	634	K	T
SALL4	NP_065169.1	634	K	R
SALL4	NP_065169.1	627	S	L
SALL4	NP_065169.1	626	H	Y
SALL4	NP_065169.1	624	T	R
SALL4	NP_065169.1	620	T	I
SALL4	NP_065169.1	619	N	S
SALL4	NP_065169.1	617	R	Q
SALL4	NP_065169.1	611	T	I
SALL4	NP_065169.1	602	A	D
SALL4	NP_065169.1	600	G	S
SALL4	NP_065169.1	593	P	L
SALL4	NP_065169.1	590	G	W
SALL4	NP_065169.1	590	G	R
SALL4	NP_065169.1	587	T	I
SALL4	NP_065169.1	586	R	H
SALL4	NP_065169.1	586	R	C
SALL4	NP_065169.1	586	R	G
SALL4	NP_065169.1	585	Y	D
SALL4	NP_065169.1	583	M	I
SALL4	NP_065169.1	581	L	I
SALL4	NP_065169.1	580	S	A
SALL4	NP_065169.1	579	S	R
SALL4	NP_065169.1	579	S	N
SALL4	NP_065169.1	576	S	G
SALL4	NP_065169.1	573	R	Q
SALL4	NP_065169.1	569	L	R
SALL4	NP_065169.1	567	E	K
SALL4	NP_065169.1	566	N	S
SALL4	NP_065169.1	561	A	G
SALL4	NP_065169.1	560	K	Q
SALL4	NP_065169.1	559	D	E
SALL4	NP_065169.1	558	I	V
SALL4	NP_065169.1	554	L	S
SALL4	NP_065169.1	546	S	L
SALL4	NP_065169.1	543	E	K
SALL4	NP_065169.1	540	G	R
SALL4	NP_065169.1	536	F	L
SALL4	NP_065169.1	535	G	S
SALL4	NP_065169.1	533	A	S
SALL4	NP_065169.1	533	A	T
SALL4	NP_065169.1	530	S	Y
SALL4	NP_065169.1	530	S	T
SALL4	NP_065169.1	526	P	L
SALL4	NP_065169.1	525	G	E
SALL4	NP_065169.1	525	G	R
SALL4	NP_065169.1	523	G	R
SALL4	NP_065169.1	522	P	L
SALL4	NP_065169.1	517	G	S
SALL4	NP_065169.1	516	E	D
SALL4	NP_065169.1	507	L	Q
SALL4	NP_065169.1	507	L	R
SALL4	NP_065169.1	506	D	E
SALL4	NP_065169.1	505	G	R
SALL4	NP_065169.1	505	G	S
SALL4	NP_065169.1	504	P	L
SALL4	NP_065169.1	504	P	A
SALL4	NP_065169.1	503	L	W
SALL4	NP_065169.1	503	L	M
SALL4	NP_065169.1	502	S	P
SALL4	NP_065169.1	501	G	D
SALL4	NP_065169.1	501	G	R
SALL4	NP_065169.1	501	G	C
SALL4	NP_065169.1	499	T	M
SALL4	NP_065169.1	496	K	N
SALL4	NP_065169.1	496	K	Q
SALL4	NP_065169.1	496	K	E
SALL4	NP_065169.1	491	S	L
SALL4	NP_065169.1	491	S	W
SALL4	NP_065169.1	491	S	P
SALL4	NP_065169.1	490	S	F
SALL4	NP_065169.1	482	S	C
SALL4	NP_065169.1	481	T	I
SALL4	NP_065169.1	480	T	N
SALL4	NP_065169.1	478	L	V
SALL4	NP_065169.1	478	L	F
SALL4	NP_065169.1	474	S	R
SALL4	NP_065169.1	468	P	L
SALL4	NP_065169.1	464	P	L
SALL4	NP_065169.1	464	P	S
SALL4	NP_065169.1	463	D	N
SALL4	NP_065169.1	463	D	H
SALL4	NP_065169.1	461	V	L
SALL4	NP_065169.1	459	L	F
SALL4	NP_065169.1	457	Y	C
SALL4	NP_065169.1	456	P	R
SALL4	NP_065169.1	456	P	S
SALL4	NP_065169.1	452	G	S
SALL4	NP_065169.1	451	A	S
SALL4	NP_065169.1	450	A	V
SALL4	NP_065169.1	445	F	S
SALL4	NP_065169.1	444	E	K
SALL4	NP_065169.1	440	Q	E
SALL4	NP_065169.1	439	P	L
SALL4	NP_065169.1	433	P	L
SALL4	NP_065169.1	433	P	R
SALL4	NP_065169.1	431	R	Q
SALL4	NP_065169.1	422	K	Q
SALL4	NP_065169.1	413	S	Y
SALL4	NP_065169.1	412	C	S
SALL4	NP_065169.1	411	V	G
SALL4	NP_065169.1	411	V	L
SALL4	NP_065169.1	407	E	V
SALL4	NP_065169.1	406	G	E
SALL4	NP_065169.1	402	R	H
SALL4	NP_065169.1	402	R	P
SALL4	NP_065169.1	402	R	C
SALL4	NP_065169.1	401	L	V
SALL4	NP_065169.1	398	Q	H
SALL4	NP_065169.1	396	S	F
SALL4	NP_065169.1	387	C	Y
SALL4	NP_065169.1	386	Y	H
SALL4	NP_065169.1	383	K	N
SALL4	NP_065169.1	383	K	T
SALL4	NP_065169.1	383	K	R
SALL4	NP_065169.1	382	H	N
SALL4	NP_065169.1	379	L	F
SALL4	NP_065169.1	378	A	T
SALL4	NP_065169.1	377	A	E
SALL4	NP_065169.1	377	A	V
SALL4	NP_065169.1	376	E	K
SALL4	NP_065169.1	374	K	R
SALL4	NP_065169.1	374	K	E
SALL4	NP_065169.1	370	D	G
SALL4	NP_065169.1	368	A	V
SALL4	NP_065169.1	368	A	S
SALL4	NP_065169.1	368	A	T
SALL4	NP_065169.1	366	I	M
SALL4	NP_065169.1	366	I	L
SALL4	NP_065169.1	365	N	S
SALL4	NP_065169.1	364	P	L
SALL4	NP_065169.1	363	P	S
SALL4	NP_065169.1	358	K	R
SALL4	NP_065169.1	357	K	R
SALL4	NP_065169.1	354	D	Y
SALL4	NP_065169.1	352	A	V
SALL4	NP_065169.1	346	S	N
SALL4	NP_065169.1	345	Q	E
SALL4	NP_065169.1	341	S	L
SALL4	NP_065169.1	340	G	S
SALL4	NP_065169.1	337	Q	E
SALL4	NP_065169.1	335	L	F
SALL4	NP_065169.1	333	A	T
SALL4	NP_065169.1	329	R	H
SALL4	NP_065169.1	329	R	C
SALL4	NP_065169.1	327	M	T
SALL4	NP_065169.1	326	V	I
SALL4	NP_065169.1	325	N	S
SALL4	NP_065169.1	324	P	L
SALL4	NP_065169.1	323	L	F
SALL4	NP_065169.1	322	V	L
SALL4	NP_065169.1	321	R	Q
SALL4	NP_065169.1	321	R	W
SALL4	NP_065169.1	319	G	E
SALL4	NP_065169.1	314	T	I
SALL4	NP_065169.1	309	G	E
SALL4	NP_065169.1	300	P	L
SALL4	NP_065169.1	297	A	T
SALL4	NP_065169.1	294	L	P
SALL4	NP_065169.1	291	Q	H
SALL4	NP_065169.1	291	Q	P
SALL4	NP_065169.1	288	A	S
SALL4	NP_065169.1	288	A	T
SALL4	NP_065169.1	287	D	G
SALL4	NP_065169.1	284	L	P
SALL4	NP_065169.1	284	L	Q
SALL4	NP_065169.1	284	L	V
SALL4	NP_065169.1	282	Q	E
SALL4	NP_065169.1	268	V	I
SALL4	NP_065169.1	264	M	I
SALL4	NP_065169.1	264	M	V
SALL4	NP_065169.1	261	G	D
SALL4	NP_065169.1	260	L	S
SALL4	NP_065169.1	257	L	R
SALL4	NP_065169.1	252	A	G
SALL4	NP_065169.1	251	G	V
SALL4	NP_065169.1	251	G	R
SALL4	NP_065169.1	248	H	Q
SALL4	NP_065169.1	246	A	T
SALL4	NP_065169.1	231	L	V
SALL4	NP_065169.1	216	E	K
SALL4	NP_065169.1	216	E	Q
SALL4	NP_065169.1	215	L	I
SALL4	NP_065169.1	214	V	I
SALL4	NP_065169.1	212	P	L
SALL4	NP_065169.1	209	N	S
SALL4	NP_065169.1	208	A	V
SALL4	NP_065169.1	206	P	H
SALL4	NP_065169.1	205	V	L
SALL4	NP_065169.1	205	V	M
SALL4	NP_065169.1	199	D	A
SALL4	NP_065169.1	199	D	G
SALL4	NP_065169.1	199	D	N
SALL4	NP_065169.1	198	A	V
SALL4	NP_065169.1	198	A	T
SALL4	NP_065169.1	197	S	R
SALL4	NP_065169.1	197	S	N
SALL4	NP_065169.1	196	R	Q
SALL4	NP_065169.1	196	R	W
SALL4	NP_065169.1	193	V	G
SALL4	NP_065169.1	192	A	V
SALL4	NP_065169.1	192	A	E
SALL4	NP_065169.1	187	R	Q
SALL4	NP_065169.1	187	R	W
SALL4	NP_065169.1	182	T	I
SALL4	NP_065169.1	178	N	D
SALL4	NP_065169.1	177	A	T
SALL4	NP_065169.1	176	V	M
SALL4	NP_065169.1	173	K	R
SALL4	NP_065169.1	172	A	V
SALL4	NP_065169.1	172	A	T
SALL4	NP_065169.1	167	D	H
SALL4	NP_065169.1	166	Q	R
SALL4	NP_065169.1	164	T	I
SALL4	NP_065169.1	162	P	L
SALL4	NP_065169.1	159	T	R
SALL4	NP_065169.1	156	K	N
SALL4	NP_065169.1	156	K	M
SALL4	NP_065169.1	152	V	L
SALL4	NP_065169.1	149	A	V
SALL4	NP_065169.1	149	A	S
SALL4	NP_065169.1	147	P	L
SALL4	NP_065169.1	145	E	A
SALL4	NP_065169.1	143	M	T
SALL4	NP_065169.1	143	M	V
SALL4	NP_065169.1	141	E	K
SALL4	NP_065169.1	138	G	R
SALL4	NP_065169.1	138	G	S
SALL4	NP_065169.1	137	G	D
SALL4	NP_065169.1	133	H	Q
SALL4	NP_065169.1	131	D	E
SALL4	NP_065169.1	129	S	R
SALL4	NP_065169.1	128	G	S
SALL4	NP_065169.1	126	S	G
SALL4	NP_065169.1	125	T	S
SALL4	NP_065169.1	119	V	I
SALL4	NP_065169.1	117	G	R
SALL4	NP_065169.1	116	S	F
SALL4	NP_065169.1	110	V	M
SALL4	NP_065169.1	109	P	A
SALL4	NP_065169.1	109	P	S
SALL4	NP_065169.1	107	E	K
SALL4	NP_065169.1	106	S	N
SALL4	NP_065169.1	104	N	T
SALL4	NP_065169.1	103	M	V
SALL4	NP_065169.1	102	I	M
SALL4	NP_065169.1	99	P	L
SALL4	NP_065169.1	99	P	S
SALL4	NP_065169.1	95	T	S
SALL4	NP_065169.1	95	T	P
SALL4	NP_065169.1	94	C	S
SALL4	NP_065169.1	90	H	R
SALL4	NP_065169.1	85	S	C
SALL4	NP_065169.1	80	E	V
SALL4	NP_065169.1	79	A	V
SALL4	NP_065169.1	78	C	R
SALL4	NP_065169.1	77	C	R
SALL4	NP_065169.1	75	E	K
SALL4	NP_065169.1	74	C	F
SALL4	NP_065169.1	73	V	I
SALL4	NP_065169.1	72	H	Q
SALL4	NP_065169.1	72	H	Y
SALL4	NP_065169.1	71	T	M
SALL4	NP_065169.1	69	E	G
SALL4	NP_065169.1	69	E	Q
SALL4	NP_065169.1	67	R	H
SALL4	NP_065169.1	66	L	P
SALL4	NP_065169.1	62	T	A
SALL4	NP_065169.1	59	D	G
SALL4	NP_065169.1	56	A	V
SALL4	NP_065169.1	55	V	E
SALL4	NP_065169.1	54	E	K
SALL4	NP_065169.1	48	N	S
SALL4	NP_065169.1	45	A	V
SALL4	NP_065169.1	44	G	S
SALL4	NP_065169.1	42	E	K
SALL4	NP_065169.1	41	G	E
SALL4	NP_065169.1	41	G	R
SALL4	NP_065169.1	40	A	G
SALL4	NP_065169.1	40	A	V
SALL4	NP_065169.1	34	A	T
SALL4	NP_065169.1	32	D	V
SALL4	NP_065169.1	31	A	T
SALL4	NP_065169.1	30	F	L
SALL4	NP_065169.1	29	E	G
SALL4	NP_065169.1	27	T	I
SALL4	NP_065169.1	26	Q	K
SALL4	NP_065169.1	25	Q	L
SALL4	NP_065169.1	24	Q	P
SALL4	NP_065169.1	23	P	L
SALL4	NP_065169.1	19	G	C
SALL4	NP_065169.1	16	E	K
SALL4	NP_065169.1	13	N	S
SALL4	NP_065169.1	11	H	Y

## Sheet: Fig1a_ClinVar_uncertain_full
Name	Gene(s)	Protein change	Condition(s)	Clinical significance (Last reviewed)	Review status	Accession	GRCh37Chromosome	GRCh37Location	GRCh38Chromosome	GRCh38Location	VariationID	AlleleID(s)	dbSNP ID	Canonical SPDI	Column1
NM_020436.5(SALL4):c.3103G>A (p.Gly1035Ser)	SALL4	G1035S, G598S	not provided|Duane-radial ray syndrome	Conflicting interpretations of pathogenicity(Last reviewed: Sep 24, 2021)	criteria provided, conflicting interpretations	VCV000674937	20	50400863	20	51784324	674937	656644	rs76648342	NC_000020.11:51784323:C:T
NM_020436.5(SALL4):c.3097A>G (p.Thr1033Ala)	SALL4	T1033A, T596A	Duane-radial ray syndrome	Uncertain significance(Last reviewed: Sep 1, 2021)	criteria provided, single submitter	VCV000856853	20	50400869	20	51784330	856853	848479	rs943513953	NC_000020.11:51784329:T:C
NM_020436.5(SALL4):c.3080T>G (p.Val1027Gly)	SALL4	V1027G, V590G	Duane-radial ray syndrome	Uncertain significance(Last reviewed: Sep 1, 2021)	criteria provided, single submitter	VCV000940159	20	50400886	20	51784347	940159	939010	rs373111608	NC_000020.11:51784346:A:C
NM_020436.5(SALL4):c.2984T>G (p.Val995Gly)	SALL4	V995G, V558G	Duane-radial ray syndrome	Uncertain significance(Last reviewed: Aug 31, 2021)	criteria provided, single submitter	VCV001370536	20	50400982	20	51784443	1370536	1430604		NC_000020.11:51784442:A:C
NM_020436.5(SALL4):c.2977G>T (p.Gly993Trp)	SALL4	G556W, G993W	Duane-radial ray syndrome	Uncertain significance(Last reviewed: Feb 17, 2021)	criteria provided, single submitter	VCV001683703	20	50400989	20	51784450	1683703	1675634		NC_000020.11:51784449:C:A
NM_020436.5(SALL4):c.2977G>C (p.Gly993Arg)	SALL4	G993R, G556R	Duane-radial ray syndrome	Uncertain significance(Last reviewed: Sep 18, 2021)	criteria provided, single submitter	VCV001373144	20	50400989	20	51784450	1373144	1452862		NC_000020.11:51784449:C:G
NM_020436.5(SALL4):c.2977G>A (p.Gly993Arg)	SALL4	G993R, G556R	not provided	Uncertain significance(Last reviewed: Jan 15, 2015)	criteria provided, single submitter	VCV000197323	20	50400989	20	51784450	197323	194484	rs138891224	NC_000020.11:51784449:C:T
NM_020436.5(SALL4):c.2935G>A (p.Gly979Ser)	SALL4	G542S, G979S	not provided	Uncertain significance(Last reviewed: Jun 1, 2021)	criteria provided, single submitter	VCV001176429	20	50401031	20	51784492	1176429	1166350		NC_000020.11:51784491:C:T
NM_020436.5(SALL4):c.2899G>A (p.Val967Ile)	SALL4	V530I, V967I	not provided	Uncertain significance(Last reviewed: Oct 21, 2019)	criteria provided, single submitter	VCV001309665	20	50401067	20	51784528	1309665	1299040		NC_000020.11:51784527:C:T
NM_020436.5(SALL4):c.2848_2849delinsAA (p.Ser950Lys)	SALL4	S950K, S513K	not specified	Uncertain significance(Last reviewed: Feb 13, 2017)	criteria provided, single submitter	VCV000423567	20	50401117 - 50401118	20	51784578 - 51784579	423567	410774	rs1064796498	NC_000020.11:51784577:GA:TT
NM_020436.5(SALL4):c.2833G>A (p.Asp945Asn)	SALL4	D508N, D945N	not provided	Uncertain significance	no assertion criteria provided	VCV001174696	20	50401133	20	51784594	1174696	1164561		NC_000020.11:51784593:C:T
NM_020436.5(SALL4):c.2816T>G (p.Met939Arg)	SALL4	M939R, M502R	Duane-radial ray syndrome	Uncertain significance(Last reviewed: Aug 26, 2021)	criteria provided, single submitter	VCV001462053	20	50401150	20	51784611	1462053	1507380		NC_000020.11:51784610:A:C
NM_020436.5(SALL4):c.2806G>A (p.Glu936Lys)	SALL4	E499K, E936K	not provided	Uncertain significance(Last reviewed: Sep 20, 2019)	criteria provided, single submitter	VCV001312216	20	50401160	20	51784621	1312216	1302747		NC_000020.11:51784620:C:T
NM_020436.5(SALL4):c.2783G>A (p.Arg928His)	SALL4	R491H, R928H	not provided	Uncertain significance(Last reviewed: Jul 1, 2019)	criteria provided, single submitter	VCV000872737	20	50401183	20	51784644	872737	860656	rs765767916	NC_000020.11:51784643:C:T
NM_020436.5(SALL4):c.2704A>G (p.Ile902Val)	SALL4	I465V, I902V	Duane-radial ray syndrome	Uncertain significance(Last reviewed: Oct 3, 2021)	criteria provided, single submitter	VCV001406494	20	50405438	20	51788899	1406494	1408515		NC_000020.11:51788898:T:C
NM_020436.5(SALL4):c.2668C>T (p.Arg890Trp)	SALL4	R890W, R453W	Duane-radial ray syndrome	Uncertain significance(Last reviewed: Aug 31, 2021)	criteria provided, single submitter	VCV000850032	20	50405474	20	51788935	850032	848480	rs2078012508	NC_000020.11:51788934:G:A
NM_020436.5(SALL4):c.2591_2592delinsTT (p.Arg864Leu)	SALL4	R427L, R864L	not provided	Uncertain significance(Last reviewed: Sep 16, 2018)	no assertion criteria provided	VCV000591080	20	50405550 - 50405551	20	51789011 - 51789012	591080	582074	rs1568862327	NC_000020.11:51789010:GC:AA
NM_020436.5(SALL4):c.2590C>T (p.Arg864Cys)	SALL4	R427C, R864C	Duane-radial ray syndrome	Uncertain significance(Last reviewed: Aug 14, 2021)	criteria provided, single submitter	VCV001370519	20	50405552	20	51789013	1370519	1430588		NC_000020.11:51789012:G:A
NM_020436.5(SALL4):c.2482A>T (p.Thr828Ser)	SALL4	T828S, T391S	not provided	Uncertain significance(Last reviewed: Oct 2, 2015)	criteria provided, single submitter	VCV000283195	20	50405660	20	51789121	283195	267432	rs764444344	NC_000020.11:51789120:T:A
NM_020436.5(SALL4):c.2447G>A (p.Arg816His)	SALL4	R816H	not provided	Uncertain significance(Last reviewed: Jul 21, 2017)	criteria provided, single submitter	VCV000593118	20	50406575	20	51790036	593118	584182	rs747560279	NC_000020.11:51790035:C:T
NM_020436.5(SALL4):c.2422A>G (p.Lys808Glu)	SALL4	K808E	Oculootoradial syndrome	Uncertain significance(Last reviewed: Jan 1, 2019)	criteria provided, single submitter	VCV000982635	20	50406600	20	51790061	982635	971150	rs2078023413	NC_000020.11:51790060:T:C
NM_020436.5(SALL4):c.2410G>A (p.Asp804Asn)	SALL4	D804N	Duane-radial ray syndrome	Uncertain significance(Last reviewed: Sep 17, 2021)	criteria provided, single submitter	VCV001514811	20	50406612	20	51790073	1514811	1485854		NC_000020.11:51790072:C:T
NM_020436.5(SALL4):c.2386G>A (p.Glu796Lys)	SALL4	E796K	not provided	Uncertain significance(Last reviewed: Aug 18, 2016)	criteria provided, single submitter	VCV000288911	20	50406636	20	51790097	288911	273148	rs886044039	NC_000020.11:51790096:C:T
NM_020436.5(SALL4):c.2277G>C (p.Leu759Phe)	SALL4	L759F	not provided	Uncertain significance(Last reviewed: Jun 19, 2018)	criteria provided, single submitter	VCV000597521	20	50406745	20	51790206	597521	588582	rs781770955	NC_000020.11:51790205:C:G
NM_020436.5(SALL4):c.2260G>A (p.Val754Met)	SALL4	V754M	Duane-radial ray syndrome	Uncertain significance(Last reviewed: Oct 14, 2021)	criteria provided, single submitter	VCV001437608	20	50406762	20	51790223	1437608	1514224		NC_000020.11:51790222:C:T
NM_020436.5(SALL4):c.2162C>T (p.Thr721Met)	SALL4	T721M	not provided|Duane-radial ray syndrome	Conflicting interpretations of pathogenicity(Last reviewed: Aug 20, 2021)	criteria provided, conflicting interpretations	VCV000338771	20	50406860	20	51790321	338771	345503	rs147195029	NC_000020.11:51790320:G:A
NM_020436.5(SALL4):c.2041G>A (p.Ala681Thr)	SALL4	A681T	Duane-radial ray syndrome|not provided	Conflicting interpretations of pathogenicity(Last reviewed: Feb 16, 2021)	criteria provided, conflicting interpretations	VCV000498780	20	50406981	20	51790442	498780	490204	rs147385529	NC_000020.11:51790441:C:T
NM_020436.5(SALL4):c.2036C>G (p.Thr679Ser)	SALL4	T679S	not provided	Uncertain significance(Last reviewed: Jun 21, 2018)	criteria provided, single submitter	VCV000281637	20	50406986	20	51790447	281637	265874	rs549741547	NC_000020.11:51790446:G:C
NM_020436.5(SALL4):c.1880C>T (p.Ser627Leu)	SALL4	S627L	Duane-radial ray syndrome	Uncertain significance(Last reviewed: Aug 28, 2021)	criteria provided, single submitter	VCV001441748	20	50407142	20	51790603	1441748	1381824		NC_000020.11:51790602:G:A
NM_020436.5(SALL4):c.1871C>T (p.Thr624Met)	SALL4	T624M	not provided|Duane-radial ray syndrome	Conflicting interpretations of pathogenicity(Last reviewed: Dec 31, 2019)	criteria provided, conflicting interpretations	VCV000594694	20	50407151	20	51790612	594694	585756	rs146604877	NC_000020.11:51790611:G:A
NM_020436.5(SALL4):c.1802G>C (p.Arg601Pro)	SALL4	R601P	Duane-radial ray syndrome	Uncertain significance(Last reviewed: Aug 14, 2021)	criteria provided, single submitter	VCV001507502	20	50407220	20	51790681	1507502	1351961		NC_000020.11:51790680:C:G
NM_020436.5(SALL4):c.1630C>T (p.Pro544Ser)	SALL4	P544S	not provided	Uncertain significance(Last reviewed: Apr 17, 2017)	criteria provided, single submitter	VCV000287161	20	50407392	20	51790853	287161	271398	rs150402866	NC_000020.11:51790852:G:A
NM_020436.5(SALL4):c.1567G>C (p.Gly523Arg)	SALL4	G523R	not provided|Duane-radial ray syndrome	Conflicting interpretations of pathogenicity(Last reviewed: Oct 26, 2021)	criteria provided, conflicting interpretations	VCV000288147	20	50407455	20	51790916	288147	272384	rs113920122	NC_000020.11:51790915:C:G
NM_020436.5(SALL4):c.1496C>T (p.Thr499Met)	SALL4	T499M	Duane-radial ray syndrome	Uncertain significance(Last reviewed: Aug 24, 2021)	criteria provided, single submitter	VCV001369285	20	50407526	20	51790987	1369285	1414299		NC_000020.11:51790986:G:A
NM_020436.5(SALL4):c.1424A>G (p.Lys475Arg)	SALL4	K475R	Duane-radial ray syndrome	Uncertain significance(Last reviewed: Dec 5, 2018)	criteria provided, single submitter	VCV000931969	20	50407598	20	51791059	931969	919920	rs2078036143	NC_000020.11:51791058:T:C
NM_020436.5(SALL4):c.1358A>G (p.Asn453Ser)	SALL4	N453S	not provided	Uncertain significance(Last reviewed: Aug 17, 2017)	criteria provided, single submitter	VCV000283599	20	50407664	20	51791125	283599	267836	rs146644204	NC_000020.11:51791124:T:C
NM_020436.5(SALL4):c.1287T>G (p.Phe429Leu)	SALL4	F429L	Duane-radial ray syndrome|not provided	Conflicting interpretations of pathogenicity(Last reviewed: Aug 3, 2021)	criteria provided, conflicting interpretations	VCV000286842	20	50407735	20	51791196	286842	271079	rs143818932	NC_000020.11:51791195:A:C
NM_020436.5(SALL4):c.1253G>A (p.Arg418His)	SALL4	R418H	not specified	Uncertain significance(Last reviewed: Feb 13, 2015)	criteria provided, single submitter	VCV000218770	20	50407769	20	51791230	218770	215592	rs864309613	NC_000020.11:51791229:C:T
NM_020436.5(SALL4):c.1226C>G (p.Pro409Arg)	SALL4	P409R	not provided	Uncertain significance(Last reviewed: Aug 17, 2017)	criteria provided, single submitter	VCV000593400	20	50407796	20	51791257	593400	584464	rs1282224804	NC_000020.11:51791256:G:C
NM_020436.5(SALL4):c.1205G>A (p.Arg402His)	SALL4	R402H	not provided	Uncertain significance(Last reviewed: Apr 7, 2022)	criteria provided, single submitter	VCV001708823	20	50407817	20	51791278	1708823	1707177		NC_000020.11:51791277:C:T
NM_020436.5(SALL4):c.1184G>A (p.Ser395Asn)	SALL4	S395N	not provided	Uncertain significance(Last reviewed: May 7, 2019)	criteria provided, single submitter	VCV001305604	20	50407838	20	51791299	1305604	1298198		NC_000020.11:51791298:C:T
NM_020436.5(SALL4):c.1142A>G (p.Lys381Arg)	SALL4	K381R	not provided	Uncertain significance(Last reviewed: Jul 2, 2019)	criteria provided, single submitter	VCV001306787	20	50407880	20	51791341	1306787	1295737		NC_000020.11:51791340:T:C
NM_020436.5(SALL4):c.1037G>A (p.Ser346Asn)	SALL4	S346N	Duane-radial ray syndrome	Uncertain significance(Last reviewed: May 25, 2020)	criteria provided, single submitter	VCV001699070	20	50407985	20	51791446	1699070	1691444		NC_000020.11:51791445:C:T
NM_020436.5(SALL4):c.1019G>A (p.Gly340Asp)	SALL4	G340D	not provided	Uncertain significance(Last reviewed: Nov 7, 2018)	criteria provided, single submitter	VCV000430180	20	50408003	20	51791464	430180	422329	rs1131691819	NC_000020.11:51791463:C:T
NM_020436.5(SALL4):c.950C>T (p.Pro317Leu)	SALL4	P317L	not provided	Uncertain significance(Last reviewed: Aug 15, 2019)	criteria provided, single submitter	VCV000387718	20	50408072	20	51791533	387718	379730	rs149863527	NC_000020.11:51791532:G:A
NM_020436.5(SALL4):c.893A>G (p.Asn298Ser)	SALL4	N298S	not provided	Uncertain significance(Last reviewed: Oct 16, 2020)	criteria provided, single submitter	VCV001302949	20	50408129	20	51791590	1302949	1293229		NC_000020.11:51791589:T:C
NM_020436.5(SALL4):c.766A>G (p.Thr256Ala)	SALL4	T256A	not provided	Uncertain significance(Last reviewed: Mar 21, 2016)	criteria provided, single submitter	VCV000286760	20	50408256	20	51791717	286760	270997	rs139802240	NC_000020.11:51791716:T:C
NM_020436.5(SALL4):c.760G>A (p.Ala254Thr)	SALL4	A254T	not provided	Uncertain significance(Last reviewed: May 24, 2021)	criteria provided, single submitter	VCV001326649	20	50408262	20	51791723	1326649	1317009		NC_000020.11:51791722:C:T
NM_020436.5(SALL4):c.677T>C (p.Leu226Pro)	SALL4	L226P	not provided	Uncertain significance(Last reviewed: Jan 30, 2017)	criteria provided, single submitter	VCV000423383	20	50408345	20	51791806	423383	410775	rs1064796393	NC_000020.11:51791805:A:G
NM_020436.5(SALL4):c.659G>A (p.Cys220Tyr)	SALL4	C220Y	not specified	Uncertain significance(Last reviewed: Sep 1, 2017)	criteria provided, single submitter	VCV001334823	20	50408363	20	51791824	1334823	1325745		NC_000020.11:51791823:C:T
NM_020436.5(SALL4):c.541G>A (p.Val181Met)	SALL4	V181M	not specified|Duane-radial ray syndrome	Conflicting interpretations of pathogenicity(Last reviewed: Jul 22, 2020)	criteria provided, conflicting interpretations	VCV000338781	20	50408481	20	51791942	338781	351171	rs139382539	NC_000020.11:51791941:C:T
NM_020436.5(SALL4):c.536C>G (p.Thr179Ser)	SALL4	T179S	Duane-radial ray syndrome	Uncertain significance(Last reviewed: Aug 30, 2021)	criteria provided, single submitter	VCV000659699	20	50408486	20	51791947	659699	648776	rs201303046	NC_000020.11:51791946:G:C
NM_020436.5(SALL4):c.250A>G (p.Ile84Val)	SALL4	I84V	Duane-radial ray syndrome	Uncertain significance(Last reviewed: Aug 31, 2021)	criteria provided, single submitter	VCV000655640	20	50408772	20	51792233	655640	648777	rs1601172072	NC_000020.11:51792232:T:C
NM_020436.5(SALL4):c.203G>A (p.Arg68Gln)	SALL4	R68Q	Duane-radial ray syndrome	Uncertain significance(Last reviewed: Sep 2, 2021)	criteria provided, single submitter	VCV000574506	20	50408819	20	51792280	574506	575120	rs773046204	NC_000020.11:51792279:C:T
NM_020436.5(SALL4):c.202C>T (p.Arg68Trp)	SALL4	R68W	not provided	Uncertain significance(Last reviewed: Oct 1, 2019)	criteria provided, single submitter	VCV000872738	20	50408820	20	51792281	872738	860657	rs202087308	NC_000020.11:51792280:G:A
NM_020436.5(SALL4):c.36C>G (p.Ile12Met)	SALL4	I12M	not provided	Uncertain significance	no assertion criteria provided	VCV001050447	20	50418912	20	51802373	1050447	1038768		NC_000020.11:51802372:G:C
Data downloaded on 25.11.2022

## Sheet: Figure1a_uncertain_significance
NP_065169.1	SALL4	84	I	V
NP_065169.1	SALL4	220	C	Y
NP_065169.1	SALL4	226	L	P
NP_065169.1	SALL4	381	K	R
NP_065169.1	SALL4	409	P	R
NP_065169.1	SALL4	418	R	H
NP_065169.1	SALL4	475	K	R
NP_065169.1	SALL4	601	R	P
NP_065169.1	SALL4	950	S	K
NP_065169.1	SALL4	995	V	G
NP_065169.1	SALL4	888	H	R
NP_065169.1	SALL4	890	R	W
NP_065169.1	SALL4	911	G	D
