# Supplementary material for: Structure of SALL4 zinc finger domain reveals link between AT-rich DNA binding and Okihiro syndrome
Source: Life Sci Alliance. 2023 Jan 12;6(3):e202201588. doi: 10.26508/lsa.202201588 (PMC9838217; doi:10.26508/lsa.202201588)
Supplement: Supplementary file 4 [file LSA-2022-01588_SdataFS1.xlsx]

## Sheet: FigureS1_c
#frame	dsDNA avgInt	ZFC4 avgInt	ZFC4-dsDNA avgInt
1	0.0287019	0.0291072	0.0283163
2	0.0286316	0.0291192	0.0283654
3	0.0286766	0.0290866	0.028342
4	0.0286863	0.029147	0.0283687
5	0.0285907	0.0291272	0.028346
6	0.0286168	0.0291412	0.0283878
7	0.0286919	0.0290985	0.0283714
8	0.0285574	0.0290957	0.0283919
9	0.0286249	0.0291023	0.0283853
10	0.0286237	0.0291002	0.0283057
11	0.0286063	0.0291049	0.0282925
12	0.0285978	0.0290701	0.0283628
13	0.0286098	0.0290678	0.0283544
14	0.0286155	0.029045	0.0283524
15	0.0285993	0.0290454	0.0283491
16	0.0286025	0.0291051	0.0283281
17	0.028517	0.0290885	0.0283002
18	0.0285947	0.0291085	0.0282924
19	0.0286117	0.0290368	0.0283546
20	0.0286195	0.0290661	0.0283317
21	0.0285874	0.0290449	0.0282951
22	0.0285617	0.0290184	0.0283339
23	0.0286327	0.0290066	0.0283531
24	0.0286151	0.028985	0.0282934
25	0.0286085	0.0290588	0.0284556
26	0.0285728	0.0290237	0.0283312
27	0.0285268	0.0290281	0.0282842
28	0.0285575	0.0290365	0.0282617
29	0.0285894	0.0289865	0.0283386
30	0.0285824	0.0290665	0.0283521
31	0.0286889	0.028956	0.0282495
32	0.0286323	0.029072	0.0282747
33	0.0285833	0.0290031	0.028317
34	0.0286062	0.0290153	0.0283348
35	0.0285447	0.028999	0.0282606
36	0.028612	0.0290157	0.0282921
37	0.0285596	0.0289745	0.028365
38	0.0285826	0.0290315	0.0284069
39	0.0286079	0.0290182	0.0282164
40	0.0285607	0.0289711	0.0282363
41	0.0285151	0.0290169	0.0283569
42	0.0284922	0.0289787	0.0283315
43	0.0285355	0.0289667	0.0282226
44	0.0285893	0.0289324	0.0283945
45	0.0286143	0.0289824	0.0283169
46	0.0285535	0.0290222	0.0283206
47	0.0285896	0.0289834	0.0283357
48	0.0285544	0.0289735	0.0283258
49	0.0285474	0.0289691	0.0284434
50	0.0285736	0.0289597	0.0283548
51	0.0285553	0.0289395	0.0283769
52	0.0285279	0.0289172	0.0282976
53	0.0285827	0.02901	0.0282921
54	0.0285386	0.0290083	0.028274
55	0.0285194	0.0289131	0.0283185
56	0.0285609	0.0289565	0.0282876
57	0.0285526	0.0289131	0.0283108
58	0.0285032	0.0288837	0.0282849
59	0.0286214	0.0288952	0.0283796
60	0.0285295	0.0288861	0.028255
61	0.0285644	0.0289198	0.0282713
62	0.0284976	0.0288991	0.0283065
63	0.028526	0.0289018	0.0282218
64	0.028528	0.028898	0.0283035
65	0.0285439	0.0288887	0.0283218
66	0.0285792	0.0289066	0.0283114
67	0.0285112	0.0288503	0.0282925
68	0.0285281	0.0288958	0.0282833
69	0.0285678	0.0288775	0.0282362
70	0.0285878	0.0288967	0.0283066
71	0.0284617	0.0289579	0.0281994
72	0.0285021	0.0289066	0.0282987
73	0.0285248	0.0289703	0.028302
74	0.0285217	0.0288784	0.0283067
75	0.0285058	0.0289262	0.0282266
76	0.0285399	0.0287886	0.0283009
77	0.0284972	0.0288804	0.0283093
78	0.0285196	0.0288151	0.0282867
79	0.0285343	0.0289268	0.0283328
80	0.0285602	0.0288436
81	0.0285739	0.0288745
82	0.0284843	0.02893
83	0.028579	0.0288742
84	0.0284989	0.0288295
85	0.0285092	0.0288991
86	0.0285214	0.0288558
87	0.0285024	0.0288084
88	0.0285047	0.0288283
89	0.0285575	0.02884
90	0.0285038	0.0288591
91	0.0285162	0.0288413
92	0.028511	0.0288653
93	0.0285501	0.0288225
94	0.0284701	0.0288572
95	0.0285572	0.0288396
96	0.0284376	0.0288353
97	0.0284355	0.028887
98	0.0285209	0.0288114
99	0.0284813	0.0287619
100	0.0285106	0.0287808
101	0.0284684	0.0288625
102	0.0284825	0.0288064
103	0.0284744	0.0288544
104	0.0284957	0.0287854
105	0.0285037	0.0288357
106	0.0285077	0.0288367
107	0.0284815	0.0288591
108	0.0284773	0.0287711
109	0.0284361	0.0288026
110	0.0284981	0.028769
111	0.0285439	0.0288015
112	0.0284737	0.0288467
113	0.0284428	0.0288351
114	0.0284749	0.0288229
115	0.0284219	0.028748
116	0.0284024	0.028793
117	0.0285096	0.0287175
118	0.0284818	0.0287687
119	0.028435	0.0287784
120	0.0284848	0.0287428
121	0.0284525	0.0287507
122	0.0284457	0.0287982
123	0.0285433	0.0287409
124	0.0285158	0.0287946
125	0.028513	0.028796
126	0.028499	0.028764
127	0.0284711	0.0288252
128	0.0284498	0.0287222
129	0.0284963	0.0287495
130	0.028503	0.0287301
131	0.028522	0.0287603
132	0.0284807	0.0287253
133	0.0284843	0.0287188
134	0.0284758	0.0288222
135	0.0284431	0.02879
136	0.0284429	0.0287801
137	0.0284189	0.0287154
138	0.0284733	0.0286942
139	0.0284542	0.0287279
140	0.028463	0.0287168
141	0.0284656	0.0287478	0.0282877
142	0.0285075	0.0286838	0.0282427
143	0.0284872	0.0287692	0.0283053
144	0.0284732	0.0287457	0.0282805
145	0.0284437	0.02878	0.028297
146	0.0284627	0.0287605	0.028301
147	0.028498	0.0287129	0.0283155
148	0.028481	0.0287807	0.0282797
149	0.0284597	0.0287098	0.0282463
150	0.0284658	0.0287362	0.0282977
151	0.0284159	0.0287072	0.0282922
152	0.0285139	0.028755	0.028256
153	0.0284506	0.0287294	0.0282999
154	0.0285047	0.0287734	0.0282808
155	0.0285019	0.0286832	0.0282612
156	0.0284355	0.0287337	0.0282366
157	0.0284289	0.0286868	0.0282458
158	0.0284715	0.0287499	0.0282505
159	0.0284446	0.0287177	0.0281837
160	0.0284673	0.0286915	0.0282554
161	0.0284251	0.0287116	0.0282834
162	0.0284395	0.0287333	0.0282534
163	0.0284791	0.0286737	0.0282979
164	0.0284094	0.0286622	0.0282768
165	0.0284688	0.028701	0.0282852
166	0.0284697	0.0287041	0.0283208
167	0.0285109	0.0286954	0.0282215
168	0.0284387	0.0287137	0.0282556
169	0.0284172	0.0287505	0.028331
170	0.0284555	0.0286539	0.028333
171	0.0284759	0.0286955	0.028269
172	0.028422	0.0286325	0.0282947
173	0.0284939	0.0286668	0.0283036
174	0.0284644	0.0286144	0.0283212
175	0.0284314	0.0287073	0.0282085
176	0.0284589	0.0286183	0.0282723
177	0.0284446	0.0287096	0.0282813
178	0.028417	0.0286704	0.0281615
179	0.0284583	0.0285991	0.0282408
180	0.0284237	0.0286894	0.0282681
181	0.0284336	0.0286971	0.0283652
182	0.02841	0.0286652	0.0282799
183	0.0284368	0.0286909	0.0282742
184	0.0284586	0.028636	0.02828
185	0.0284101	0.0285961	0.0282395
186	0.0284366	0.0286947	0.0282288
187	0.0284318	0.0286326	0.0282653
188	0.0285163	0.0286861	0.0282826
189	0.0285104	0.028664	0.0282797
190	0.0284306	0.0286566	0.028282
191	0.0284188	0.0286593	0.0282421
192	0.0284111	0.0286942	0.0282272
193	0.0284771	0.0286395	0.028358
194	0.0284003	0.0285976	0.0282815
195	0.0284802	0.0287056	0.0282915
196	0.028412	0.0286647	0.0282578
197	0.0285166	0.0286372	0.0282881
198	0.0284674	0.0286691	0.0283227
199	0.0284559	0.0285776	0.0282053
200	0.028424	0.028637	0.0283049
201	0.0283842	0.0286353	0.0282635
202	0.0284032	0.0286423	0.0282524
203	0.0284201	0.0286518	0.0282881
204	0.0284507	0.028691	0.0282327
205	0.028406	0.0286221	0.028252
206	0.0284299	0.0286142	0.0282823
207	0.0284234	0.0286801	0.0282606
208	0.0284448	0.0286467	0.0282486
209	0.0283844	0.0286235	0.0282954
210	0.0284304	0.028666	0.0282886
211	0.0284518	0.0285723	0.028334
212	0.0283703	0.028618	0.0282118
213	0.0283912	0.0285456	0.0282878
214	0.0283781	0.028664	0.0282319
215	0.0284298	0.0286974	0.0282537
216	0.0284907	0.028625	0.02825
217	0.0284374	0.0286686	0.0282469
218	0.0284618	0.0286185	0.028295
219	0.0284703	0.0287189	0.0282398
220	0.0284279	0.0286807	0.0282251
221	0.0284215	0.0285754	0.0282938
222	0.0284481	0.0286788	0.0282664
223	0.0284282	0.0286325	0.0282673
224	0.0284337	0.0286601	0.0282952
225	0.0284474	0.0286777	0.0282314
226	0.0284324	0.0286204	0.0283026
227	0.0284322	0.0285987	0.0282423
228	0.0284321	0.0286546	0.0282882
229	0.0284815	0.0285667	0.0283249
230	0.0284065	0.0286436	0.0282567
231	0.0283696	0.0286263	0.0283643
232	0.0283651	0.0286621	0.0282972
233	0.0283958	0.0286376	0.0281957
234	0.0284481	0.0286434	0.0282593
235	0.0284418	0.0286323	0.0282498
236	0.0284695	0.028614	0.0282214
237	0.0284263	0.028649	0.0282642
238	0.0283915	0.0286302	0.0282631
239	0.0284598	0.0285772	0.0281864
240	0.0285069	0.0286769	0.0282541
241	0.0284211	0.0285983	0.0282351
242	0.0283582	0.0286013	0.028248
243	0.0284655	0.0286123	0.0282423
244	0.028438	0.0285838	0.0282286
245	0.0283888	0.0286076	0.028291
246	0.0284516	0.0285533	0.0282155
247	0.0283949	0.0285386	0.0282133
248	0.0284319	0.0285665	0.0282342
249	0.0284077	0.0286074	0.0283366
250	0.0283572	0.0286517	0.0282237
251	0.0284409	0.0286264	0.0282769
252	0.0284285	0.0286081	0.0282378
253	0.0284728	0.0285893	0.0281686
254	0.028406	0.0285895	0.0282666
255	0.0283241	0.0285817	0.0282353
256	0.0284096	0.0285499	0.0282388
257	0.0283907	0.0285819	0.028267
258	0.0284368	0.0285019	0.0281825
259	0.028445	0.0285946	0.0282397
260	0.0283657	0.0285664	0.0282762
261	0.0284148	0.0285507	0.0282664
262	0.0284247	0.0285834	0.0282591
263	0.0284024	0.0284936	0.0282926
264	0.0283823	0.0285729	0.0282711
265	0.0284652	0.0285389	0.0282047
266	0.0284488	0.0285647	0.0282044
267	0.028386	0.0285274	0.0282013
268	0.0283831	0.0285039	0.0282695
269	0.0283967	0.0285856	0.0282429
270	0.0283994	0.0286137	0.0282454
271	0.0284358	0.0286188	0.0282402
272	0.0284184	0.0286283	0.0282678
273	0.0284189	0.0285706	0.0282677
274	0.0284044	0.0285664	0.0282324
275	0.0283595	0.0286405	0.0282492
276	0.0284344	0.0285269	0.0282809
277	0.0284267	0.0285593	0.0282247
278	0.0283982	0.0285718	0.0282145
279	0.0283377	0.0285948	0.0282719
280	0.0284501	0.0286304	0.028227
281	0.0283763	0.028547	0.0282209
282	0.0284534	0.0285719	0.0282347
283	0.0283987	0.0285678	0.0282064
284	0.0284278	0.0285537	0.0282643
285	0.0284612	0.0285944	0.0283583
286	0.0282988	0.0286182	0.0282269
287	0.0283651	0.0285232	0.0282596
288	0.0283524	0.0285577	0.0282544
289	0.0283665	0.0285192	0.0282333
290	0.0285196	0.0284627	0.0282207
291	0.0283264	0.0284961	0.0282143
292	0.0283453	0.0285252	0.0283093
293	0.0284054	0.0285652	0.0282341
294	0.0284095	0.0285034	0.0282393
295	0.0283815	0.0285951	0.0282249
296	0.0284491	0.0286073	0.0282868
297	0.0284224	0.028513	0.0282795
298	0.0283514	0.0285893	0.0282297
299	0.0284292	0.0285232	0.0282819
300	0.028404	0.0285724	0.0283191
301	0.0284202	0.0285427	0.02831
302	0.0284311	0.0285156	0.0282006
303	0.0284191	0.0285599	0.0282578
304	0.0283536	0.0285056	0.0282431
305	0.0283934	0.02854	0.0282432
306	0.0283468	0.0285615	0.0282433
307	0.0284222	0.0285421	0.0282493
308	0.0283835	0.0285109	0.0282615
309	0.0284172	0.0284925	0.028272
310	0.0284188	0.0285265	0.0282789
311	0.0283684	0.0285614	0.0281778
312	0.0284453	0.0285637	0.028245
313	0.0284268	0.0285229	0.0282189
314	0.0283884	0.0285597	0.0281736
315	0.0283629	0.0285341	0.0282066
316	0.0283322	0.0285571	0.0281364
317	0.0283266	0.0285384	0.0281984
318	0.0283432	0.0285164	0.0282646
319	0.028325	0.0285813	0.0282963
320	0.0283837	0.028504	0.0283269
321	0.0283773	0.028482	0.0282271
322	0.028361	0.0285394	0.0282453
323	0.0283118	0.0285487	0.0282654
324	0.0283976	0.0285319	0.0282244
325	0.028347	0.0285482	0.0282253
326	0.0283944	0.0284958	0.0282558
327	0.0284071	0.0285365	0.028225
328	0.0283338	0.0285668	0.0282829
329	0.0283606	0.0285315	0.0281866
330	0.0283862	0.0284931	0.0282696
331	0.028346	0.0284615	0.028264
332	0.0283985	0.0285353	0.0282793
333	0.0284012	0.0284743	0.0282342
334	0.0284235	0.0284463	0.0282558
335	0.028386	0.028581	0.0281983
336	0.0283828	0.0285007	0.0283195
337	0.0283266	0.0285412	0.0282102
338	0.0283441	0.0285886	0.028203
339	0.0283717	0.0285553	0.0282454
340	0.0283322	0.0285867	0.0282453
341	0.0284007	0.0285098	0.0282513
342	0.028325	0.0285059	0.0282298
343	0.0283796	0.0284415	0.0282244
344	0.0283909	0.028502	0.0282122
345	0.0283757	0.0285044	0.0281769
346	0.0283627	0.0285183	0.0282838
347	0.0283794	0.0285193	0.0282444
348	0.0284183	0.0284714	0.028262
349	0.0283605	0.0284965	0.0282567
350	0.0283831	0.0284775	0.0282302
351	0.0282901	0.0284824	0.0282577
352	0.0283791	0.0285107	0.0282791
353	0.028347	0.028493	0.0282498
354	0.0283834	0.0285271	0.0282876
355	0.0284203	0.0284687	0.0283069
356	0.0283068	0.028498	0.0282462
357	0.0283896	0.0284957	0.0282909
358	0.0282649	0.0285589	0.0282482
359	0.0284806	0.0285397	0.0283189
360	0.0283445	0.0285091	0.0282424
361	0.0284278	0.0284644	0.0282283
362	0.0283288	0.0284557	0.0281842
363	0.0283583	0.0285116	0.028242
364	0.0283468	0.0285197	0.0282925
365	0.0284024	0.0284477	0.0282402
366	0.0283438	0.028483	0.0282076
367	0.0284159	0.028508	0.028262
368	0.028443	0.0285044	0.028251
369	0.0284206	0.0284964	0.0282207
370	0.0283635	0.0285369	0.0282045
371	0.0283875	0.0284166	0.0282377
372	0.0283612	0.0284931	0.0281943
373	0.0284044	0.0285324	0.0282168
374	0.0284552	0.0285015	0.0282078
375	0.0283722		0.0281894
376	0.028347		0.0282335
377	0.0283264		0.0281745
378	0.0284104		0.0281973
379	0.0283558		0.0282795
380	0.0284181		0.0282159
381	0.028389		0.0282384
382	0.0283672		0.0281601
383	0.0283184		0.028203
384	0.0284179		0.0282406
385	0.0284449		0.0282574
386	0.028434		0.028215
387	0.02836		0.0282745
388	0.0283743		0.0282546
389	0.028364		0.0281877
390	0.0283665		0.0282509
391	0.028397		0.0282413
392	0.0283967		0.0281997
393	0.028338		0.0282607
394	0.0283615		0.0282823
395	0.0283434		0.0282698
396	0.0283407		0.0282086
397	0.0284196		0.0282198
398	0.0283621		0.0282484
399	0.0283312		0.0281977
400	0.0283539		0.0281706
401	0.0282814		0.028159
402	0.0283649		0.0282569
403	0.0283373		0.0282306
404	0.0283697		0.0282153
405	0.0283016		0.0281979
406	0.0283564		0.028208
407	0.0283853		0.0282088
408	0.0282926		0.0282558
409	0.0283628		0.0282532
410	0.0283541		0.0282391
411	0.0283748		0.0282009
412	0.0283478		0.028233
413	0.0283197		0.0281745
414	0.0283622		0.0281825
415	0.0283386		0.0282015
416	0.0283457		0.0282217
417	0.0283821		0.0282577
418	0.0282727		0.0282233
419	0.0282967		0.0281888
420	0.0283772		0.028182
421	0.0284389		0.0282701
422	0.0284091		0.0281948
423	0.0283809		0.0282085
424	0.0283881		0.0281904
425	0.0283714		0.0282334
426	0.0283947		0.0282359
427	0.0283536		0.0282038
428	0.0283432		0.0283471
429	0.0283509		0.028258
430	0.0283948		0.0283019
431	0.0284538		0.0282191
432	0.0283746		0.0281622
433	0.028356		0.0282157
434	0.0283448		0.0283121
435	0.0283523		0.0283291
436	0.0283514		0.0282752
437	0.0283878		0.0282317
438	0.0283809		0.0283205
439	0.0283623		0.0281912
440	0.0283611		0.028258
441	0.0284207	0.0284778	0.0282375
442	0.0284108	0.0285285	0.0282197
443	0.0283686	0.0284976	0.0282083
444	0.0283469	0.0284448	0.0282548
445	0.0284064	0.0284356	0.0282073
446	0.0284496	0.0284651	0.0282825
447	0.0283836	0.0284407	0.0283173
448	0.0283234	0.0285427	0.0282895
449	0.0284238	0.0284803	0.0282873
450	0.028384	0.0285009	0.02827
451	0.0283831	0.0284725	0.0282941
452	0.0283839	0.0285226	0.0283568
453	0.0283944	0.0285407	0.0284382
454	0.0284204	0.0284885	0.0285782
455	0.0284471	0.0285606	0.0286679
456	0.0285167	0.0284894	0.0288402
457	0.0285246	0.0285277	0.0291394
458	0.0285832	0.0285019	0.0294449
459	0.0286493	0.0285031	0.0299282
460	0.0288754	0.0284845	0.0304964
461	0.0290268	0.0284436	0.0310384
462	0.0293187	0.0284985	0.0316902
463	0.0297715	0.0284859	0.0324784
464	0.0300744	0.0284831	0.0333444
465	0.0305868	0.0285572	0.034344
466	0.0310889	0.0284922	0.0355062
467	0.0316877	0.0284915	0.0368269
468	0.0324681	0.0285046	0.0381976
469	0.0332889	0.0286246	0.0397356
470	0.0343237	0.028674	0.0412364
471	0.0353691	0.0285882	0.0427263
472	0.0368449	0.028611	0.0442172
473	0.0383038	0.0286965	0.0455688
474	0.040199	0.0287667	0.0466164
475	0.0421705	0.0287894	0.0476674
476	0.0443116	0.028851	0.0483471
477	0.0465281	0.0289478	0.0488653
478	0.0487723	0.0290572	0.0492065
479	0.0509148	0.0291555	0.0493379
480	0.0528079	0.0293674	0.0494167
481	0.0545497	0.0295423	0.0492887
482	0.05609	0.029675	0.0489152
483	0.0573178	0.0298837	0.0486116
484	0.0580045	0.0301194	0.0483194
485	0.0584828	0.0303749	0.0478309
486	0.0586999	0.0305956	0.0473809
487	0.0585919	0.030946	0.0468725
488	0.0582223	0.0312136	0.0464279
489	0.0578725	0.0315704	0.0458582
490	0.0572904	0.0319514	0.0453476
491	0.0565822	0.0322026	0.0447079
492	0.0558819	0.0326706	0.0441233
493	0.0552127	0.0330943	0.0436238
494	0.0545312	0.0334492	0.0430288
495	0.0537095	0.033831	0.0424658
496	0.0529475	0.0342301	0.0419735
497	0.0519782	0.0346597	0.0413926
498	0.051157	0.0349434	0.0408105
499	0.0502979	0.035308	0.0402516
500	0.0493369	0.0355405	0.0396622
501	0.0483746	0.0357933	0.0392407
502	0.0473258	0.0359375	0.0386926
503	0.0464169	0.036041	0.0382152
504	0.0454235	0.036146	0.0378534
505	0.0444834	0.0361875	0.0373917
506	0.0435451	0.0362529	0.0368965
507	0.0426513	0.0361254	0.0365276
508	0.0417951	0.0361311	0.0360941
509	0.0410333	0.0360317	0.0357945
510	0.0401784	0.0359789	0.0354432
511	0.0394363	0.0359034	0.0351305
512	0.0388428	0.035688	0.0348511
513	0.0381155	0.0354858	0.0345457
514	0.0376213	0.0354191	0.0342578
515	0.0369897	0.0352847	0.0340398
516	0.0364482	0.0350353	0.0338434
517	0.0360136	0.0348952	0.0335711
518	0.035521	0.0346416	0.0333748
519	0.0351512	0.034465	0.0332201
520	0.0347145	0.0342276	0.0329627
521	0.0343879	0.034028	0.0328193
522	0.034156	0.033854	0.0325794
523	0.0338399	0.0337444	0.0324398
524	0.0335702	0.0334468	0.0322449
525	0.033296	0.033271	0.0321707
526	0.0331168	0.0330765	0.0319983
527	0.0328691	0.0329917	0.0318761
528	0.0327083	0.0327457	0.0317845
529	0.0325444	0.0325581	0.0316566
530	0.03236	0.0323798	0.0315848
531	0.0322047	0.0322615	0.0313975
532	0.0321711	0.0320925	0.0313713
533	0.0319721	0.0319265	0.031299
534	0.0318287	0.0317738	0.0311381
535	0.0316955	0.0316298	0.0311232
536	0.0316062	0.0314836	0.0310186
537	0.0314744	0.0314144	0.0308916
538	0.0313545	0.031325	0.0308107
539	0.0312003	0.0312609	0.0307322
540	0.0312841	0.0311392	0.0306577
541	0.0310048	0.0310303	0.0305579
542	0.0310571	0.0309697	0.0305456
543	0.0309454	0.0308936	0.030452
544	0.0308514	0.0309123	0.0304282
545	0.0307283	0.0307964	0.0302683
546	0.030562	0.0306715	0.0302451
547	0.0304567	0.0306235	0.0300913
548	0.0303756	0.0306125	0.0300509
549	0.0301577	0.0305695	0.0299795
550	0.0299921	0.0304963	0.0299555
551	0.0297557	0.0304104	0.0297805
552	0.029691	0.030365	0.0297138
553	0.0295564	0.0303074	0.029635
554	0.0293793	0.0303027	0.0295114
555	0.0292489	0.0302565	0.0293987
556	0.0292038	0.0302049	0.0292931
557	0.0290205	0.0301021	0.0292261
558	0.0288931	0.0300592	0.0292041
559	0.0288128	0.0300219	0.0290914
560	0.0286956	0.0300808	0.0290703
561	0.0285853	0.0293493	0.0288967
562	0.0284246	0.0298324	0.0288892
563	0.0284502	0.029918	0.0289052
564	0.0284011	0.0298647	0.0288297
565	0.0284453	0.0298897	0.0288714
566	0.0283453	0.0297793	0.028855
567	0.0283201	0.0296949	0.0288607
568	0.0283478	0.029666	0.0288351
569	0.0283339	0.0296462	0.0287798
570	0.0283228	0.0297174	0.0287998
571	0.0283192	0.0296519	0.0287978
572	0.0285223	0.0295504	0.0288372
573	0.0284552	0.0295195	0.0287297
574	0.0284359	0.0295626	0.0288603
575	0.0284372	0.0295433	0.028832
576	0.028462	0.0294521	0.0287825
577	0.0285394	0.0294373	0.0287225
578	0.0285832	0.0294103	0.0287747
579	0.0284822	0.0293381	0.0287563
580	0.0285206	0.0293496	0.0287552
581	0.0285474	0.0293222	0.028738
582	0.0285073	0.0293426	0.02874
583	0.0285192	0.0292333	0.0287513
584	0.0285801	0.0292883	0.0286976
585	0.0285059	0.0291898	0.0287575
586	0.0285326	0.0291939	0.0287011
587	0.028531	0.0291308	0.0287002
588	0.028556	0.0290594	0.0287742
589	0.0285725	0.0290823	0.0287325
590	0.028535	0.029064	0.0286871
591	0.0285172	0.0290613	0.0286997
592	0.0285739	0.0291151	0.0286849
593	0.02856	0.0290147	0.0287009
594	0.0286056	0.0290021	0.0286057
595	0.0285126	0.0289746	0.028669
596	0.028539	0.0289989	0.0286444
597	0.0285436	0.0289765	0.0286405
598	0.0285006	0.0289711	0.0286232
599	0.0284469	0.0289235	0.0285711
600	0.0285396	0.0289431	0.0285982
601	0.028485	0.0289451	0.0286021
602	0.0284683	0.0288769	0.0286508
603	0.0284906	0.0288762	0.0286663
604	0.0285757	0.0289061	0.0286082
605	0.0284391	0.0288399	0.0286281
606	0.0285156	0.0288248	0.0286704
607	0.0284811	0.0287599	0.028531
608	0.028524	0.028892	0.0285597
609	0.0284814	0.0287891	0.0285615
610	0.0285344	0.028785	0.0285579
611	0.0284459	0.0287925	0.0285294
612	0.0284823	0.028833	0.0285853
613	0.0284114	0.0288002	0.0285852
614	0.0284557	0.028776	0.0285207
615	0.0284505	0.0288386	0.0285599
616	0.0284782	0.0288136	0.0285794
617	0.0284649	0.0287601	0.0285531
618	0.0284191	0.0288088	0.0285279
619	0.0284243	0.0288204	0.0285007

## Sheet: FigureS1d_P(R)functions
ZFC4			DNA			ZFC4-DNA
R	P(R)		R	P(R)		R	P(R)
0	0		0	0		0	0
0.2283	5.188e-07		0.1797	5.177e-07		0.1983	2.929e-07
0.4566	1.029e-06		0.3594	1.04e-06		0.3965	5.878e-07
0.6849	1.529e-06		0.5391	1.568e-06		0.5948	8.85e-07
0.9133	2.021e-06		0.7187	2.101e-06		0.7931	1.184e-06
1.142	2.503e-06		0.8984	2.639e-06		0.9914	1.485e-06
1.37	2.976e-06		1.078	3.182e-06		1.19	1.789e-06
1.598	3.44e-06		1.258	3.729e-06		1.388	2.094e-06
1.827	3.896e-06		1.437	4.282e-06		1.586	2.401e-06
2.055	4.342e-06		1.617	4.839e-06		1.784	2.71e-06
2.283	4.779e-06		1.797	5.4e-06		1.983	3.021e-06
2.511	5.207e-06		1.977	5.966e-06		2.181	3.334e-06
2.74	5.626e-06		2.156	6.536e-06		2.379	3.648e-06
2.968	6.037e-06		2.336	7.11e-06		2.578	3.964e-06
3.196	6.438e-06		2.516	7.689e-06		2.776	4.281e-06
3.425	6.831e-06		2.695	8.27e-06		2.974	4.599e-06
3.653	7.214e-06		2.875	8.856e-06		3.172	4.919e-06
3.881	7.589e-06		3.055	9.445e-06		3.371	5.24e-06
4.11	7.956e-06		3.234	1.004e-05		3.569	5.561e-06
4.338	8.314e-06		3.414	1.063e-05		3.767	5.884e-06
4.566	8.663e-06		3.594	1.123e-05		3.965	6.207e-06
4.795	9.003e-06		3.773	1.183e-05		4.164	6.53e-06
5.023	9.335e-06		3.953	1.243e-05		4.362	6.854e-06
5.251	9.659e-06		4.133	1.304e-05		4.56	7.178e-06
5.48	9.975e-06		4.312	1.364e-05		4.759	7.502e-06
5.708	1.028e-05		4.492	1.425e-05		4.957	7.825e-06
5.936	1.058e-05		4.672	1.486e-05		5.155	8.149e-06
6.164	1.087e-05		4.852	1.546e-05		5.353	8.471e-06
6.393	1.115e-05		5.031	1.607e-05		5.552	8.794e-06
6.621	1.143e-05		5.211	1.668e-05		5.75	9.115e-06
6.849	1.17e-05		5.391	1.729e-05		5.948	9.435e-06
7.078	1.195e-05		5.57	1.79e-05		6.147	9.753e-06
7.306	1.221e-05		5.75	1.851e-05		6.345	1.007e-05
7.534	1.245e-05		5.93	1.911e-05		6.543	1.039e-05
7.763	1.268e-05		6.109	1.972e-05		6.741	1.07e-05
7.991	1.291e-05		6.289	2.032e-05		6.94	1.101e-05
8.219	1.313e-05		6.469	2.092e-05		7.138	1.132e-05
8.448	1.335e-05		6.648	2.152e-05		7.336	1.163e-05
8.676	1.355e-05		6.828	2.212e-05		7.534	1.193e-05
8.904	1.375e-05		7.008	2.271e-05		7.733	1.223e-05
9.133	1.395e-05		7.187	2.33e-05		7.931	1.253e-05
9.361	1.413e-05		7.367	2.388e-05		8.129	1.282e-05
9.589	1.431e-05		7.547	2.446e-05		8.328	1.312e-05
9.817	1.448e-05		7.727	2.504e-05		8.526	1.34e-05
10.05	1.465e-05		7.906	2.561e-05		8.724	1.369e-05
10.27	1.48e-05		8.086	2.617e-05		8.922	1.397e-05
10.5	1.496e-05		8.266	2.673e-05		9.121	1.424e-05
10.73	1.51e-05		8.445	2.728e-05		9.319	1.451e-05
10.96	1.524e-05		8.625	2.783e-05		9.517	1.478e-05
11.19	1.537e-05		8.805	2.837e-05		9.715	1.504e-05
11.42	1.55e-05		8.984	2.89e-05		9.914	1.53e-05
11.64	1.562e-05		9.164	2.942e-05		10.11	1.555e-05
11.87	1.574e-05		9.344	2.994e-05		10.31	1.579e-05
12.1	1.585e-05		9.523	3.045e-05		10.51	1.603e-05
12.33	1.595e-05		9.703	3.095e-05		10.71	1.627e-05
12.56	1.605e-05		9.883	3.144e-05		10.91	1.65e-05
12.79	1.614e-05		10.06	3.192e-05		11.1	1.672e-05
13.01	1.623e-05		10.24	3.239e-05		11.3	1.694e-05
13.24	1.631e-05		10.42	3.286e-05		11.5	1.715e-05
13.47	1.639e-05		10.6	3.331e-05		11.7	1.735e-05
13.7	1.646e-05		10.78	3.375e-05		11.9	1.755e-05
13.93	1.653e-05		10.96	3.418e-05		12.09	1.774e-05
14.16	1.659e-05		11.14	3.46e-05		12.29	1.792e-05
14.38	1.665e-05		11.32	3.501e-05		12.49	1.81e-05
14.61	1.67e-05		11.5	3.541e-05		12.69	1.827e-05
14.84	1.675e-05		11.68	3.58e-05		12.89	1.844e-05
15.07	1.679e-05		11.86	3.617e-05		13.09	1.859e-05
15.3	1.683e-05		12.04	3.654e-05		13.28	1.874e-05
15.53	1.687e-05		12.22	3.689e-05		13.48	1.889e-05
15.75	1.69e-05		12.4	3.723e-05		13.68	1.902e-05
15.98	1.693e-05		12.58	3.755e-05		13.88	1.915e-05
16.21	1.695e-05		12.76	3.787e-05		14.08	1.927e-05
16.44	1.697e-05		12.94	3.817e-05		14.28	1.938e-05
16.67	1.698e-05		13.12	3.846e-05		14.47	1.949e-05
16.9	1.7e-05		13.3	3.873e-05		14.67	1.959e-05
17.12	1.701e-05		13.48	3.899e-05		14.87	1.968e-05
17.35	1.701e-05		13.66	3.924e-05		15.07	1.977e-05
17.58	1.701e-05		13.84	3.948e-05		15.27	1.984e-05
17.81	1.701e-05		14.02	3.97e-05		15.47	1.991e-05
18.04	1.701e-05		14.2	3.99e-05		15.66	1.997e-05
18.27	1.7e-05		14.37	4.01e-05		15.86	2.003e-05
18.49	1.699e-05		14.55	4.028e-05		16.06	2.008e-05
18.72	1.697e-05		14.73	4.045e-05		16.26	2.012e-05
18.95	1.696e-05		14.91	4.06e-05		16.46	2.015e-05
19.18	1.694e-05		15.09	4.074e-05		16.66	2.018e-05
19.41	1.692e-05		15.27	4.086e-05		16.85	2.02e-05
19.63	1.689e-05		15.45	4.098e-05		17.05	2.021e-05
19.86	1.686e-05		15.63	4.107e-05		17.25	2.022e-05
20.09	1.683e-05		15.81	4.116e-05		17.45	2.022e-05
20.32	1.68e-05		15.99	4.123e-05		17.65	2.021e-05
20.55	1.677e-05		16.17	4.129e-05		17.84	2.02e-05
20.78	1.673e-05		16.35	4.133e-05		18.04	2.018e-05
21	1.669e-05		16.53	4.137e-05		18.24	2.015e-05
21.23	1.665e-05		16.71	4.138e-05		18.44	2.012e-05
21.46	1.661e-05		16.89	4.139e-05		18.64	2.008e-05
21.69	1.656e-05		17.07	4.138e-05		18.84	2.003e-05
21.92	1.652e-05		17.25	4.136e-05		19.03	1.998e-05
22.15	1.647e-05		17.43	4.133e-05		19.23	1.993e-05
22.37	1.642e-05		17.61	4.128e-05		19.43	1.986e-05
22.6	1.636e-05		17.79	4.123e-05		19.63	1.98e-05
22.83	1.631e-05		17.97	4.116e-05		19.83	1.972e-05
23.06	1.625e-05		18.15	4.107e-05		20.03	1.965e-05
23.29	1.62e-05		18.33	4.098e-05		20.22	1.956e-05
23.52	1.614e-05		18.51	4.088e-05		20.42	1.948e-05
23.74	1.608e-05		18.69	4.076e-05		20.62	1.938e-05
23.97	1.602e-05		18.87	4.063e-05		20.82	1.929e-05
24.2	1.595e-05		19.05	4.05e-05		21.02	1.919e-05
24.43	1.589e-05		19.23	4.035e-05		21.22	1.908e-05
24.66	1.582e-05		19.41	4.019e-05		21.41	1.897e-05
24.89	1.576e-05		19.59	4.002e-05		21.61	1.886e-05
25.11	1.569e-05		19.77	3.984e-05		21.81	1.874e-05
25.34	1.562e-05		19.95	3.966e-05		22.01	1.862e-05
25.57	1.555e-05		20.12	3.946e-05		22.21	1.85e-05
25.8	1.548e-05		20.3	3.925e-05		22.41	1.837e-05
26.03	1.54e-05		20.48	3.904e-05		22.6	1.824e-05
26.26	1.533e-05		20.66	3.881e-05		22.8	1.811e-05
26.48	1.526e-05		20.84	3.858e-05		23	1.797e-05
26.71	1.518e-05		21.02	3.834e-05		23.2	1.783e-05
26.94	1.511e-05		21.2	3.81e-05		23.4	1.769e-05
27.17	1.503e-05		21.38	3.784e-05		23.59	1.755e-05
27.4	1.495e-05		21.56	3.758e-05		23.79	1.741e-05
27.63	1.487e-05		21.74	3.732e-05		23.99	1.726e-05
27.85	1.479e-05		21.92	3.704e-05		24.19	1.711e-05
28.08	1.471e-05		22.1	3.676e-05		24.39	1.696e-05
28.31	1.463e-05		22.28	3.648e-05		24.59	1.681e-05
28.54	1.455e-05		22.46	3.619e-05		24.78	1.666e-05
28.77	1.447e-05		22.64	3.589e-05		24.98	1.65e-05
29	1.439e-05		22.82	3.559e-05		25.18	1.635e-05
29.22	1.43e-05		23	3.529e-05		25.38	1.619e-05
29.45	1.422e-05		23.18	3.498e-05		25.58	1.604e-05
29.68	1.413e-05		23.36	3.466e-05		25.78	1.588e-05
29.91	1.405e-05		23.54	3.435e-05		25.97	1.573e-05
30.14	1.396e-05		23.72	3.403e-05		26.17	1.557e-05
30.37	1.388e-05		23.9	3.37e-05		26.37	1.541e-05
30.59	1.379e-05		24.08	3.338e-05		26.57	1.525e-05
30.82	1.371e-05		24.26	3.305e-05		26.77	1.51e-05
31.05	1.362e-05		24.44	3.272e-05		26.97	1.494e-05
31.28	1.353e-05		24.62	3.239e-05		27.16	1.478e-05
31.51	1.344e-05		24.8	3.206e-05		27.36	1.462e-05
31.74	1.336e-05		24.98	3.172e-05		27.56	1.447e-05
31.96	1.327e-05		25.16	3.139e-05		27.76	1.431e-05
32.19	1.318e-05		25.34	3.105e-05		27.96	1.416e-05
32.42	1.309e-05		25.52	3.071e-05		28.15	1.4e-05
32.65	1.3e-05		25.7	3.037e-05		28.35	1.385e-05
32.88	1.291e-05		25.87	3.004e-05		28.55	1.37e-05
33.11	1.282e-05		26.05	2.97e-05		28.75	1.355e-05
33.33	1.273e-05		26.23	2.936e-05		28.95	1.34e-05
33.56	1.264e-05		26.41	2.903e-05		29.15	1.325e-05
33.79	1.255e-05		26.59	2.869e-05		29.34	1.31e-05
34.02	1.246e-05		26.77	2.836e-05		29.54	1.295e-05
34.25	1.237e-05		26.95	2.802e-05		29.74	1.281e-05
34.48	1.228e-05		27.13	2.769e-05		29.94	1.267e-05
34.7	1.219e-05		27.31	2.736e-05		30.14	1.252e-05
34.93	1.209e-05		27.49	2.703e-05		30.34	1.238e-05
35.16	1.2e-05		27.67	2.671e-05		30.53	1.224e-05
35.39	1.191e-05		27.85	2.638e-05		30.73	1.211e-05
35.62	1.182e-05		28.03	2.606e-05		30.93	1.197e-05
35.85	1.173e-05		28.21	2.574e-05		31.13	1.184e-05
36.07	1.163e-05		28.39	2.542e-05		31.33	1.17e-05
36.3	1.154e-05		28.57	2.511e-05		31.53	1.157e-05
36.53	1.145e-05		28.75	2.48e-05		31.72	1.144e-05
36.76	1.135e-05		28.93	2.449e-05		31.92	1.131e-05
36.99	1.126e-05		29.11	2.418e-05		32.12	1.119e-05
37.22	1.117e-05		29.29	2.388e-05		32.32	1.106e-05
37.44	1.108e-05		29.47	2.358e-05		32.52	1.094e-05
37.67	1.098e-05		29.65	2.328e-05		32.72	1.082e-05
37.9	1.089e-05		29.83	2.299e-05		32.91	1.07e-05
38.13	1.079e-05		30.01	2.27e-05		33.11	1.058e-05
38.36	1.07e-05		30.19	2.241e-05		33.31	1.047e-05
38.59	1.061e-05		30.37	2.213e-05		33.51	1.035e-05
38.81	1.051e-05		30.55	2.185e-05		33.71	1.024e-05
39.04	1.042e-05		30.73	2.157e-05		33.9	1.013e-05
39.27	1.032e-05		30.91	2.13e-05		34.1	1.002e-05
39.5	1.023e-05		31.09	2.103e-05		34.3	9.909e-06
39.73	1.013e-05		31.27	2.077e-05		34.5	9.802e-06
39.95	1.004e-05		31.45	2.05e-05		34.7	9.696e-06
40.18	9.941e-06		31.62	2.024e-05		34.9	9.592e-06
40.41	9.845e-06		31.8	1.999e-05		35.09	9.489e-06
40.64	9.749e-06		31.98	1.974e-05		35.29	9.387e-06
40.87	9.652e-06		32.16	1.949e-05		35.49	9.287e-06
41.1	9.556e-06		32.34	1.924e-05		35.69	9.187e-06
41.32	9.459e-06		32.52	1.9e-05		35.89	9.089e-06
41.55	9.362e-06		32.7	1.876e-05		36.09	8.992e-06
41.78	9.264e-06		32.88	1.853e-05		36.28	8.896e-06
42.01	9.166e-06		33.06	1.829e-05		36.48	8.801e-06
42.24	9.068e-06		33.24	1.806e-05		36.68	8.707e-06
42.47	8.969e-06		33.42	1.784e-05		36.88	8.613e-06
42.69	8.87e-06		33.6	1.761e-05		37.08	8.52e-06
42.92	8.771e-06		33.78	1.739e-05		37.28	8.428e-06
43.15	8.671e-06		33.96	1.717e-05		37.47	8.337e-06
43.38	8.57e-06		34.14	1.695e-05		37.67	8.246e-06
43.61	8.47e-06		34.32	1.674e-05		37.87	8.156e-06
43.84	8.368e-06		34.5	1.653e-05		38.07	8.066e-06
44.06	8.267e-06		34.68	1.631e-05		38.27	7.976e-06
44.29	8.164e-06		34.86	1.611e-05		38.47	7.887e-06
44.52	8.061e-06		35.04	1.59e-05		38.66	7.797e-06
44.75	7.958e-06		35.22	1.569e-05		38.86	7.708e-06
44.98	7.854e-06		35.4	1.549e-05		39.06	7.619e-06
45.21	7.749e-06		35.58	1.529e-05		39.26	7.53e-06
45.43	7.644e-06		35.76	1.509e-05		39.46	7.441e-06
45.66	7.538e-06		35.94	1.489e-05		39.65	7.351e-06
45.89	7.431e-06		36.12	1.469e-05		39.85	7.261e-06
46.12	7.323e-06		36.3	1.449e-05		40.05	7.171e-06
46.35	7.215e-06		36.48	1.429e-05		40.25	7.08e-06
46.58	7.106e-06		36.66	1.409e-05		40.45	6.989e-06
46.8	6.997e-06		36.84	1.389e-05		40.65	6.898e-06
47.03	6.886e-06		37.02	1.369e-05		40.84	6.805e-06
47.26	6.774e-06		37.2	1.349e-05		41.04	6.712e-06
47.49	6.662e-06		37.37	1.329e-05		41.24	6.618e-06
47.72	6.549e-06		37.55	1.31e-05		41.44	6.523e-06
47.95	6.435e-06		37.73	1.289e-05		41.64	6.427e-06
48.17	6.32e-06		37.91	1.269e-05		41.84	6.33e-06
48.4	6.204e-06		38.09	1.249e-05		42.03	6.232e-06
48.63	6.087e-06		38.27	1.229e-05		42.23	6.132e-06
48.86	5.969e-06		38.45	1.208e-05		42.43	6.031e-06
49.09	5.849e-06		38.63	1.187e-05		42.63	5.929e-06
49.32	5.729e-06		38.81	1.166e-05		42.83	5.826e-06
49.54	5.608e-06		38.99	1.145e-05		43.03	5.721e-06
49.77	5.486e-06		39.17	1.124e-05		43.22	5.614e-06
50	5.362e-06		39.35	1.102e-05		43.42	5.505e-06
50.23	5.237e-06		39.53	1.08e-05		43.62	5.395e-06
50.46	5.111e-06		39.71	1.058e-05		43.82	5.283e-06
50.69	4.984e-06		39.89	1.036e-05		44.02	5.169e-06
50.91	4.856e-06		40.07	1.013e-05		44.22	5.054e-06
51.14	4.726e-06		40.25	9.895e-06		44.41	4.936e-06
51.37	4.596e-06		40.43	9.659e-06		44.61	4.816e-06
51.6	4.463e-06		40.61	9.42e-06		44.81	4.694e-06
51.83	4.33e-06		40.79	9.176e-06		45.01	4.57e-06
52.06	4.195e-06		40.97	8.928e-06		45.21	4.443e-06
52.28	4.059e-06		41.15	8.676e-06		45.4	4.314e-06
52.51	3.922e-06		41.33	8.419e-06		45.6	4.183e-06
52.74	3.783e-06		41.51	8.157e-06		45.8	4.05e-06
52.97	3.642e-06		41.69	7.89e-06		46	3.913e-06
53.2	3.501e-06		41.87	7.618e-06		46.2	3.775e-06
53.43	3.358e-06		42.05	7.341e-06		46.4	3.634e-06
53.65	3.213e-06		42.23	7.058e-06		46.59	3.49e-06
53.88	3.067e-06		42.41	6.77e-06		46.79	3.343e-06
54.11	2.919e-06		42.59	6.475e-06		46.99	3.194e-06
54.34	2.77e-06		42.77	6.175e-06		47.19	3.042e-06
54.57	2.62e-06		42.95	5.869e-06		47.39	2.887e-06
54.8	2.468e-06		43.12	5.556e-06		47.59	2.729e-06
55.02	2.314e-06		43.3	5.236e-06		47.78	2.568e-06
55.25	2.159e-06		43.48	4.91e-06		47.98	2.405e-06
55.48	2.003e-06		43.66	4.577e-06		48.18	2.238e-06
55.71	1.845e-06		43.84	4.238e-06		48.38	2.069e-06
55.94	1.685e-06		44.02	3.891e-06		48.58	1.896e-06
56.17	1.523e-06		44.2	3.537e-06		48.78	1.721e-06
56.39	1.361e-06		44.38	3.175e-06		48.97	1.542e-06
56.62	1.196e-06		44.56	2.806e-06		49.17	1.36e-06
56.85	1.03e-06		44.74	2.429e-06		49.37	1.176e-06
57.08	8.624e-07		44.92	2.045e-06		49.57	9.876e-07
57.31	6.931e-07		45.1	1.652e-06		49.77	7.964e-07
57.54	5.223e-07		45.28	1.251e-06		49.97	6.021e-07
57.76	3.498e-07		45.46	8.426e-07		50.16	4.046e-07
57.99	1.757e-07		45.64	4.255e-07		50.36	2.039e-07
58.22	0		45.82	0		50.56	0

## Sheet: FigS1e.f._ZFC4
Crysol						Raw											Fit
S	I	S2	log(I)	ln(I)		S	S2	I	log(I)	ln(I)	Rg = 20.08	sRg	sRg*sRg*I	I=0.790017E-02 when s=0	Normalised		S	I	S2	log(I)	ln(I)	Rg = 20.08	sRg	sRg*sRg*I	I=0.790017E-02 when s=0	Normalised
0	0.00814558	0	-2.08908	-4.81028		0.0026	6.76e-06	0.0646967	-1.18912	-2.73805		0.052208	0.000176342		0.0223213		0	0.00790017	0	-2.10236	-4.84087		0	0		0
0.002	0.00814042	4e-06	-2.08935	-4.81091		0.00273154	7.46131e-06	0.0327331	-1.48501	-3.41937		0.0548493	9.84758e-05		0.012465		0.000412311	0.00789999	1.7e-07	-2.10237	-4.84089		0.0082792	5.41507e-07		6.85437e-05
0.0026	0.00813692	6.76e-06	-2.08954	-4.81134		0.00286308	8.19723e-06	0.00228496	-2.64112	-6.08141		0.0574906	7.5522e-06		0.000955954		0.000824623	0.00789945	6.80003e-07	-2.1024	-4.84096		0.0165584	2.16588e-06		0.000274157
0.00273154	0.00813603	7.46131e-06	-2.08959	-4.81145		0.00299462	8.96775e-06	-0.0152316	#VALUE!	#VALUE!		0.060132	-5.50753e-05		-0.00697141		0.00123693	0.00789854	1.53e-06	-2.10245	-4.84108		0.0248376	4.87264e-06		0.000616777
0.00286308	0.0081351	8.19723e-06	-2.08964	-4.81157		0.00312616	9.77288e-06	0.0413839	-1.38317	-3.18486		0.0627733	0.000163073		0.0206417		0.00164925	0.00789728	2.72003e-06	-2.10252	-4.84124		0.0331169	8.6612e-06		0.00109633
0.00299462	0.00813413	8.96775e-06	-2.08969	-4.81169		0.0032577	1.06126e-05	-0.0113194	#VALUE!	#VALUE!		0.0654146	-4.84367e-05		-0.0061311		0.00206156	0.00789566	4.25003e-06	-2.10261	-4.84144		0.0413961	1.35303e-05		0.00171266
0.00312616	0.00813311	9.77288e-06	-2.08974	-4.81181		0.00338924	1.14869e-05	-0.0354556	#VALUE!	#VALUE!		0.0680559	-0.000164217		-0.0207865		0.00247387	0.00789367	6.12003e-06	-2.10272	-4.84169		0.0496753	1.94787e-05		0.00246561
0.0032577	0.00813206	1.06126e-05	-2.0898	-4.81194		0.00352078	1.23959e-05	-0.0151696	#VALUE!	#VALUE!		0.0706973	-7.58192e-05		-0.00959716		0.00288618	0.00789133	8.33003e-06	-2.10285	-4.84199		0.0579545	2.65048e-05		0.00335497
0.00338924	0.00813095	1.14869e-05	-2.08986	-4.81208		0.00365232	1.33394e-05	0.0153615	-1.81357	-4.17589		0.0733386	8.26224e-05		0.0104583		0.00329849	0.00788862	1.088e-05	-2.103	-4.84233		0.0662337	3.46066e-05		0.00438049
0.00352078	0.00812981	1.23959e-05	-2.08992	-4.81222		0.00378386	1.43176e-05	-0.00182767	#VALUE!	#VALUE!		0.0759799	-1.0551e-05		-0.00133554		0.0037108	0.00788556	1.377e-05	-2.10317	-4.84272		0.0745129	4.37819e-05		0.0055419
0.00365232	0.00812862	1.33394e-05	-2.08998	-4.81236		0.0039154	1.53304e-05	-0.0252224	#VALUE!	#VALUE!		0.0786212	-0.000155907		-0.0197347		0.00412311	0.00788213	1.7e-05	-2.10336	-4.84316		0.082792	5.40282e-05		0.00683887
0.00378386	0.00812739	1.43176e-05	-2.09005	-4.81252		0.00404694	1.63777e-05	-0.0468077	#VALUE!	#VALUE!		0.0812626	-0.0003091		-0.0391257		0.00453543	0.00787835	2.05701e-05	-2.10356	-4.84364		0.0910714	6.53431e-05		0.0082711
0.0039154	0.00812611	1.53304e-05	-2.09012	-4.81267		0.00417848	1.74597e-05	-0.0145891	#VALUE!	#VALUE!		0.0839039	-0.000102705		-0.0130004		0.00494774	0.00787421	2.44801e-05	-2.10379	-4.84416		0.0993506	7.77227e-05		0.00983811
0.00404694	0.0081248	1.63777e-05	-2.09019	-4.81283		0.00431002	1.85763e-05	-0.00509278	#VALUE!	#VALUE!		0.0865452	-3.81453e-05		-0.00482841		0.00536005	0.00786972	2.87301e-05	-2.10404	-4.84473		0.10763	9.11642e-05		0.0115395
0.00417848	0.00812343	1.74597e-05	-2.09026	-4.813		0.00444156	1.97275e-05	-0.00858964	#VALUE!	#VALUE!		0.0891865	-6.83241e-05		-0.00864843		0.00577236	0.00786487	3.33201e-05	-2.10431	-4.84535		0.115909	0.000105664		0.0133749
0.00431002	0.00812203	1.85763e-05	-2.09034	-4.81318		0.0045731	2.09132e-05	0.00457063	-2.34002	-5.3881		0.0918278	3.85412e-05		0.00487852		0.00618467	0.00785966	3.82501e-05	-2.1046	-4.84601		0.124188	0.000121217		0.0153436
0.00444156	0.00812058	1.97275e-05	-2.09041	-4.81335		0.00470464	2.21336e-05	-0.0135232	#VALUE!	#VALUE!		0.0944692	-0.000120686		-0.0152764		0.00659698	0.00785409	4.35201e-05	-2.1049	-4.84672		0.132467	0.00013782		0.0174452
0.0045731	0.00811909	2.09132e-05	-2.09049	-4.81354		0.00483618	2.33886e-05	0.0166184	-1.77941	-4.09724		0.0971105	0.000156719		0.0198374		0.00700929	0.00784818	4.91301e-05	-2.10523	-4.84747		0.140747	0.000155469		0.0196792
0.00470464	0.00811756	2.21336e-05	-2.09057	-4.81373		0.00496772	2.46782e-05	0.00767128	-2.11513	-4.87027		0.0997518	7.63325e-05		0.00966213		0.00742161	0.00784191	5.50803e-05	-2.10558	-4.84827		0.149026	0.000174159		0.0220449
0.00483618	0.00811598	2.33886e-05	-2.09066	-4.81392		0.00509926	2.60024e-05	0.00715008	-2.14569	-4.94063		0.102393	7.49639e-05		0.0094889		0.00783392	0.00783528	6.13703e-05	-2.10595	-4.84912		0.157305	0.000193883		0.0245417
0.00496772	0.00811436	2.46782e-05	-2.09075	-4.81412		0.0052308	2.73613e-05	0.00873638	-2.05867	-4.74026		0.105034	9.63818e-05		0.0122		0.00824623	0.00782831	6.80003e-05	-2.10633	-4.85001		0.165584	0.000214638		0.0271688
0.00509926	0.0081127	2.60025e-05	-2.09083	-4.81432		0.00536234	2.87547e-05	0.00190529	-2.72004	-6.26312		0.107676	2.20901e-05		0.00279615		0.00865854	0.00782098	7.49703e-05	-2.10674	-4.85095		0.173863	0.000236417		0.0299255
0.0052308	0.008111	2.73613e-05	-2.09093	-4.81453		0.00549388	3.01827e-05	0.0029415	-2.53143	-5.82883		0.110317	3.57977e-05		0.00453125		0.00907085	0.00781331	8.22803e-05	-2.10716	-4.85193		0.182143	0.000259214		0.0328112
0.00536234	0.00810925	2.87547e-05	-2.09102	-4.81475		0.00562542	3.16453e-05	-0.00922644	#VALUE!	#VALUE!		0.112958	-0.000117726		-0.0149017		0.00948316	0.00780529	8.99303e-05	-2.10761	-4.85295		0.190422	0.000283024		0.035825
0.00549388	0.00810746	3.01827e-05	-2.09112	-4.81497		0.00575696	3.31426e-05	0.00640804	-2.19328	-5.0502		0.1156	8.56325e-05		0.0108393		0.00989547	0.00779692	9.79203e-05	-2.10808	-4.85403		0.198701	0.000307839		0.0389661
0.00562542	0.00810562	3.16454e-05	-2.09121	-4.8152		0.0058885	3.46744e-05	-0.00836833	#VALUE!	#VALUE!		0.118241	-0.000116997		-0.0148095		0.0103078	0.00778821	0.000106251	-2.10856	-4.85514		0.206981	0.000333655		0.0422338
0.00575696	0.00810375	3.31426e-05	-2.09131	-4.81543		0.00602004	3.62409e-05	0.00149066	-2.82662	-6.50854		0.120882	2.17823e-05		0.00275719		0.0107201	0.00777915	0.000114921	-2.10907	-4.85631		0.21526	0.00036046		0.0456269
0.0058885	0.00810183	3.46744e-05	-2.09142	-4.81567		0.00615158	3.78419e-05	0.00220164	-2.65725	-6.11855		0.123524	3.35929e-05		0.00425217		0.0111324	0.00776975	0.00012393	-2.10959	-4.85752		0.223539	0.000388251		0.0491446
0.00602004	0.00809986	3.62409e-05	-2.09152	-4.81591		0.00628312	3.94776e-05	0.0116811	-1.93251	-4.44978		0.126165	0.000185936		0.0235357		0.0115447	0.00776	0.00013328	-2.11014	-4.85877		0.231818	0.000417018		0.0527859
0.00615158	0.00809786	3.78419e-05	-2.09163	-4.81616		0.00641466	4.11479e-05	0.00431142	-2.36538	-5.44649		0.128806	7.15311e-05		0.00905437		0.0116763	0.00775683	0.000136336	-2.11032	-4.85918		0.23446	0.000426405		0.0539741
0.00628312	0.00809581	3.94776e-05	-2.09174	-4.81641		0.0065462	4.28527e-05	0.0132153	-1.87892	-4.32638		0.131448	0.00022834		0.0289032		0.0118078	0.00775361	0.000139424	-2.1105	-4.8596		0.237101	0.000435882		0.0551738
0.00641466	0.00809372	4.11479e-05	-2.09185	-4.81667		0.00667774	4.45922e-05	0.00539027	-2.26839	-5.22316		0.134089	9.69164e-05		0.0122676		0.0119393	0.00775036	0.000142547	-2.11068	-4.86002		0.239741	0.000445458		0.0563859
0.0065462	0.00809159	4.28527e-05	-2.09197	-4.81693		0.00680928	4.63663e-05	0.016783	-1.77513	-4.08739		0.13673	0.000313762		0.0397158		0.0120709	0.00774708	0.000145707	-2.11086	-4.86044		0.242384	0.00045514		0.0576114
0.00667774	0.00808941	4.45922e-05	-2.09208	-4.8172		0.00694082	4.8175e-05	0.00192367	-2.71587	-6.25352		0.139372	3.73663e-05		0.0047298		0.0122024	0.00774376	0.000148899	-2.11105	-4.86087		0.245024	0.000464911		0.0588482
0.00680928	0.00808719	4.63663e-05	-2.0922	-4.81747		0.00707236	5.00183e-05	0.0107788	-1.96743	-4.53018		0.142013	0.000217383		0.0275162		0.012334	0.00774041	0.000152128	-2.11124	-4.8613		0.247667	0.000474787		0.0600984
0.00694082	0.00808493	4.8175e-05	-2.09232	-4.81775		0.0072039	5.18962e-05	0.0140405	-1.85262	-4.26581		0.144654	0.000293796		0.0371886		0.0124655	0.00773702	0.000155389	-2.11143	-4.86174		0.250307	0.000484753		0.0613598
0.00707236	0.00808262	5.00183e-05	-2.09245	-4.81804		0.00733544	5.38087e-05	0.00924227	-2.03422	-4.68397		0.147296	0.00020052		0.0253818		0.012597	0.0077336	0.000158684	-2.11162	-4.86218		0.252948	0.000494816		0.0626335
0.0072039	0.00808028	5.18962e-05	-2.09257	-4.81833		0.00746698	5.57558e-05	0.00237808	-2.62377	-6.04146		0.149937	5.34619e-05		0.00676718		0.0127286	0.00773015	0.000162017	-2.11181	-4.86263		0.25559	0.000504983		0.0639205
0.00733544	0.00807789	5.38087e-05	-2.0927	-4.81862		0.00759852	5.77375e-05	0.00487565	-2.31197	-5.3235		0.152578	0.000113506		0.0143675		0.0128601	0.00772666	0.000165382	-2.11201	-4.86308		0.258231	0.000515238		0.0652186
0.00746698	0.00807545	5.57558e-05	-2.09283	-4.81893		0.00773006	5.97538e-05	0.00570872	-2.24346	-5.16576		0.15522	0.000137541		0.0174099		0.0129917	0.00772314	0.000168784	-2.11221	-4.86353		0.260873	0.000525598		0.0665299
0.00759852	0.00807298	5.77375e-05	-2.09297	-4.81923		0.0078616	6.18047e-05	0.00205044	-2.68815	-6.1897		0.157861	5.10971e-05		0.00646785		0.0131232	0.00771958	0.000172218	-2.11241	-4.864		0.263514	0.000536044		0.0678522
0.00773006	0.00807046	5.97538e-05	-2.0931	-4.81954		0.00799314	6.38903e-05	0.0148484	-1.82832	-4.20986		0.160502	0.00038251		0.0484179		0.0132547	0.00771599	0.000175687	-2.11261	-4.86446		0.266154	0.000546586		0.0691867
0.0078616	0.0080679	6.18048e-05	-2.09324	-4.81986		0.00812468	6.60104e-05	0.00388791	-2.41028	-5.54988		0.163144	0.00010348		0.0130984		0.0133863	0.00771236	0.000179193	-2.11281	-4.86493		0.268797	0.000557232		0.0705341
0.00799314	0.0080653	6.38903e-05	-2.09338	-4.82018		0.00825622	6.81651e-05	0.00769068	-2.11404	-4.86775		0.165785	0.000211375		0.0267558		0.0135178	0.0077087	0.000182731	-2.11302	-4.86541		0.271437	0.000567964		0.0718926
0.00812468	0.00806265	6.60104e-05	-2.09352	-4.82051		0.00838776	7.03545e-05	0.00595709	-2.22497	-5.12317		0.168426	0.000168987		0.0213903		0.0136494	0.00770501	0.000186306	-2.11323	-4.86588		0.27408	0.000578799		0.0732641
0.00825622	0.00805996	6.81652e-05	-2.09367	-4.82085		0.0085193	7.25784e-05	0.00655543	-2.1834	-5.02746		0.171068	0.000191839		0.0242829		0.0137809	0.00770128	0.000189913	-2.11344	-4.86637		0.27672	0.00058972		0.0746464
0.00838776	0.00805723	7.03545e-05	-2.09381	-4.82119		0.00865084	7.4837e-05	0.00487693	-2.31185	-5.32324		0.173709	0.00014716		0.0186275		0.0139124	0.00769752	0.000193555	-2.11365	-4.86686		0.279361	0.000600734		0.0760407
0.0085193	0.00805446	7.25785e-05	-2.09396	-4.82153		0.00878238	7.71302e-05	0.00396269	-2.40201	-5.53083		0.17635	0.000123237		0.0155993		0.014044	0.00769373	0.000197234	-2.11386	-4.86735		0.282004	0.000611851		0.0774479
0.00865084	0.00805165	7.4837e-05	-2.09412	-4.82188		0.00891392	7.94579e-05	0.00395409	-2.40295	-5.53301		0.178991	0.000126681		0.0160352		0.0141755	0.0076899	0.000200945	-2.11408	-4.86785		0.284644	0.000623053		0.0788658
0.00878238	0.00804879	7.71302e-05	-2.09427	-4.82223		0.00904546	8.18203e-05	0.0071118	-2.14802	-4.946		0.181633	0.000234622		0.0296983		0.0143071	0.00768604	0.000204693	-2.1143	-4.86835		0.287287	0.000634356		0.0802965
0.00891392	0.00804589	7.9458e-05	-2.09443	-4.82259		0.009177	8.42173e-05	0.0108276	-1.96547	-4.52565		0.184274	0.000367674		0.04654		0.0144386	0.00768215	0.000208473	-2.11452	-4.86886		0.289927	0.000645744		0.081738
0.00904546	0.00804295	8.18203e-05	-2.09458	-4.82296		0.00930854	8.66489e-05	0.00675225	-2.17055	-4.99788		0.186915	0.000235906		0.0298609		0.0145701	0.00767822	0.000212288	-2.11474	-4.86937		0.292568	0.000657223		0.083191
0.009177	0.00803997	8.42173e-05	-2.09475	-4.82333		0.00944008	8.91151e-05	0.00985147	-2.0065	-4.62013		0.189557	0.000353981		0.0448067		0.0147017	0.00767426	0.00021614	-2.11496	-4.86988		0.29521	0.000668804		0.0846569
0.00930854	0.00803694	8.66489e-05	-2.09491	-4.82371		0.00957162	9.16159e-05	0.00947534	-2.02341	-4.65906		0.192198	0.00035002		0.0443054		0.0148332	0.00767026	0.000220024	-2.11519	-4.8704		0.297851	0.000680467		0.0861332
0.00944008	0.00803387	8.91151e-05	-2.09508	-4.82409		0.00970316	9.41513e-05	0.00797465	-2.09829	-4.83149		0.194839	0.000302737		0.0383203		0.0149648	0.00766624	0.000223945	-2.11542	-4.87093		0.300493	0.000692232		0.0876224
0.00957162	0.00803076	9.16159e-05	-2.09524	-4.82448		0.0098347	9.67213e-05	0.00843672	-2.07383	-4.77516		0.197481	0.00032902		0.0416473		0.0150963	0.00766218	0.000227898	-2.11565	-4.87146		0.303134	0.000704078		0.0891219
0.00970316	0.00802761	9.41513e-05	-2.09541	-4.82487		0.00996624	9.93259e-05	0.0096375	-2.01604	-4.64209		0.200122	0.000385971		0.048856		0.0152278	0.00765808	0.000231886	-2.11588	-4.87199		0.305774	0.000716014		0.0906328
0.0098347	0.00802442	9.67213e-05	-2.09559	-4.82527		0.0100978	0.000101965	0.00703346	-2.15283	-4.95708		0.202763	0.000289167		0.0366026		0.0153594	0.00765396	0.000235911	-2.11611	-4.87253		0.308417	0.000728052		0.0921564
0.00996624	0.00802118	9.93259e-05	-2.09576	-4.82567		0.0102293	0.000104639	0.00537952	-2.26926	-5.22516		0.205405	0.000226968		0.0287295		0.0154909	0.0076498	0.000239968	-2.11635	-4.87308		0.311057	0.000740169		0.0936902
0.0100978	0.0080179	0.000101966	-2.09594	-4.82608		0.0103609	0.000107347	0.00612471	-2.21291	-5.09542		0.208046	0.000265097		0.0335558		0.0156225	0.0076456	0.000244063	-2.11659	-4.87362		0.3137	0.000752385		0.0952365
0.0102293	0.00801459	0.000104639	-2.09612	-4.82649		0.0104924	0.00011009	0.00633519	-2.19824	-5.06164		0.210687	0.000281214		0.0355959		0.015754	0.00764138	0.000248189	-2.11683	-4.87418		0.31634	0.000764682		0.0967931
0.0103609	0.00801122	0.000107348	-2.0963	-4.82691		0.0106239	0.000112868	0.00745227	-2.12771	-4.89924		0.213329	0.000339146		0.042929		0.0158855	0.00763712	0.000252349	-2.11707	-4.87473		0.318981	0.000777068		0.0983609
0.0104924	0.00800782	0.00011009	-2.09649	-4.82734		0.0107555	0.00011568	0.0088477	-2.05317	-4.7276		0.21597	0.000412684		0.0522373		0.0160171	0.00763283	0.000256547	-2.11731	-4.8753		0.321623	0.000789552		0.0999412
0.0106239	0.00800438	0.000112867	-2.09667	-4.82777		0.010887	0.000118527	0.00496533	-2.30405	-5.30527		0.218611	0.000237298		0.0300371		0.0161486	0.0076285	0.000260777	-2.11756	-4.87586		0.324264	0.000802114		0.101531
0.0107555	0.00800089	0.000115681	-2.09686	-4.8282		0.0110186	0.000121409	0.00987206	-2.00559	-4.61805		0.221253	0.000483265		0.0611714		0.0162802	0.00762415	0.000265045	-2.11781	-4.87643		0.326906	0.000814776		0.103134
0.010887	0.00799736	0.000118527	-2.09705	-4.82864		0.0111501	0.000124325	0.0079534	-2.09945	-4.83416		0.223894	0.000398692		0.0504663		0.0164117	0.00761976	0.000269344	-2.11806	-4.87701		0.329547	0.000827515		0.104746
0.0110186	0.00799379	0.00012141	-2.09725	-4.82909		0.0112816	0.000127275	0.00842969	-2.07419	-4.776		0.226535	0.000432597		0.0547579		0.0165432	0.00761534	0.000273677	-2.11831	-4.87759		0.332187	0.000840341		0.10637
0.0111501	0.00799018	0.000124325	-2.09744	-4.82954		0.0114132	0.000130261	0.00528523	-2.27694	-5.24284		0.229177	0.000277591		0.0351373		0.0166748	0.00761088	0.000278049	-2.11857	-4.87818		0.33483	0.000853264		0.108006
0.0112816	0.00798653	0.000127274	-2.09764	-4.83		0.0115447	0.000133281	0.00849962	-2.0706	-4.76773		0.231818	0.000456766		0.0578172		0.0168063	0.00760639	0.000282452	-2.11882	-4.87877		0.337471	0.000866264		0.109651
0.0114132	0.00798284	0.000130261	-2.09784	-4.83046		0.0116763	0.000136335	0.00915093	-2.03854	-4.6939		0.234459	0.000503037		0.0636742		0.0169379	0.00760188	0.000286892	-2.11908	-4.87936		0.340113	0.000879362		0.111309
0.0115447	0.00797911	0.00013328	-2.09805	-4.83093		0.0118078	0.000139424	0.00854019	-2.06853	-4.76297		0.237101	0.000480101		0.060771		0.0170694	0.00759733	0.000291364	-2.11934	-4.87996		0.342754	0.000892534		0.112977
0.0116763	0.00797533	0.000136336	-2.09825	-4.8314		0.0119393	0.000142548	0.00632359	-2.19904	-5.06347		0.239742	0.000363456		0.0460061		0.0172009	0.00759274	0.000295871	-2.1196	-4.88056		0.345394	0.000905792		0.114655
0.0118078	0.00797152	0.000139424	-2.09846	-4.83188		0.0120709	0.000145706	0.00874707	-2.05814	-4.73904		0.242383	0.000513887		0.0650476		0.0173325	0.00758813	0.000300416	-2.11987	-4.88117		0.348037	0.000919146		0.116345
0.0119393	0.00796766	0.000142547	-2.09867	-4.83236		0.0122024	0.000148899	0.0083283	-2.07944	-4.7881		0.245025	0.000500007		0.0632906		0.017464	0.00758348	0.000304991	-2.12013	-4.88178		0.350677	0.000932574		0.118045
0.0120709	0.00796377	0.000145707	-2.09888	-4.83285		0.012334	0.000152127	0.008287	-2.0816	-4.79307		0.247666	0.000508311		0.0643418		0.0175956	0.0075788	0.000309605	-2.1204	-4.8824		0.35332	0.000946098		0.119757
0.0122024	0.00795983	0.000148899	-2.0991	-4.83335		0.0124655	0.000155389	0.00862133	-2.06443	-4.75352		0.250307	0.000540158		0.068373		0.0177271	0.00757409	0.00031425	-2.12067	-4.88302		0.35596	0.000959695		0.121478
0.012334	0.00795586	0.000152128	-2.09931	-4.83385		0.012597	0.000158685	0.00864907	-2.06303	-4.7503		0.252949	0.000553393		0.0700483		0.0178586	0.00756935	0.00031893	-2.12094	-4.88365		0.358601	0.000973376		0.12321
0.0124655	0.00795184	0.000155389	-2.09953	-4.83435		0.0127286	0.000162017	0.00742993	-2.12902	-4.90224		0.25559	0.000485369		0.0614378		0.0179902	0.00756457	0.000323647	-2.12122	-4.88428		0.361243	0.000987151		0.124953
0.012597	0.00794778	0.000158684	-2.09975	-4.83486		0.0128601	0.000165383	0.00903938	-2.04386	-4.70617		0.258231	0.000602776		0.0762991		0.0181217	0.00755977	0.000328396	-2.12149	-4.88491		0.363884	0.001001		0.126706
0.0127286	0.00794368	0.000162017	-2.09998	-4.83538		0.0129917	0.000168783	0.0086035	-2.06532	-4.75559		0.260873	0.000585507		0.0741132		0.0182532	0.00755493	0.000333179	-2.12177	-4.88555		0.366524	0.00101493		0.128469
0.0128601	0.00793955	0.000165382	-2.1002	-4.8359		0.0131232	0.000172218	0.00790026	-2.10236	-4.84086		0.263514	0.000548591		0.0694404		0.0183848	0.00755006	0.000338001	-2.12205	-4.8862		0.369167	0.00102895		0.130244
0.0129917	0.00793537	0.000168784	-2.10043	-4.83643		0.0132547	0.000175688	0.00641956	-2.19249	-5.04841		0.266155	0.000454753		0.0575624		0.0185163	0.00754516	0.000342853	-2.12233	-4.88685		0.371807	0.00104305		0.132029
0.0131232	0.00793115	0.000172218	-2.10066	-4.83696		0.0133863	0.000179192	0.00569089	-2.24482	-5.16889		0.268797	0.000411175		0.0520464		0.0186479	0.00754023	0.000347744	-2.12262	-4.8875		0.37445	0.00105724		0.133824
0.0132547	0.00792689	0.000175687	-2.1009	-4.83749		0.0135178	0.000182731	0.00604278	-2.21876	-5.10889		0.271438	0.000445223		0.0563561		0.0187794	0.00753527	0.000352666	-2.1229	-4.88816		0.37709	0.00107149		0.135629
0.0133863	0.0079226	0.000179193	-2.10113	-4.83804		0.0136494	0.000186305	0.00780776	-2.10747	-4.85264		0.274079	0.000586514		0.0742407		0.018911	0.00753027	0.000357626	-2.12319	-4.88882		0.379733	0.00108584		0.137445
0.0135178	0.00791826	0.000182731	-2.10137	-4.83858		0.0137809	0.000189913	0.00836268	-2.07765	-4.78398		0.27672	0.000640366		0.0810572		0.0190425	0.00752525	0.000362617	-2.12348	-4.88949		0.382373	0.00110026		0.139271
0.0136494	0.00791389	0.000186306	-2.10161	-4.83914		0.0139124	0.000193556	0.00821799	-2.08523	-4.80143		0.279362	0.000641356		0.0811826		0.019174	0.00752019	0.000367642	-2.12377	-4.89016		0.385014	0.00111476		0.141106
0.0137809	0.00790947	0.000189913	-2.10185	-4.83969		0.014044	0.000197233	0.00615272	-2.21093	-5.09086		0.282003	0.000489299		0.0619353		0.0193056	0.0075151	0.000372706	-2.12407	-4.89084		0.387656	0.00112935		0.142953
0.0139124	0.00790502	0.000193555	-2.1021	-4.84026		0.0141755	0.000200945	0.00870386	-2.06029	-4.74399		0.284644	0.000705208		0.089265		0.0194371	0.00750998	0.000377801	-2.12436	-4.89152		0.390297	0.00114401		0.144808
0.014044	0.00790052	0.000197234	-2.10234	-4.84083		0.0143071	0.000204692	0.00804767	-2.09433	-4.82237		0.287286	0.000664199		0.084074		0.0195687	0.00750483	0.000382934	-2.12466	-4.89221		0.392939	0.00115876		0.146675
0.0141755	0.00789599	0.000200945	-2.10259	-4.8414		0.0144386	0.000208473	0.00880977	-2.05504	-4.73189		0.289927	0.000740529		0.0937358		0.0197002	0.00749965	0.000388098	-2.12496	-4.8929		0.39558	0.00117357		0.14855
0.0143071	0.00789142	0.000204693	-2.10284	-4.84198		0.0145701	0.000212289	0.00766223	-2.11564	-4.87145		0.292568	0.000655859		0.0830183		0.0198317	0.00749444	0.000393296	-2.12526	-4.89359		0.398221	0.00118847		0.150435
0.0144386	0.00788681	0.000208473	-2.1031	-4.84256		0.0147017	0.000216139	0.00782761	-2.10637	-4.8501		0.29521	0.000682167		0.0863484		0.0199633	0.0074892	0.000398533	-2.12556	-4.89429		0.400863	0.00120345		0.152332
0.0145701	0.00788216	0.000212288	-2.10335	-4.84315		0.0148332	0.000220024	0.00838903	-2.07629	-4.78083		0.297851	0.000744235		0.094205		0.0200948	0.00748393	0.000403801	-2.12587	-4.895		0.403504	0.0012185		0.154237
0.0147017	0.00787747	0.00021614	-2.10361	-4.84375		0.0149648	0.000223944	0.00723602	-2.1405	-4.92868		0.300492	0.000653381		0.0827047		0.0202264	0.00747863	0.000409107	-2.12618	-4.89571		0.406146	0.00123363		0.156153
0.0148332	0.00787275	0.000220024	-2.10387	-4.84435		0.0150963	0.000227898	0.00843677	-2.07382	-4.77516		0.303134	0.000775255		0.0981314		0.0203579	0.0074733	0.000414444	-2.12649	-4.89642		0.408787	0.00124884		0.158077
0.0149648	0.00786798	0.000223945	-2.10414	-4.84495		0.0152278	0.000231887	0.00821028	-2.08564	-4.80237		0.305775	0.000767648		0.0971686		0.0204894	0.00746793	0.000419816	-2.1268	-4.89714		0.411427	0.00126411		0.160011
0.0150963	0.00786318	0.000227898	-2.1044	-4.84556		0.0153594	0.000235911	0.00701584	-2.15392	-4.95958		0.308416	0.000667351		0.084473		0.020621	0.00746254	0.000425226	-2.12711	-4.89786		0.41407	0.00127948		0.161956
0.0152278	0.00785834	0.000231886	-2.10467	-4.84618		0.0154909	0.000239969	0.00747465	-2.12641	-4.89624		0.311058	0.000723224		0.0915453		0.0207525	0.00745712	0.000430666	-2.12743	-4.89859		0.41671	0.00129491		0.163909
0.0153594	0.00785346	0.000235911	-2.10494	-4.8468		0.0156225	0.000244061	0.00814851	-2.08892	-4.80992		0.313699	0.000801871		0.1015		0.0208841	0.00745167	0.000436146	-2.12775	-4.89932		0.419353	0.00131043		0.165873
0.0154909	0.00784854	0.000239968	-2.10521	-4.84743		0.015754	0.000248189	0.00749563	-2.12519	-4.89343		0.31634	0.000750097		0.0949469		0.0210156	0.00744618	0.000441655	-2.12807	-4.90005		0.421993	0.001326		0.167845
0.0156225	0.00784358	0.000244063	-2.10549	-4.84806		0.0158855	0.00025235	0.00750211	-2.12482	-4.89257		0.318982	0.000763334		0.0966225		0.0211471	0.00744067	0.0004472	-2.12839	-4.90079		0.424634	0.00134166		0.169826
0.015754	0.00783859	0.000248189	-2.10576	-4.8487		0.0160171	0.000256547	0.00759216	-2.11963	-4.88064		0.321623	0.000785343		0.0994084		0.0212787	0.00743513	0.000452783	-2.12871	-4.90154		0.427276	0.00135739		0.171818
0.0158855	0.00783356	0.000252349	-2.10604	-4.84934		0.0161486	0.000260778	0.00739076	-2.13131	-4.90752		0.324264	0.000777119		0.0983673		0.0214102	0.00742955	0.000458397	-2.12904	-4.90229		0.429917	0.00137319		0.173818
0.0160171	0.00782849	0.000256547	-2.10632	-4.84999		0.0162802	0.000265044	0.0071232	-2.14732	-4.9444		0.326906	0.000761237		0.096357		0.0215417	0.00742395	0.000464045	-2.12936	-4.90304		0.432557	0.00138906		0.175827
0.0161486	0.00782339	0.000260777	-2.10661	-4.85064		0.0164117	0.000269344	0.00852646	-2.06923	-4.76458		0.329547	0.000925983		0.117211		0.0216733	0.00741832	0.000469732	-2.12969	-4.9038		0.4352	0.00140502		0.177847
0.0162802	0.00781824	0.000265045	-2.10689	-4.8513		0.0165432	0.000273679	0.00876035	-2.05748	-4.73752		0.332188	0.000966696		0.122364		0.0218048	0.00741266	0.000475449	-2.13003	-4.90457		0.43784	0.00142104		0.179874
0.0164117	0.00781306	0.000269344	-2.10718	-4.85196		0.0166748	0.000278048	0.00669587	-2.17419	-5.00626		0.33483	0.00075068		0.0950207		0.0219364	0.00740697	0.000481206	-2.13036	-4.90533		0.440483	0.00143714		0.181912
0.0165432	0.00780784	0.000273677	-2.10747	-4.85263		0.0168063	0.000282452	0.007148	-2.14582	-4.94092		0.337471	0.000814062		0.103044		0.0220679	0.00740125	0.000486992	-2.13069	-4.90611		0.443123	0.0014533		0.183958
0.0166748	0.00780259	0.000278049	-2.10776	-4.8533		0.0169379	0.000286891	0.00823659	-2.08425	-4.79917		0.340112	0.000952779		0.120602		0.0221994	0.0073955	0.000492813	-2.13103	-4.90688		0.445764	0.00146953		0.186012
0.0168063	0.0077973	0.000282452	-2.10806	-4.85398		0.0170694	0.000291364	0.00903898	-2.04388	-4.70621		0.342754	0.0010619		0.134415		0.022331	0.00738972	0.000498674	-2.13137	-4.90767		0.448406	0.00148584		0.188077
0.0169379	0.00779197	0.000286892	-2.10835	-4.85466		0.0172009	0.000295872	0.00765738	-2.11592	-4.87209		0.345395	0.000913507		0.115631		0.0224625	0.00738392	0.000504564	-2.13171	-4.90845		0.451047	0.00150221		0.190149
0.0170694	0.0077866	0.000291364	-2.10865	-4.85535		0.0173325	0.000300415	0.00828577	-2.08167	-4.79322		0.348036	0.00100365		0.127041		0.0225941	0.00737808	0.000510493	-2.13206	-4.90924		0.45369	0.00151866		0.192231
0.0172009	0.0077812	0.000295871	-2.10895	-4.85604		0.017464	0.000304992	0.00735349	-2.13351	-4.91258		0.350678	0.000904294		0.114465		0.0227256	0.00737222	0.000516453	-2.1324	-4.91004		0.45633	0.00153517		0.194321
0.0173325	0.00777576	0.000300416	-2.10926	-4.85674		0.0175956	0.000309604	0.00809719	-2.09167	-4.81624		0.353319	0.00101081		0.127947		0.0228571	0.00736632	0.000522447	-2.13275	-4.91084		0.458971	0.00155174		0.196419
0.017464	0.00777029	0.000304991	-2.10956	-4.85745		0.0177271	0.00031425	0.00830533	-2.08064	-4.79086		0.35596	0.00105235		0.133206		0.0229887	0.0073604	0.00052848	-2.1331	-4.91164		0.461613	0.0015684		0.198528
0.0175956	0.00776478	0.000309605	-2.10987	-4.85816		0.0178586	0.000318931	0.00774301	-2.11109	-4.86096		0.358601	0.000995713		0.126037		0.0231202	0.00735445	0.000534544	-2.13345	-4.91245		0.464254	0.00158512		0.200643
0.0177271	0.00775923	0.00031425	-2.11018	-4.85887		0.0179902	0.000323647	0.00758666	-2.11995	-4.88136		0.361243	0.000990032		0.125318		0.0232518	0.00734847	0.000540646	-2.1338	-4.91326		0.466896	0.00160191		0.202769
0.0178586	0.00775365	0.00031893	-2.11049	-4.85959		0.0181217	0.000328397	0.00717819	-2.14399	-4.93671		0.363884	0.000950476		0.120311		0.0233833	0.00734246	0.000546779	-2.13416	-4.91408		0.469537	0.00161875		0.204901
0.0179902	0.00774803	0.000323647	-2.11081	-4.86032		0.0182532	0.000333181	0.00802785	-2.0954	-4.82484		0.366525	0.00107847		0.136512		0.0235149	0.00733643	0.000552951	-2.13452	-4.9149		0.472179	0.00163568		0.207044
0.0181217	0.00774237	0.000328396	-2.11113	-4.86105		0.0183848	0.000338001	0.008003	-2.09675	-4.82794		0.369167	0.00109068		0.138058		0.0236464	0.00733036	0.000559152	-2.13487	-4.91573		0.47482	0.00165266		0.209193
0.0182532	0.00773668	0.000333179	-2.11145	-4.86178		0.0185163	0.000342854	0.0083912	-2.07618	-4.78057		0.371808	0.00116001		0.146833		0.0237779	0.00732427	0.000565389	-2.13524	-4.91656		0.47746	0.0016697		0.21135
0.0183848	0.00773095	0.000338001	-2.11177	-4.86252		0.0186479	0.000347743	0.00903779	-2.04394	-4.70634		0.374449	0.00126721		0.160403		0.0239095	0.00731815	0.000571664	-2.1356	-4.9174		0.480103	0.00168682		0.213517
0.0185163	0.00772519	0.000342853	-2.11209	-4.86327		0.0187794	0.000352667	0.0086719	-2.06189	-4.74767		0.377091	0.00123312		0.156088		0.024041	0.007312	0.00057797	-2.13596	-4.91824		0.482743	0.001704		0.215691
0.0186479	0.00771939	0.000347744	-2.11242	-4.86402		0.018911	0.000357624	0.00806358	-2.09347	-4.8204		0.379732	0.00116274		0.147179		0.0241726	0.00730582	0.000584315	-2.13633	-4.91908		0.485386	0.00172125		0.217875
0.0187794	0.00771356	0.000352666	-2.11275	-4.86478		0.0190425	0.000362616	0.00806976	-2.09314	-4.81963		0.382373	0.00117987		0.149348		0.0243041	0.00729962	0.000590689	-2.1367	-4.91993		0.488026	0.00173855		0.220065
0.018911	0.00770769	0.000357626	-2.11308	-4.86554		0.019174	0.000367643	0.00710117	-2.14867	-4.9475		0.385015	0.00105265		0.133244		0.0244356	0.00729339	0.000597099	-2.13707	-4.92079		0.490667	0.00175591		0.222263
0.0190425	0.00770179	0.000362617	-2.11341	-4.8663		0.0193056	0.000372705	0.00866619	-2.06217	-4.74833		0.387656	0.00130233		0.164848		0.0245672	0.00728713	0.000603547	-2.13744	-4.92165		0.493309	0.00177335		0.22447
0.019174	0.00769585	0.000367642	-2.11374	-4.86707		0.0194371	0.000377802	0.00798513	-2.09772	-4.83017		0.390297	0.00121639		0.15397		0.0246987	0.00728084	0.000610026	-2.13782	-4.92251		0.49595	0.00179084		0.226684
0.0193056	0.00768988	0.000372706	-2.11408	-4.86785		0.0195687	0.000382932	0.0073987	-2.13084	-4.90645		0.392939	0.00114237		0.1446		0.0248303	0.00727453	0.000616544	-2.1382	-4.92338		0.498592	0.00180841		0.228907
0.0194371	0.00768387	0.000377801	-2.11442	-4.86863		0.0197002	0.000388098	0.00807963	-2.09261	-4.81841		0.39558	0.00126433		0.160038		0.0249618	0.00726818	0.000623091	-2.13857	-4.92425		0.501233	0.00182602		0.231136
0.0195687	0.00767783	0.000382934	-2.11476	-4.86942		0.0198317	0.000393298	0.00763444	-2.11722	-4.87509		0.398221	0.00121067		0.153246		0.0250933	0.00726181	0.000629674	-2.13896	-4.92513		0.503873	0.00184369		0.233373
0.0197002	0.00767176	0.000388098	-2.1151	-4.87021		0.0199633	0.000398532	0.00702022	-2.15365	-4.95896		0.400862	0.00112808		0.142792		0.0252249	0.00725542	0.000636296	-2.13934	-4.92601		0.506516	0.00186144		0.23562
0.0198317	0.00766565	0.000393296	-2.11545	-4.87101		0.0200948	0.000403801	0.00802955	-2.09531	-4.82463		0.403504	0.00130733		0.165482		0.0253564	0.007249	0.000642947	-2.13972	-4.92689		0.509157	0.00187923		0.237873
0.0199633	0.0076595	0.000398533	-2.1158	-4.87181		0.0202264	0.000409106	0.00830066	-2.08089	-4.79142		0.406145	0.00136923		0.173316		0.0254879	0.00724255	0.000649633	-2.14011	-4.92778		0.511797	0.00189709		0.240132
0.0200948	0.00765332	0.000403801	-2.11615	-4.87262		0.0203579	0.000414444	0.00749507	-2.12522	-4.89351		0.408787	0.00125247		0.158538		0.0256195	0.00723607	0.000656359	-2.1405	-4.92868		0.51444	0.00191501		0.242401
0.0202264	0.00764711	0.000409107	-2.1165	-4.87343		0.0204894	0.000419817	0.0081793	-2.08728	-4.80615		0.411428	0.00138454		0.175254		0.025751	0.00722956	0.000663114	-2.14089	-4.92958		0.51708	0.00193298		0.244676
0.0203579	0.00764086	0.000414444	-2.11686	-4.87425		0.020621	0.000425224	0.0084447	-2.07342	-4.77422		0.414069	0.00144787		0.183271		0.0258826	0.00722303	0.000669909	-2.14128	-4.93048		0.519723	0.00195102		0.24696
0.0204894	0.00763458	0.000419816	-2.11721	-4.87507		0.0207525	0.000430667	0.0073147	-2.1358	-4.91787		0.41671	0.00127018		0.160779		0.0260141	0.00721648	0.000676733	-2.14167	-4.93139		0.522363	0.00196911		0.249249
0.020621	0.00762827	0.000425226	-2.11757	-4.87589		0.0208841	0.000436144	0.00832032	-2.07986	-4.78905		0.419352	0.00146318		0.185208		0.0261456	0.00720989	0.000683592	-2.14207	-4.9323		0.525004	0.00198725		0.251546
0.0207525	0.00762192	0.000430666	-2.11794	-4.87673		0.0210156	0.000441655	0.00835728	-2.07793	-4.78462		0.421993	0.00148825		0.188382		0.0262772	0.00720328	0.000690491	-2.14247	-4.93322		0.527646	0.00200547		0.253851
0.0208841	0.00761554	0.000436146	-2.1183	-4.87756		0.0211471	0.000447202	0.00763486	-2.1172	-4.87503		0.424635	0.00137668		0.174259		0.0264087	0.00719665	0.000697419	-2.14287	-4.93414		0.530287	0.00202373		0.256162
0.0210156	0.00760913	0.000441655	-2.11866	-4.87841		0.0212787	0.000452782	0.00726188	-2.13895	-4.92512		0.427276	0.00132576		0.167814		0.0265403	0.00718998	0.000704388	-2.14327	-4.93507		0.532929	0.00204205		0.258482
0.0211471	0.00760268	0.0004472	-2.11903	-4.87925		0.0214102	0.000458397	0.00735072	-2.13367	-4.91296		0.429917	0.00135862		0.171974		0.0266718	0.0071833	0.000711385	-2.14368	-4.936		0.53557	0.00206042		0.260807
0.0212787	0.0075962	0.000452783	-2.1194	-4.88011		0.0215417	0.000464047	0.0075022	-2.12481	-4.89256		0.432558	0.00140371		0.177681		0.0268034	0.00717658	0.000718422	-2.14408	-4.93693		0.538212	0.00207886		0.263141
0.0214102	0.00758969	0.000458397	-2.11978	-4.88096		0.0216733	0.000469731	0.00840738	-2.07534	-4.77865		0.4352	0.00159235		0.201559		0.0269349	0.00716984	0.000725489	-2.14449	-4.93787		0.540853	0.00209733		0.26548
0.0215417	0.00758314	0.000464045	-2.12015	-4.88183		0.0218048	0.000475451	0.00747635	-2.12631	-4.89601		0.437841	0.00143325		0.18142		0.0270664	0.00716307	0.00073259	-2.1449	-4.93882		0.543493	0.00211586		0.267825
0.0216733	0.00757657	0.000469732	-2.12053	-4.88269		0.0219364	0.000481204	0.00732382	-2.13526	-4.91662		0.440482	0.001421		0.17987		0.027198	0.00715628	0.000739731	-2.14531	-4.93976		0.546136	0.00213446		0.270179
0.0218048	0.00756996	0.000475449	-2.12091	-4.88357		0.0220679	0.000486993	0.008603	-2.06535	-4.75564		0.443124	0.00168927		0.213827		0.0273295	0.00714946	0.000746902	-2.14573	-4.94072		0.548776	0.0021531		0.272538
0.0219364	0.00756331	0.000481206	-2.12129	-4.88445		0.0221994	0.000492816	0.00725993	-2.13907	-4.92539		0.445765	0.00144259		0.182603		0.0274611	0.00714262	0.000754112	-2.14614	-4.94168		0.551419	0.0021718		0.274906
0.0220679	0.00755664	0.000486992	-2.12167	-4.88533		0.022331	0.000498673	0.00724993	-2.13967	-4.92676		0.448406	0.00145773		0.184519		0.0275926	0.00713575	0.000761352	-2.14656	-4.94264		0.554059	0.00219055		0.277278
0.0221994	0.00754993	0.000492813	-2.12206	-4.88622		0.0224625	0.000504565	0.00760299	-2.11902	-4.87921		0.451048	0.00154678		0.195791		0.0277241	0.00712886	0.000768626	-2.14698	-4.9436		0.5567	0.00220934		0.279657
0.022331	0.00754319	0.000498674	-2.12244	-4.88711		0.0225941	0.000510492	0.00670988	-2.17328	-5.00417		0.453689	0.00138112		0.174822		0.0278557	0.00712194	0.00077594	-2.1474	-4.94458		0.559342	0.0022282		0.282044
0.0224625	0.00753642	0.000504564	-2.12283	-4.88801		0.0227256	0.000516453	0.00674807	-2.17082	-4.9985		0.45633	0.0014052		0.17787		0.0279872	0.007115	0.000783283	-2.14783	-4.94555		0.561983	0.00224709		0.284436
0.0225941	0.00752962	0.000510493	-2.12323	-4.88891		0.0228571	0.000522449	0.00746022	-2.12725	-4.89817		0.458972	0.00157153		0.198924		0.0281188	0.00710803	0.000790667	-2.14825	-4.94653		0.564626	0.00226605		0.286836
0.0227256	0.00752279	0.000516453	-2.12362	-4.88982		0.0229887	0.00052848	0.00656513	-2.18276	-5.02598		0.461613	0.00139894		0.177077		0.0282503	0.00710103	0.000798079	-2.14868	-4.94752		0.567266	0.00228505		0.28924
0.0228571	0.00751592	0.000522447	-2.12402	-4.89073		0.0231202	0.000534545	0.00748711	-2.12569	-4.89457		0.464254	0.00161371		0.204263		0.0283818	0.00709401	0.000805527	-2.14911	-4.9485		0.569907	0.00230409		0.29165
0.0229887	0.00750903	0.00052848	-2.12442	-4.89165		0.0232518	0.000540645	0.00805878	-2.09373	-4.82099		0.466896	0.00175674		0.222368		0.0285134	0.00708697	0.000813014	-2.14954	-4.9495		0.572549	0.0023232		0.294069
0.0231202	0.0075021	0.000534544	-2.12482	-4.89257		0.0233833	0.000546779	0.00760598	-2.11885	-4.87882		0.469537	0.00167685		0.212255		0.0286449	0.0070799	0.00082053	-2.14997	-4.9505		0.57519	0.00234234		0.296492
0.0232518	0.00749514	0.000540646	-2.12522	-4.8935		0.0235149	0.000552948	0.00837941	-2.07679	-4.78198		0.472178	0.00186821		0.236477		0.0287764	0.00707281	0.000828081	-2.15041	-4.9515		0.57783	0.00236152		0.298921
0.0233833	0.00748815	0.000546779	-2.12563	-4.89443		0.0236464	0.000559152	0.00667705	-2.17542	-5.00908		0.47482	0.00150536		0.190548		0.028908	0.00706569	0.000835672	-2.15085	-4.9525		0.580473	0.00238077		0.301357
0.0235149	0.00748113	0.000552951	-2.12603	-4.89537		0.0237779	0.00056539	0.00803044	-2.09526	-4.82452		0.477461	0.00183069		0.231728		0.0290395	0.00705855	0.000843293	-2.15128	-4.95352		0.583113	0.00240005		0.303798
0.0236464	0.00747408	0.000559152	-2.12644	-4.89631		0.0239095	0.000571663	0.00802118	-2.09576	-4.82567		0.480102	0.00184887		0.234029		0.0291711	0.00705139	0.000850953	-2.15173	-4.95453		0.585756	0.0024194		0.306247
0.0237779	0.007467	0.000565389	-2.12685	-4.89726		0.024041	0.00057797	0.00779961	-2.10793	-4.85368		0.482743	0.00181763		0.230075		0.0293026	0.0070442	0.000858642	-2.15217	-4.95555		0.588396	0.00243877		0.308699
0.0239095	0.00745989	0.000571664	-2.12727	-4.89821		0.0241726	0.000584312	0.00829129	-2.08138	-4.79255		0.485385	0.00195341		0.247262		0.0294341	0.00703698	0.000866366	-2.15261	-4.95658		0.591037	0.00245819		0.311156
0.024041	0.00745275	0.00057797	-2.12768	-4.89917		0.0243041	0.000590689	0.0079578	-2.09921	-4.8336		0.488026	0.00189531		0.239907		0.0295657	0.00702975	0.000874131	-2.15306	-4.9576		0.593679	0.00247767		0.313622
0.0241726	0.00744558	0.000584315	-2.1281	-4.90013		0.0244356	0.0005971	0.00837354	-2.07709	-4.78268		0.490667	0.00201597		0.25518		0.0296972	0.00702248	0.000881924	-2.15351	-4.95864		0.59632	0.00249717		0.316091
0.0243041	0.00743838	0.000590689	-2.12852	-4.9011		0.0245672	0.000603546	0.00767268	-2.11505	-4.87009		0.493309	0.00186717		0.236346		0.0298288	0.0070152	0.000889757	-2.15396	-4.95968		0.598962	0.00251674		0.318568
0.0244356	0.00743114	0.000597099	-2.12894	-4.90208		0.0246987	0.000610026	0.00747175	-2.12658	-4.89663		0.49595	0.0018378		0.232628		0.0299603	0.00700789	0.00089762	-2.15441	-4.96072		0.601603	0.00253634		0.321048
0.0245672	0.00742388	0.000603547	-2.12937	-4.90305		0.0248303	0.000616541	0.0069474	-2.15818	-4.96939		0.498591	0.00172708		0.218613		0.0300918	0.00700056	0.000905516	-2.15487	-4.96177		0.604243	0.00255597		0.323534
0.0246987	0.00741659	0.000610026	-2.1298	-4.90404		0.0249618	0.000623091	0.00734935	-2.13375	-4.91314		0.501233	0.00184641		0.233718		0.0302234	0.0069932	0.000913454	-2.15532	-4.96282		0.606886	0.00257567		0.326027
0.0248303	0.00740927	0.000616544	-2.13022	-4.90502		0.0250933	0.000629675	0.00627129	-2.20264	-5.07177		0.503874	0.00159221		0.201541		0.0303549	0.00698582	0.00092142	-2.15578	-4.96387		0.609526	0.00259539		0.328523
0.0249618	0.00740192	0.000623091	-2.13066	-4.90602		0.0252249	0.000636294	0.00715188	-2.14558	-4.94038		0.506515	0.00183487		0.232257		0.0304865	0.00697842	0.000929427	-2.15624	-4.96493		0.612169	0.00261517		0.331027
0.0250933	0.00739454	0.000629674	-2.13109	-4.90701		0.0253564	0.000642948	0.00636735	-2.19604	-5.05657		0.509157	0.00165068		0.208942		0.030618	0.006971	0.000937462	-2.1567	-4.966		0.614809	0.00263497		0.333534
0.0252249	0.00738714	0.000636296	-2.13152	-4.90801		0.0254879	0.000649636	0.0075764	-2.12054	-4.88272		0.511798	0.00198454		0.251202		0.0307496	0.00696355	0.000945538	-2.15717	-4.96707		0.617452	0.00265483		0.336047
0.0253564	0.0073797	0.000642947	-2.13196	-4.90902		0.0256195	0.000656358	0.00634464	-2.19759	-5.06015		0.514439	0.00167909		0.212539		0.0308811	0.00695608	0.000953642	-2.15764	-4.96814		0.620092	0.00267471		0.338564
0.0254879	0.00737224	0.000649633	-2.1324	-4.91003		0.025751	0.000663116	0.00671385	-2.17303	-5.00358		0.517081	0.0017951		0.227223		0.0310126	0.00694859	0.000961781	-2.1581	-4.96922		0.622733	0.00269464		0.341086
0.0256195	0.00736474	0.000656359	-2.13284	-4.91105		0.0258826	0.000669907	0.00719091	-2.14322	-4.93494		0.519722	0.00194234		0.245861		0.0311442	0.00694107	0.000969961	-2.15857	-4.9703		0.625376	0.00271461		0.343615
0.025751	0.00735722	0.000663114	-2.13329	-4.91207		0.0260141	0.000676734	0.00790294	-2.10221	-4.84052		0.522363	0.00215642		0.272959		0.0312757	0.00693353	0.000978169	-2.15905	-4.97139		0.628016	0.00273461		0.346146
0.0258826	0.00734967	0.000669909	-2.13373	-4.9131		0.0261456	0.000683595	0.006958	-2.15752	-4.96786		0.525005	0.00191783		0.242758		0.0314072	0.00692597	0.000986412	-2.15952	-4.97248		0.630657	0.00275465		0.348682
0.0260141	0.00734209	0.000676733	-2.13418	-4.91413		0.0262772	0.000690491	0.0078438	-2.10547	-4.84803		0.527646	0.00218379		0.276424		0.0315388	0.00691839	0.000994696	-2.15999	-4.97357		0.633299	0.00277474		0.351226
0.0261456	0.00733448	0.000683592	-2.13463	-4.91517		0.0264087	0.000697421	0.0070176	-2.15381	-4.95933		0.530287	0.00197338		0.24979		0.0316703	0.00691078	0.00100301	-2.16047	-4.97467		0.63594	0.00279485		0.353771
0.0262772	0.00732685	0.000690491	-2.13508	-4.91621		0.0265403	0.000704386	0.00803645	-2.09494	-4.82377		0.532929	0.00228246		0.288912		0.0318019	0.00690315	0.00101136	-2.16095	-4.97578		0.638582	0.00281502		0.356323
0.0264087	0.00731919	0.000697419	-2.13554	-4.91726		0.0266718	0.000711385	0.0074054	-2.13045	-4.90555		0.53557	0.00212413		0.268871		0.0319334	0.0068955	0.00101974	-2.16143	-4.97689		0.641223	0.0028352		0.358878
0.0265403	0.0073115	0.000704388	-2.13599	-4.91831		0.0268034	0.00071842	0.00706378	-2.15096	-4.95277		0.538211	0.00204618		0.259004		0.032065	0.00688783	0.00102816	-2.16192	-4.978		0.643865	0.00285544		0.36144
0.0266718	0.00730378	0.000711385	-2.13645	-4.91936		0.0269349	0.000725488	0.00720671	-2.14226	-4.93274		0.540853	0.00210812		0.266845		0.0321965	0.00688014	0.00103661	-2.1624	-4.97912		0.646506	0.00287569		0.364004
0.0268034	0.00729603	0.000718422	-2.13691	-4.92042		0.0270664	0.000732592	0.00756709	-2.12107	-4.88395		0.543494	0.00223521		0.282932		0.032328	0.00687243	0.0010451	-2.16289	-4.98024		0.649146	0.00289598		0.366572
0.0269349	0.00728826	0.000725489	-2.13738	-4.92149		0.027198	0.00073973	0.00725485	-2.13937	-4.92609		0.546135	0.00216386		0.2739		0.0324596	0.00686469	0.00105363	-2.16338	-4.98136		0.651789	0.00291632		0.369146
0.0270664	0.00728046	0.00073259	-2.13784	-4.92256		0.0273295	0.000746902	0.00718807	-2.14339	-4.93533		0.548777	0.00216473		0.27401		0.0325911	0.00685693	0.00106218	-2.16387	-4.9825		0.654429	0.00293667		0.371722
0.027198	0.00727264	0.000739731	-2.13831	-4.92364		0.0274611	0.000754109	0.00707417	-2.15032	-4.95131		0.551418	0.00215098		0.27227		0.0327226	0.00684915	0.00107077	-2.16436	-4.98363		0.65707	0.00295706		0.374303
0.0273295	0.00726478	0.000746902	-2.13878	-4.92472		0.0275926	0.000761351	0.00736265	-2.13297	-4.91134		0.554059	0.0022602		0.286095		0.0328542	0.00684135	0.0010794	-2.16486	-4.98477		0.659712	0.00297749		0.37689
0.0274611	0.0072569	0.000754112	-2.13925	-4.9258		0.0277241	0.000768627	0.00782335	-2.10661	-4.85064		0.556701	0.00242458		0.306902		0.0329857	0.00683353	0.00108806	-2.16535	-4.98591		0.662353	0.00299795		0.379479
0.0275926	0.007249	0.000761352	-2.13972	-4.92689		0.0278557	0.000775938	0.00697069	-2.15672	-4.96604		0.559342	0.00218087		0.276054		0.0331173	0.00682569	0.00109676	-2.16585	-4.98706		0.664995	0.00301845		0.382074
0.0277241	0.00724106	0.000768626	-2.1402	-4.92799		0.0279872	0.000783284	0.00721507	-2.14176	-4.93158		0.561983	0.0022787		0.288437		0.0332488	0.00681782	0.00110548	-2.16635	-4.98822		0.667636	0.00303896		0.38467
0.0278557	0.00723311	0.00077594	-2.14067	-4.92909		0.0281188	0.000790664	0.00723872	-2.14034	-4.92831		0.564624	0.00230771		0.292109		0.0333804	0.00680994	0.00111425	-2.16686	-4.98937		0.670278	0.00305952		0.387273
0.0279872	0.00722512	0.000783283	-2.14115	-4.93019		0.0282503	0.000798079	0.00697256	-2.15661	-4.96577		0.567266	0.0022437		0.284007		0.0335119	0.00680204	0.00112305	-2.16736	-4.99053		0.672919	0.0030801		0.389878
0.0281188	0.00721711	0.000790667	-2.14164	-4.9313		0.0283818	0.000805528	0.00678714	-2.16831	-4.99273		0.569907	0.00220442		0.279035		0.0336434	0.00679411	0.00113188	-2.16787	-4.9917		0.675559	0.0031007		0.392485
0.0282503	0.00720907	0.000798079	-2.14212	-4.93242		0.0285134	0.000813012	0.00762088	-2.11799	-4.87686		0.572548	0.00249821		0.316223		0.033775	0.00678617	0.00114075	-2.16838	-4.99287		0.678202	0.00312135		0.395099
0.0283818	0.00720101	0.000805527	-2.14261	-4.93353		0.0286449	0.000820531	0.00695326	-2.15781	-4.96854		0.57519	0.00230044		0.291189		0.0339065	0.0067782	0.00114965	-2.16889	-4.99404		0.680843	0.00314201		0.397714
0.0285134	0.00719292	0.000813014	-2.14309	-4.93466		0.0287764	0.000828084	0.00811598	-2.09066	-4.81392		0.577831	0.00270984		0.34301		0.0340381	0.00677021	0.00115859	-2.1694	-4.99522		0.683485	0.00316272		0.400335
0.0286449	0.00718481	0.00082053	-2.14358	-4.93579		0.028908	0.000835672	0.00723219	-2.14073	-4.92921		0.580472	0.00243687		0.308458		0.0341696	0.00676221	0.00116756	-2.16991	-4.99641		0.686126	0.00318343		0.402958
0.0287764	0.00717667	0.000828081	-2.14408	-4.93692		0.0290395	0.000843294	0.00761862	-2.11812	-4.87716		0.583114	0.0025905		0.327904		0.0343011	0.00675418	0.00117657	-2.17043	-4.99759		0.688766	0.00320417		0.405583
0.028908	0.0071685	0.000835672	-2.14457	-4.93806		0.0291711	0.000850951	0.00646898	-2.18916	-5.04074		0.585755	0.00221957		0.280952		0.0344327	0.00674613	0.00118561	-2.17095	-4.99879		0.691409	0.00322496		0.408214
0.0290395	0.00716032	0.000843293	-2.14507	-4.9392		0.0293026	0.000858643	0.00677884	-2.16884	-4.99395		0.588396	0.0023469		0.29707		0.0345642	0.00673807	0.00119468	-2.17146	-4.99998		0.694049	0.00324576		0.410846
0.0291711	0.0071521	0.000850953	-2.14557	-4.94035		0.0294341	0.000866369	0.00713497	-2.14661	-4.94275		0.591038	0.00249243		0.31549		0.0346957	0.00672998	0.00120379	-2.17199	-5.00118		0.69669	0.00326657		0.413481
0.0293026	0.00714386	0.000858642	-2.14607	-4.9415		0.0295657	0.00087413	0.00689453	-2.1615	-4.97703		0.593679	0.00243001		0.30759		0.0348273	0.00672188	0.00121294	-2.17251	-5.00239		0.699332	0.00328744		0.416123
0.0294341	0.0071356	0.000866366	-2.14657	-4.94266		0.0296972	0.000881925	0.00696034	-2.15737	-4.96753		0.59632	0.00247508		0.313295		0.0349588	0.00671375	0.00122212	-2.17303	-5.0036		0.701973	0.00330831		0.418764
0.0295657	0.00712731	0.000874131	-2.14707	-4.94382		0.0298288	0.000889756	0.00696146	-2.1573	-4.96737		0.598962	0.00249746		0.316127		0.0350904	0.00670561	0.00123134	-2.17356	-5.00481		0.704615	0.00332922		0.421411
0.0296972	0.007119	0.000881924	-2.14758	-4.94499		0.0299603	0.00089762	0.00780228	-2.10778	-4.85334		0.601603	0.00282385		0.357442		0.0352219	0.00669744	0.00124058	-2.17409	-5.00603		0.707256	0.00335013		0.424058
0.0298288	0.00711066	0.000889757	-2.14809	-4.94616		0.0300918	0.000905519	0.00757466	-2.12064	-4.88295		0.604244	0.00276559		0.350068		0.0353535	0.00668926	0.00124987	-2.17462	-5.00725		0.709898	0.00337109		0.426711
0.0299603	0.0071023	0.00089762	-2.1486	-4.94734		0.0302234	0.000913453	0.00654709	-2.18395	-5.02874		0.606886	0.00241136		0.305229		0.035485	0.00668106	0.00125919	-2.17515	-5.00848		0.712539	0.00339205		0.429364
0.0300918	0.00709392	0.000905516	-2.14911	-4.94852		0.0303549	0.000921422	0.00780742	-2.10749	-4.85268		0.609527	0.00290064		0.367162		0.0356165	0.00667284	0.00126854	-2.17569	-5.00971		0.715179	0.00341303		0.43202
0.0302234	0.00708551	0.000913454	-2.14963	-4.9497		0.0304865	0.000929425	0.00679516	-2.1678	-4.99154		0.612168	0.00254649		0.322333		0.0357481	0.0066646	0.00127793	-2.17623	-5.01095		0.717822	0.00343406		0.434681
0.0303549	0.00707708	0.00092142	-2.15015	-4.95089		0.030618	0.000937463	0.00633654	-2.19815	-5.06142		0.61481	0.00239515		0.303177		0.0358796	0.00665634	0.00128735	-2.17676	-5.01219		0.720462	0.00345508		0.437342
0.0304865	0.00706862	0.000929427	-2.15067	-4.95209		0.0307496	0.000945535	0.00722452	-2.14119	-4.93027		0.617451	0.00275432		0.34864		0.0360111	0.00664807	0.0012968	-2.1773	-5.01343		0.723103	0.00347613		0.440007
0.030618	0.00706014	0.000937462	-2.15119	-4.95329		0.0308811	0.000953642	0.00713767	-2.14644	-4.94237		0.620092	0.00274454		0.347402		0.0361427	0.00663977	0.00130629	-2.17785	-5.01468		0.725745	0.00349721		0.442675
0.0307496	0.00705164	0.000945538	-2.15171	-4.9545		0.0310126	0.000961783	0.00764729	-2.11649	-4.8734		0.622734	0.0029656		0.375384		0.0362742	0.00663146	0.00131582	-2.17839	-5.01593		0.728386	0.0035183		0.445344
0.0308811	0.00704312	0.000953642	-2.15223	-4.9557		0.0311442	0.000969959	0.00680824	-2.16696	-4.98962		0.625375	0.00266266		0.337039		0.0364058	0.00662313	0.00132538	-2.17894	-5.01719		0.731028	0.00353942		0.448018
0.0310126	0.00703457	0.000961781	-2.15276	-4.95692		0.0312757	0.00097817	0.00678324	-2.16856	-4.9933		0.628016	0.00267534		0.338643		0.0365373	0.00661478	0.00133497	-2.17948	-5.01845		0.733669	0.00356054		0.450691
0.0311442	0.007026	0.000969961	-2.15329	-4.95814		0.0314072	0.000986415	0.00711614	-2.14776	-4.94539		0.630658	0.0028303		0.358258		0.0366689	0.00660641	0.00134461	-2.18003	-5.01971		0.736312	0.0035817		0.453369
0.0312757	0.00701741	0.000978169	-2.15382	-4.95936		0.0315388	0.000994695	0.00655233	-2.1836	-5.02793		0.633299	0.00262793		0.332642		0.0368004	0.00659803	0.00135427	-2.18059	-5.02098		0.738952	0.00360285		0.456048
0.0314072	0.00700879	0.000986412	-2.15436	-4.96059		0.0316703	0.00100301	0.00717171	-2.14438	-4.93761		0.63594	0.00290038		0.367129		0.0369319	0.00658963	0.00136397	-2.18114	-5.02226		0.741593	0.00362403		0.458728
0.0315388	0.00700015	0.000994696	-2.15489	-4.96182		0.0318019	0.00101136	0.00767033	-2.11519	-4.8704		0.638582	0.00312785		0.395922		0.0370635	0.00658121	0.0013737	-2.18169	-5.02354		0.744235	0.00364524		0.461413
0.0316703	0.0069915	0.00100301	-2.15543	-4.96306		0.0319334	0.00101974	0.0072876	-2.13742	-4.92158		0.641223	0.00299642		0.379286		0.037195	0.00657277	0.00138347	-2.18225	-5.02482		0.746876	0.00366644		0.464097
0.0318019	0.00698282	0.00101136	-2.15597	-4.9643		0.032065	0.00102816	0.00741706	-2.12977	-4.90397		0.643864	0.00307482		0.38921		0.0373266	0.00656431	0.00139328	-2.18281	-5.02611		0.749518	0.00368768		0.466785
0.0319334	0.00697411	0.00101974	-2.15651	-4.96555		0.0321965	0.00103661	0.00742797	-2.12913	-4.9025		0.646506	0.00310466		0.392987		0.0374581	0.00655584	0.00140311	-2.18337	-5.0274		0.752159	0.00370892		0.469473
0.032065	0.00696539	0.00102816	-2.15705	-4.9668		0.032328	0.0010451	0.00712049	-2.14749	-4.94478		0.649147	0.00300051		0.379804		0.0375896	0.00654735	0.00141298	-2.18393	-5.02869		0.754799	0.00373017		0.472163
0.0321965	0.00695664	0.00103661	-2.1576	-4.96806		0.0324596	0.00105362	0.00709856	-2.14883	-4.94786		0.651788	0.00301566		0.381722		0.0377212	0.00653885	0.00142289	-2.1845	-5.02999		0.757442	0.00375146		0.474858
0.032328	0.00694788	0.0010451	-2.15815	-4.96932		0.0325911	0.00106218	0.00690441	-2.16087	-4.97559		0.654429	0.00295701		0.374297		0.0378527	0.00653032	0.00143283	-2.18507	-5.0313		0.760082	0.00377273		0.47755
0.0324596	0.00693909	0.00105363	-2.1587	-4.97058		0.0327226	0.00107077	0.0073653	-2.13281	-4.91098		0.657071	0.00317991		0.402512		0.0379842	0.00652178	0.0014428	-2.18563	-5.03261		0.762723	0.00379402		0.480245
0.0325911	0.00693028	0.00106218	-2.15925	-4.97186		0.0328542	0.0010794	0.00750659	-2.12456	-4.89197		0.659712	0.00326702		0.413538		0.0381158	0.00651322	0.00145281	-2.1862	-5.03392		0.765365	0.00381534		0.482944
0.0327226	0.00692145	0.00107077	-2.1598	-4.97313		0.0329857	0.00108806	0.00663701	-2.17803	-5.01509		0.662353	0.00291174		0.368566		0.0382473	0.00650465	0.00146286	-2.18678	-5.03524		0.768006	0.00383666		0.485642
0.0328542	0.0069126	0.0010794	-2.16036	-4.97441		0.0331173	0.00109675	0.00728116	-2.1378	-4.92246		0.664995	0.00321986		0.407569		0.0383789	0.00649606	0.00147294	-2.18735	-5.03656		0.770648	0.003858		0.488344
0.0329857	0.00690373	0.00108806	-2.16092	-4.97569		0.0332488	0.00110548	0.00603341	-2.21944	-5.11044		0.667636	0.00268932		0.340413		0.0385104	0.00648745	0.00148305	-2.18793	-5.03789		0.773289	0.00387934		0.491045
0.0331173	0.00689484	0.00109676	-2.16148	-4.97698		0.0333804	0.00111425	0.00708214	-2.14984	-4.95018		0.670277	0.00318181		0.402752		0.038642	0.00647883	0.0014932	-2.1885	-5.03922		0.775931	0.00390071		0.49375
0.0332488	0.00688593	0.00110548	-2.16204	-4.97828		0.0335119	0.00112305	0.0066832	-2.17502	-5.00816		0.672919	0.00302629		0.383066		0.0387735	0.00647019	0.00150338	-2.18908	-5.04055		0.778572	0.00392206		0.496453
0.0333804	0.006877	0.00111425	-2.1626	-4.97957		0.0336434	0.00113188	0.00683029	-2.16556	-4.98639		0.67556	0.00311722		0.394576		0.038905	0.00646154	0.0015136	-2.18966	-5.04189		0.781212	0.00394343		0.499158
0.0335119	0.00686806	0.00112305	-2.16317	-4.98087		0.033775	0.00114075	0.00717506	-2.14417	-4.93714		0.678201	0.00330022		0.41774		0.0390366	0.00645287	0.00152386	-2.19025	-5.04323		0.783855	0.00396483		0.501866
0.0336434	0.00685909	0.00113188	-2.16373	-4.98218		0.0339065	0.00114965	0.0068456	-2.16459	-4.98415		0.680843	0.00317326		0.401669		0.0391681	0.00644418	0.00153414	-2.19083	-5.04458		0.786495	0.00398621		0.504573
0.033775	0.0068501	0.00114075	-2.1643	-4.98349		0.0340381	0.00115859	0.00693798	-2.15877	-4.97074		0.683484	0.00324108		0.410255		0.0392996	0.00643548	0.00154446	-2.19142	-5.04593		0.789136	0.0040076		0.507281
0.0339065	0.00684109	0.00114965	-2.16487	-4.98481		0.0341696	0.00116756	0.00727113	-2.1384	-4.92384		0.686125	0.00342302		0.433284		0.0394312	0.00642676	0.00155482	-2.19201	-5.04728		0.791778	0.00402902		0.509992
0.0340381	0.00683206	0.00115859	-2.16545	-4.98613		0.0343011	0.00117657	0.00703265	-2.15288	-4.95719		0.688767	0.00333628		0.422305		0.0395627	0.00641803	0.00156521	-2.1926	-5.04864		0.794419	0.00405043		0.512701
0.0341696	0.00682302	0.00116756	-2.16602	-4.98745		0.0344327	0.00118561	0.00703161	-2.15295	-4.95734		0.691408	0.00336143		0.425488		0.0396943	0.00640928	0.00157564	-2.19319	-5.05001		0.797062	0.00407186		0.515414
0.0343011	0.00681395	0.00117657	-2.1666	-4.98878		0.0345642	0.00119468	0.00721858	-2.14155	-4.9311		0.694049	0.00347722		0.440145		0.0398258	0.00640052	0.00158609	-2.19378	-5.05138		0.799702	0.00409328		0.518126
0.0344327	0.00680487	0.00118561	-2.16718	-4.99012		0.0346957	0.0012038	0.00647343	-2.18887	-5.04005		0.696691	0.00314206		0.397721		0.0399574	0.00639174	0.00159659	-2.19438	-5.05275		0.802345	0.00411473		0.52084
0.0345642	0.00679577	0.00119468	-2.16776	-4.99145		0.0348273	0.00121294	0.00704267	-2.15226	-4.95577		0.699332	0.00344433		0.435981		0.0400889	0.00638295	0.00160712	-2.19498	-5.05412		0.804985	0.00413616		0.523553
0.0346957	0.00678665	0.00120379	-2.16834	-4.9928		0.0349588	0.00122212	0.00716383	-2.14486	-4.93871		0.701973	0.00353009		0.446838		0.0402204	0.00637414	0.00161768	-2.19558	-5.05551		0.807626	0.00415759		0.526266
0.0348273	0.00677751	0.00121294	-2.16893	-4.99415		0.0350904	0.00123133	0.00702598	-2.15329	-4.95814		0.704615	0.00348827		0.441543		0.040352	0.00636532	0.00162828	-2.19618	-5.05689		0.810268	0.00417905		0.528983
0.0349588	0.00676836	0.00122212	-2.16952	-4.9955		0.0352219	0.00124058	0.00645885	-2.18984	-5.0423		0.707256	0.00323079		0.408952		0.0404835	0.00635648	0.00163891	-2.19678	-5.05828		0.812909	0.00420049		0.531696
0.0350904	0.00675918	0.00123134	-2.17011	-4.99685		0.0353535	0.00124987	0.00669968	-2.17395	-5.0057		0.709897	0.00337633		0.427374		0.040615	0.00634763	0.00164958	-2.19739	-5.05967		0.815549	0.00422194		0.534411
0.0352219	0.00674999	0.00124058	-2.1707	-4.99821		0.035485	0.00125918	0.00642377	-2.19221	-5.04775		0.712539	0.00326142		0.412829		0.0407466	0.00633876	0.00166029	-2.198	-5.06107		0.818192	0.0042434		0.537128
0.0353535	0.00674078	0.00124987	-2.17129	-4.99958		0.0356165	0.00126854	0.00673651	-2.17157	-5.00021		0.71518	0.00344561		0.436143		0.0408781	0.00632988	0.00167102	-2.1986	-5.06247		0.820832	0.00426486		0.539843
0.035485	0.00673156	0.00125919	-2.17188	-5.00095		0.0357481	0.00127792	0.00729387	-2.13704	-4.92072		0.717821	0.00375829		0.475723		0.0410097	0.00632099	0.0016818	-2.19921	-5.06388		0.823475	0.00428633		0.542562
0.0356165	0.00672231	0.00126854	-2.17248	-5.00232		0.0358796	0.00128735	0.00649753	-2.18725	-5.03633		0.720463	0.00337265		0.426908		0.0411412	0.00631208	0.0016926	-2.19983	-5.06529		0.826115	0.00430778		0.545277
0.0357481	0.00671305	0.00127793	-2.17308	-5.0037		0.0360111	0.0012968	0.0070706	-2.15054	-4.95181		0.723104	0.00369707		0.467973		0.0412727	0.00630316	0.00170344	-2.20044	-5.0667		0.828756	0.00432924		0.547993
0.0358796	0.00670378	0.00128735	-2.17368	-5.00508		0.0361427	0.00130629	0.00661702	-2.17934	-5.01811		0.725745	0.00348523		0.441158		0.0414043	0.00629422	0.00171432	-2.20106	-5.06812		0.831398	0.00435071		0.550711
0.0360111	0.00669448	0.0012968	-2.17428	-5.00647		0.0362742	0.00131582	0.00660893	-2.17987	-5.01933		0.728387	0.00350635		0.443832		0.0415358	0.00628527	0.00172522	-2.20168	-5.06955		0.834039	0.00437216		0.553427
0.0361427	0.00668517	0.00130629	-2.17489	-5.00786		0.0364058	0.00132538	0.00697795	-2.15627	-4.965		0.731028	0.00372903		0.472019		0.0416674	0.00627631	0.00173617	-2.2023	-5.07097		0.836681	0.00439364		0.556145
0.0362742	0.00667585	0.00131582	-2.17549	-5.00926		0.0365373	0.00133498	0.00725199	-2.13954	-4.92648		0.733669	0.00390353		0.494107		0.0417989	0.00626733	0.00174715	-2.20292	-5.0724		0.839322	0.00441509		0.55886
0.0364058	0.00666651	0.00132538	-2.1761	-5.01066		0.0366689	0.0013446	0.00748027	-2.12608	-4.89549		0.736311	0.00405545		0.513337		0.0419305	0.00625834	0.00175817	-2.20354	-5.07384		0.841964	0.00443656		0.561578
0.0365373	0.00665715	0.00133497	-2.17671	-5.01206		0.0368004	0.00135427	0.00573016	-2.24183	-5.16201		0.738952	0.00312895		0.396061		0.042062	0.00624934	0.00176921	-2.20417	-5.07528		0.844605	0.00445801		0.564293
0.0366689	0.00664777	0.00134461	-2.17732	-5.01347		0.0369319	0.00136397	0.00700076	-2.15485	-4.96174		0.741593	0.00385014		0.487349		0.0421935	0.00624032	0.00178029	-2.20479	-5.07672		0.847245	0.00447946		0.567008
0.0368004	0.00663838	0.00135427	-2.17794	-5.01489		0.0370635	0.0013737	0.00639574	-2.19411	-5.05212		0.744234	0.0035425		0.448409		0.0423251	0.00623129	0.00179141	-2.20542	-5.07817		0.849888	0.00450092		0.569725
0.0369319	0.00662898	0.00136397	-2.17855	-5.0163		0.037195	0.00138347	0.00663878	-2.17791	-5.01483		0.746876	0.00370326		0.468758		0.0424566	0.00622225	0.00180256	-2.20605	-5.07962		0.852529	0.00452236		0.572439
0.0370635	0.00661956	0.0013737	-2.17917	-5.01773		0.0373266	0.00139327	0.00686021	-2.16366	-4.98202		0.749517	0.0038539		0.487825		0.0425881	0.0062132	0.00181375	-2.20668	-5.08108		0.855169	0.0045438		0.575152
0.037195	0.00661012	0.00138347	-2.17979	-5.01915		0.0374581	0.00140311	0.00686493	-2.16336	-4.98133		0.752158	0.00388378		0.491608		0.0427197	0.00620413	0.00182497	-2.20732	-5.08254		0.857812	0.00456525		0.577867
0.0373266	0.00660067	0.00139328	-2.18041	-5.02058		0.0375896	0.00141298	0.0064662	-2.18935	-5.04117		0.7548	0.00368394		0.466312		0.0428512	0.00619505	0.00183623	-2.20796	-5.084		0.860452	0.00458668		0.58058
0.0374581	0.0065912	0.00140311	-2.18104	-5.02202		0.0377212	0.00142289	0.007768	-2.10969	-4.85774		0.757441	0.00445664		0.564119		0.0429828	0.00618596	0.00184752	-2.20859	-5.08547		0.863095	0.00460812		0.583294
0.0375896	0.00658172	0.00141298	-2.18166	-5.02346		0.0378527	0.00143283	0.00696248	-2.15724	-4.96722		0.760082	0.0040224		0.509154		0.0431143	0.00617685	0.00185884	-2.20923	-5.08695		0.865735	0.00462953		0.586004
0.0377212	0.00657222	0.00142289	-2.18229	-5.0249		0.0379842	0.0014428	0.00690917	-2.16057	-4.97491		0.762724	0.00401939		0.508773		0.0432459	0.00616774	0.00187021	-2.20987	-5.08842		0.868378	0.00465097		0.588717
0.0378527	0.00656271	0.00143283	-2.18292	-5.02635		0.0381158	0.00145281	0.00699684	-2.1551	-4.9623		0.765365	0.00409863		0.518803		0.0433774	0.00615861	0.0018816	-2.21052	-5.0899		0.871018	0.00467237		0.591426
0.0379842	0.00655319	0.0014428	-2.18355	-5.0278		0.0382473	0.00146286	0.00595	-2.22548	-5.12436		0.768006	0.00350951		0.444232		0.0435089	0.00614947	0.00189302	-2.21116	-5.09139		0.873659	0.00469376		0.594135
0.0381158	0.00654365	0.00145281	-2.18418	-5.02926		0.0383789	0.00147294	0.00603667	-2.2192	-5.1099		0.770648	0.00358516		0.453808		0.0436405	0.00614032	0.00190449	-2.21181	-5.09288		0.876301	0.00471518		0.596845
0.0382473	0.00653409	0.00146286	-2.18481	-5.03072		0.0385104	0.00148305	0.0064194	-2.19251	-5.04843		0.773289	0.00383864		0.485894		0.043772	0.00613115	0.00191599	-2.21246	-5.09437		0.878942	0.00473655		0.59955
0.0383789	0.00652453	0.00147294	-2.18545	-5.03219		0.038642	0.0014932	0.00701732	-2.15383	-4.95937		0.77593	0.0042249		0.534786		0.0439035	0.00612198	0.00192752	-2.21311	-5.09587		0.881582	0.00475793		0.602256
0.0385104	0.00651495	0.00148305	-2.18609	-5.03366		0.0387735	0.00150338	0.00629237	-2.20119	-5.06842		0.778572	0.00381427		0.482808		0.0440351	0.00611279	0.00193909	-2.21376	-5.09737		0.884225	0.00477931		0.604962
0.038642	0.00650535	0.0014932	-2.18673	-5.03513		0.038905	0.0015136	0.00644936	-2.19048	-5.04378		0.781213	0.003936		0.498217		0.0441666	0.0061036	0.00195069	-2.21441	-5.09888		0.886865	0.00480067		0.607666
0.0387735	0.00649574	0.00150338	-2.18737	-5.03661		0.0390366	0.00152385	0.00644709	-2.19064	-5.04413		0.783854	0.00396127		0.501416		0.0442982	0.00609439	0.00196233	-2.21507	-5.10039		0.889508	0.00482203		0.61037
0.038905	0.00648612	0.0015136	-2.18802	-5.03809		0.0391681	0.00153414	0.00724007	-2.14026	-4.92812		0.786496	0.00447853		0.566891		0.0444297	0.00608517	0.001974	-2.21573	-5.1019		0.892148	0.00484336		0.613071
0.0390366	0.00647649	0.00152386	-2.18866	-5.03958		0.0392996	0.00154446	0.00628939	-2.20139	-5.06889		0.789137	0.00391664		0.495766		0.0445612	0.00607594	0.0019857	-2.21639	-5.10342		0.894789	0.00486468		0.61577
0.0391681	0.00646684	0.00153414	-2.18931	-5.04107		0.0394312	0.00155482	0.00623081	-2.20546	-5.07825		0.791778	0.00390617		0.494442		0.0446928	0.0060667	0.00199745	-2.21705	-5.10494		0.897431	0.00488602		0.61847
0.0392996	0.00645718	0.00154446	-2.18996	-5.04256		0.0395627	0.00156521	0.00656816	-2.18256	-5.02552		0.79442	0.00414518		0.524696		0.0448243	0.00605744	0.00200922	-2.21771	-5.10647		0.900072	0.00490731		0.621165
0.0394312	0.00644751	0.00155482	-2.19061	-5.04406		0.0396943	0.00157564	0.00590955	-2.22845	-5.13119		0.797061	0.00375437		0.475227		0.0449559	0.00604818	0.00202103	-2.21838	-5.108		0.902714	0.00492862		0.623863
0.0395627	0.00643782	0.00156521	-2.19126	-5.04557		0.0398258	0.0015861	0.00702907	-2.1531	-4.9577		0.799702	0.00449526		0.569008		0.0450874	0.00603891	0.00203287	-2.21904	-5.10953		0.905355	0.0049499		0.626556
0.0396943	0.00642813	0.00157564	-2.19192	-5.04707		0.0399574	0.00159659	0.00626933	-2.20278	-5.07209		0.802344	0.00403592		0.510864		0.045219	0.00602963	0.00204476	-2.21971	-5.11107		0.907998	0.00497119		0.62925
0.0398258	0.00641842	0.00158609	-2.19257	-5.04858		0.0400889	0.00160712	0.00654565	-2.18405	-5.02895		0.804985	0.00424158		0.536898		0.0453505	0.00602033	0.00205667	-2.22038	-5.11261		0.910638	0.00499243		0.631939
0.0399574	0.0064087	0.00159659	-2.19323	-5.0501		0.0402204	0.00161768	0.00578649	-2.23758	-5.15223		0.807626	0.0037743		0.477749		0.045482	0.00601103	0.00206861	-2.22105	-5.11416		0.913279	0.00501367		0.634628
0.0400889	0.00639896	0.00160712	-2.19389	-5.05162		0.040352	0.00162828	0.00611516	-2.21359	-5.09698		0.810268	0.00401481		0.508193		0.0456136	0.00600171	0.0020806	-2.22172	-5.11571		0.915921	0.0050349		0.637316
0.0402204	0.00638922	0.00161768	-2.19455	-5.05314		0.0404835	0.00163891	0.00574174	-2.24096	-5.15999		0.812909	0.00379426		0.480276		0.0457451	0.00599239	0.00209261	-2.2224	-5.11726		0.918562	0.00505611		0.64
0.040352	0.00637946	0.00162828	-2.19522	-5.05467		0.040615	0.00164958	0.0059464	-2.22575	-5.12497		0.81555	0.00395508		0.500633		0.0458766	0.00598306	0.00210466	-2.22308	-5.11882		0.921202	0.0050773		0.642683
0.0404835	0.00636969	0.00163891	-2.19588	-5.0562		0.0407466	0.00166028	0.00601292	-2.22091	-5.11385		0.818192	0.00402527		0.509517		0.0460082	0.00597372	0.00211675	-2.22376	-5.12039		0.923845	0.0050985		0.645366
0.040615	0.00635991	0.00164958	-2.19655	-5.05774		0.0408781	0.00167102	0.00621239	-2.20674	-5.08121		0.820833	0.0041857		0.529824		0.0461397	0.00596436	0.00212887	-2.22444	-5.12195		0.926485	0.00511966		0.648044
0.0407466	0.00635012	0.00166029	-2.19722	-5.05928		0.0410097	0.00168179	0.00676449	-2.16976	-4.99607		0.823474	0.00458707		0.580629		0.0462713	0.005955	0.00214103	-2.22512	-5.12352		0.929128	0.00514082		0.650723
0.0408781	0.00634032	0.00167102	-2.19789	-5.06083		0.0411412	0.0016926	0.00614971	-2.21115	-5.09135		0.826115	0.00419698		0.531251		0.0464028	0.00594563	0.00215322	-2.2258	-5.1251		0.931768	0.00516195		0.653397
0.0410097	0.0063305	0.0016818	-2.19856	-5.06238		0.0412727	0.00170344	0.00597562	-2.22362	-5.12007		0.828757	0.00410428		0.519519		0.0465344	0.00593625	0.00216545	-2.22649	-5.12668		0.934411	0.00518308		0.656072
0.0411412	0.00632068	0.0016926	-2.19924	-5.06393		0.0414043	0.00171432	0.00633744	-2.19809	-5.06128		0.831398	0.00438058		0.554492		0.0466659	0.00592686	0.00217771	-2.22718	-5.12826		0.937051	0.00520417		0.658741
0.0412727	0.00631085	0.00170344	-2.19991	-5.06548		0.0415358	0.00172523	0.00578316	-2.23783	-5.1528		0.834039	0.00402289		0.509216		0.0467974	0.00591746	0.00219	-2.22786	-5.12985		0.939692	0.00522524		0.661408
0.0414043	0.006301	0.00171432	-2.20059	-5.06705		0.0416674	0.00173617	0.00641932	-2.19251	-5.04844		0.836681	0.00449374		0.568816		0.046929	0.00590806	0.00220233	-2.22856	-5.13144		0.942334	0.00524632		0.664077
0.0415358	0.00629115	0.00172522	-2.20127	-5.06861		0.0417989	0.00174715	0.00612618	-2.21281	-5.09518		0.839322	0.00431566		0.546275		0.0470605	0.00589864	0.00221469	-2.22925	-5.13303		0.944975	0.00526735		0.666739
0.0416674	0.00628129	0.00173617	-2.20195	-5.07018		0.0419305	0.00175816	0.0065704	-2.18241	-5.02518		0.841963	0.00465778		0.589579		0.047192	0.00588922	0.00222708	-2.22994	-5.13463		0.947615	0.00528837		0.6694
0.0417989	0.00627141	0.00174715	-2.20263	-5.07175		0.042062	0.00176921	0.00609532	-2.215	-5.10023		0.844605	0.00434814		0.550386		0.0473236	0.00587979	0.00223952	-2.23064	-5.13623		0.950258	0.00530939		0.67206
0.0419305	0.00626153	0.00175817	-2.20332	-5.07333		0.0421935	0.00178029	0.00641451	-2.19284	-5.04919		0.847246	0.0046045		0.582835		0.0474551	0.00587035	0.00225199	-2.23134	-5.13784		0.952898	0.00533037		0.674716
0.042062	0.00625164	0.00176921	-2.20401	-5.07491		0.0423251	0.00179141	0.00619551	-2.20792	-5.08393		0.849887	0.00447507		0.566453		0.0475867	0.0058609	0.00226449	-2.23204	-5.13945		0.955541	0.00535134		0.677371
0.0421935	0.00624173	0.00178029	-2.2047	-5.0765		0.0424566	0.00180256	0.00675803	-2.17018	-4.99702		0.852529	0.00491177		0.62173		0.0477182	0.00585144	0.00227703	-2.23274	-5.14107		0.958181	0.00537228		0.68002
0.0423251	0.00623182	0.00179141	-2.20539	-5.07809		0.0425881	0.00181375	0.00601791	-2.22055	-5.11302		0.85517	0.00440099		0.557076		0.0478498	0.00584198	0.0022896	-2.23344	-5.14269		0.960824	0.00539322		0.682671
0.0424566	0.0062219	0.00180256	-2.20608	-5.07968		0.0427197	0.00182497	0.00532582	-2.27361	-5.23519		0.857811	0.00391895		0.496059		0.0479813	0.0058325	0.00230221	-2.23415	-5.14431		0.963465	0.0054141		0.685314
0.0425881	0.00621197	0.00181375	-2.20677	-5.08128		0.0428512	0.00183623	0.00591551	-2.22801	-5.13018		0.860453	0.00437972		0.554382		0.0481128	0.00582302	0.00231484	-2.23485	-5.14594		0.966105	0.00543497		0.687956
0.0427197	0.00620204	0.00182497	-2.20747	-5.08288		0.0429828	0.00184752	0.00642307	-2.19226	-5.04786		0.863094	0.00478474		0.605651		0.0482444	0.00581353	0.00232752	-2.23556	-5.14757		0.968748	0.00545583		0.690597
0.0428512	0.00619209	0.00183623	-2.20816	-5.08448		0.0431143	0.00185884	0.00642843	-2.19189	-5.04702		0.865735	0.0048181		0.609873		0.0483759	0.00580404	0.00234023	-2.23627	-5.1492		0.971388	0.00547666		0.693233
0.0429828	0.00618214	0.00184752	-2.20886	-5.08609		0.0432459	0.0018702	0.00575088	-2.24027	-5.1584		0.868377	0.00433661		0.548926		0.0485075	0.00579454	0.00235298	-2.23698	-5.15084		0.974031	0.00549749		0.695869
0.0431143	0.00617217	0.00185884	-2.20956	-5.0877		0.0433774	0.0018816	0.00602434	-2.22009	-5.11195		0.871018	0.0045705		0.578531		0.048639	0.00578503	0.00236575	-2.23769	-5.15248		0.976671	0.00551826		0.698499
0.0432459	0.0061622	0.00187021	-2.21026	-5.08932		0.0435089	0.00189303	0.00607633	-2.21636	-5.10335		0.873659	0.00463794		0.587069		0.0487705	0.00577551	0.00237856	-2.23841	-5.15413		0.979312	0.00553901		0.701125
0.0433774	0.00615223	0.0018816	-2.21097	-5.09094		0.0436405	0.00190449	0.00626595	-2.20301	-5.07263		0.876301	0.00481164		0.609055		0.0489021	0.00576599	0.00239142	-2.23913	-5.15578		0.981954	0.00555976		0.703752
0.0435089	0.00614224	0.00189302	-2.21167	-5.09257		0.043772	0.00191599	0.00576258	-2.23938	-5.15637		0.878942	0.00445182		0.563509		0.0490336	0.00575645	0.00240429	-2.23985	-5.15743		0.984595	0.00558046		0.706372
0.0436405	0.00613225	0.00190449	-2.21238	-5.09419		0.0439035	0.00192752	0.00631358	-2.19972	-5.06505		0.881583	0.00490684		0.621106		0.0491651	0.00574692	0.00241721	-2.24056	-5.15909		0.987235	0.00560114		0.70899
0.043772	0.00612225	0.00191599	-2.21309	-5.09583		0.0440351	0.00193909	0.00538557	-2.26877	-5.22403		0.884225	0.00421073		0.532992		0.0492967	0.00573737	0.00243016	-2.24129	-5.16075		0.989878	0.00562181		0.711606
0.0439035	0.00611224	0.00192752	-2.2138	-5.09746		0.0441666	0.00195069	0.00603394	-2.2194	-5.11036		0.886866	0.00474588		0.600732		0.0494282	0.00572782	0.00244315	-2.24201	-5.16242		0.992518	0.00564243		0.714217
0.0440351	0.00610222	0.00193909	-2.21451	-5.0991		0.0442982	0.00196233	0.00663401	-2.17822	-5.01555		0.889507	0.00524898		0.664414		0.0495598	0.00571826	0.00245617	-2.24274	-5.16409		0.995161	0.00566305		0.716826
0.0441666	0.0060922	0.00195069	-2.21523	-5.10075		0.0444297	0.001974	0.00622066	-2.20616	-5.07988		0.892149	0.00495121		0.626721		0.0496913	0.0057087	0.00246923	-2.24346	-5.16576		0.997801	0.00568362		0.719431
0.0442982	0.00608217	0.00196233	-2.21594	-5.10239		0.0445612	0.00198571	0.00580006	-2.23657	-5.14989		0.89479	0.00464381		0.587812		0.0498229	0.00569913	0.00248232	-2.24419	-5.16744		1.00044	0.00570419		0.722034
0.0444297	0.00607214	0.001974	-2.21666	-5.10404		0.0446928	0.00199745	0.00618772	-2.20847	-5.08519		0.897431	0.00498349		0.630807		0.0499544	0.00568955	0.00249544	-2.24492	-5.16912		1.00308	0.0057247		0.72463
0.0445612	0.00606209	0.0019857	-2.21738	-5.1057		0.0448243	0.00200922	0.00630135	-2.20057	-5.06699		0.900073	0.00510492		0.646178		0.0500859	0.00567997	0.0025086	-2.24565	-5.17081		1.00572	0.00574519		0.727224
0.0446928	0.00605205	0.00199745	-2.2181	-5.10736		0.0449559	0.00202103	0.00666655	-2.1761	-5.01065		0.902714	0.00543252		0.687646		0.0502175	0.00567038	0.0025218	-2.24639	-5.1725		1.00837	0.00576567		0.729816
0.0448243	0.00604199	0.00200922	-2.21882	-5.10902		0.0450874	0.00203287	0.00550612	-2.25915	-5.2019		0.905355	0.00451319		0.571277		0.050349	0.00566079	0.00253502	-2.24712	-5.17419		1.01101	0.0057861		0.732402
0.0449559	0.00603193	0.00202103	-2.21954	-5.11069		0.045219	0.00204475	0.00570918	-2.24343	-5.16568		0.907997	0.00470698		0.595808		0.0504805	0.00565119	0.00254828	-2.24786	-5.17589		1.01365	0.0058065		0.734985
0.0450874	0.00602187	0.00203287	-2.22027	-5.11236		0.0453505	0.00205667	0.00578715	-2.23754	-5.15211		0.910638	0.00479906		0.607463		0.0506121	0.00564159	0.00256158	-2.2486	-5.17759		1.01629	0.0058269		0.737567
0.045219	0.00601179	0.00204476	-2.221	-5.11403		0.045482	0.00206862	0.00583081	-2.23427	-5.1446		0.913279	0.00486335		0.615601		0.0507436	0.00563198	0.00257491	-2.24934	-5.17929		1.01893	0.00584724		0.740141
0.0453505	0.00600172	0.00205667	-2.22172	-5.11571		0.0456136	0.0020806	0.00606171	-2.2174	-5.10576		0.91592	0.00508523		0.643687		0.0508752	0.00562236	0.00258829	-2.25008	-5.181		1.02157	0.00586757		0.742714
0.045482	0.00599163	0.00206861	-2.22246	-5.11739		0.0457451	0.00209262	0.00611068	-2.21391	-5.09772		0.918562	0.00515592		0.652634		0.0510067	0.00561274	0.00260168	-2.25083	-5.18272		1.02421	0.00588785		0.745282
0.0456136	0.00598155	0.0020806	-2.22319	-5.11908		0.0458766	0.00210467	0.00584377	-2.23331	-5.14238		0.921203	0.00495911		0.627722		0.0511383	0.00560312	0.00261513	-2.25157	-5.18443		1.02686	0.00590813		0.747848
0.0457451	0.00597145	0.00209261	-2.22392	-5.12077		0.0460082	0.00211675	0.00600901	-2.2212	-5.1145		0.923844	0.00512862		0.649178		0.0512698	0.00559349	0.00262859	-2.25232	-5.18615		1.0295	0.00592835		0.750407
0.0458766	0.00596135	0.00210466	-2.22466	-5.12246		0.0461397	0.00212887	0.00584655	-2.2331	-5.1419		0.926486	0.00501854		0.635245		0.0514013	0.00558385	0.00264209	-2.25307	-5.18788		1.03214	0.00594853		0.752962
0.0460082	0.00595125	0.00211675	-2.22539	-5.12415		0.0462713	0.00214103	0.00577571	-2.23839	-5.15409		0.929127	0.00498604		0.631131		0.0515329	0.00557421	0.00265564	-2.25382	-5.1896		1.03478	0.0059687		0.755516
0.0461397	0.00594114	0.00212887	-2.22613	-5.12585		0.0464028	0.00215322	0.00627157	-2.20262	-5.07173		0.931768	0.00544493		0.689217		0.0516644	0.00556457	0.00266921	-2.25457	-5.19134		1.03742	0.00598883		0.758063
0.0462713	0.00593103	0.00214103	-2.22687	-5.12756		0.0465344	0.00216545	0.00563736	-2.24892	-5.17834		0.93441	0.0049221		0.623037		0.051796	0.00555492	0.00268283	-2.25532	-5.19307		1.04006	0.00600894		0.760609
0.0464028	0.00592092	0.00215322	-2.22761	-5.12926		0.0466659	0.00217771	0.00622658	-2.20575	-5.07893		0.937051	0.00546734		0.692054		0.0519275	0.00554526	0.00269647	-2.25608	-5.19481		1.0427	0.00602898		0.763146
0.0465344	0.0059108	0.00216545	-2.22835	-5.13097		0.0467974	0.00219	0.00549154	-2.26031	-5.20455		0.939692	0.00484915		0.613804		0.052059	0.00553561	0.00271014	-2.25683	-5.19655		1.04534	0.00604901		0.765681
0.0466659	0.00590067	0.00217771	-2.2291	-5.13269		0.046929	0.00220233	0.00604125	-2.21887	-5.10914		0.942334	0.00536459		0.679048		0.0521906	0.00552595	0.00272386	-2.25759	-5.1983		1.04799	0.00606903		0.768215
0.0467974	0.00589054	0.00219	-2.22984	-5.13441		0.0470605	0.00221469	0.00574891	-2.24041	-5.15874		0.944975	0.00513365		0.649815		0.0523221	0.00551628	0.0027376	-2.25835	-5.20005		1.05063	0.00608897		0.770739
0.046929	0.00588041	0.00220233	-2.23059	-5.13613		0.047192	0.00222709	0.00644566	-2.19073	-5.04435		0.947616	0.00578806		0.73265		0.0524536	0.00550661	0.00275138	-2.25912	-5.20181		1.05327	0.00610889		0.773261
0.0470605	0.00587027	0.00221469	-2.23134	-5.13785		0.0473236	0.00223952	0.00564617	-2.24825	-5.17678		0.950258	0.00509843		0.645358		0.0525852	0.00549694	0.0027652	-2.25988	-5.20356		1.05591	0.0061288		0.775781
0.047192	0.00586014	0.00222708	-2.23209	-5.13958		0.0474551	0.00225199	0.00621782	-2.20636	-5.08034		0.952899	0.00564588		0.714653		0.0527167	0.00548726	0.00277905	-2.26064	-5.20533		1.05855	0.00614864		0.778293
0.0473236	0.00584999	0.00223952	-2.23284	-5.14132		0.0475867	0.00226449	0.00569922	-2.24418	-5.16743		0.95554	0.00520372		0.658684		0.0528483	0.00547758	0.00279294	-2.26141	-5.20709		1.06119	0.00616848		0.780804
0.0474551	0.00583985	0.00225199	-2.2336	-5.14305		0.0477182	0.00227703	0.00587774	-2.23079	-5.13658		0.958182	0.00539642		0.683077		0.0529798	0.0054679	0.00280686	-2.26218	-5.20886		1.06383	0.00618826		0.783307
0.0475867	0.0058297	0.00226449	-2.23435	-5.14479		0.0478498	0.0022896	0.00641655	-2.1927	-5.04887		0.960823	0.00592364		0.749811		0.0531113	0.00545821	0.00282081	-2.26295	-5.21063		1.06647	0.006208		0.785806
0.0477182	0.00581955	0.00227703	-2.23511	-5.14653		0.0479813	0.0023022	0.00569521	-2.24449	-5.16813		0.963464	0.00528665		0.669182		0.0532429	0.00544852	0.00283481	-2.26372	-5.21241		1.06912	0.00622772		0.788303
0.0478498	0.00580939	0.0022896	-2.23587	-5.14828		0.0481128	0.00231484	0.00540669	-2.26707	-5.22012		0.966106	0.00504639		0.638769		0.0533744	0.00543883	0.00284883	-2.26449	-5.21419		1.07176	0.00624739		0.790792
0.0479813	0.00579923	0.00230221	-2.23663	-5.15003		0.0482444	0.00232752	0.00559402	-2.25228	-5.18606		0.968747	0.00524982		0.66452		0.053506	0.00542913	0.00286289	-2.26527	-5.21598		1.0744	0.00626704		0.793279
0.0481128	0.00578907	0.00231484	-2.23739	-5.15178		0.0483759	0.00234023	0.00538764	-2.2686	-5.22365		0.971388	0.00508375		0.643499		0.0536375	0.00541943	0.00287698	-2.26605	-5.21776		1.07704	0.00628663		0.795759
0.0482444	0.00577891	0.00232752	-2.23815	-5.15354		0.0485075	0.00235297	0.00532199	-2.27393	-5.23591		0.97403	0.00504915		0.639119		0.053769	0.00540973	0.00289111	-2.26682	-5.21956		1.07968	0.00630619		0.798234
0.0483759	0.00576875	0.00234023	-2.23892	-5.1553		0.048639	0.00236575	0.00554423	-2.25616	-5.195		0.976671	0.00528857		0.669424		0.0539006	0.00540002	0.00290527	-2.2676	-5.22135		1.08232	0.00632572		0.800707
0.0485075	0.00575858	0.00235298	-2.23968	-5.15706		0.0487705	0.00237856	0.0060461	-2.21852	-5.10834		0.979312	0.00579853		0.733975		0.0540321	0.00539032	0.00291947	-2.26839	-5.22315		1.08496	0.00634521		0.803173
0.048639	0.00574841	0.00236575	-2.24045	-5.15883		0.0489021	0.00239141	0.00660726	-2.17998	-5.01959		0.981954	0.00637093		0.80643		0.0541637	0.00538061	0.00293371	-2.26917	-5.22495		1.08761	0.00636467		0.805637
0.0487705	0.00573824	0.00237856	-2.24122	-5.1606		0.0490336	0.00240429	0.00593997	-2.22622	-5.12605		0.984595	0.00575837		0.728892		0.0542952	0.0053709	0.00294797	-2.26995	-5.22676		1.09025	0.00638407		0.808092
0.0489021	0.00572807	0.00239142	-2.24199	-5.16238		0.0491651	0.00241721	0.005496	-2.25995	-5.20374		0.987236	0.00535659		0.678035		0.0544267	0.00536118	0.00296227	-2.27074	-5.22857		1.09289	0.00640342		0.810542
0.0490336	0.0057179	0.00240429	-2.24276	-5.16415		0.0492967	0.00243016	0.00554615	-2.25601	-5.19465		0.989878	0.00543444		0.687889		0.0545583	0.00535146	0.00297661	-2.27153	-5.23039		1.09553	0.00642276		0.812989
0.0491651	0.00570772	0.00241721	-2.24354	-5.16594		0.0494282	0.00244315	0.00579852	-2.23668	-5.15015		0.992519	0.00571209		0.723034		0.0546898	0.00534175	0.00299097	-2.27232	-5.2322		1.09817	0.00644204		0.815431
0.0492967	0.00569754	0.00243016	-2.24431	-5.16772		0.0495598	0.00245617	0.00615074	-2.21107	-5.09118		0.99516	0.00609134		0.771039		0.0548214	0.00533203	0.00300539	-2.27311	-5.23402		1.10081	0.00646131		0.817869
0.0494282	0.00568737	0.00244315	-2.24509	-5.16951		0.0496913	0.00246923	0.00612092	-2.21318	-5.09604		0.997802	0.00609403		0.77138		0.0549529	0.0053223	0.00301982	-2.2739	-5.23585		1.10345	0.00648049		0.820298
0.0495598	0.00567719	0.00245617	-2.24587	-5.1713		0.0498229	0.00248232	0.00541117	-2.26671	-5.21929		1.00044	0.00541597		0.685551		0.0550844	0.00531258	0.00303429	-2.27469	-5.23768		1.10609	0.00649965		0.822723
0.0496913	0.00566701	0.00246923	-2.24665	-5.17309		0.0499544	0.00249544	0.00570064	-2.24408	-5.16718		1.00308	0.00573585		0.726042		0.055216	0.00530286	0.00304881	-2.27549	-5.23951		1.10874	0.0065188		0.825146
0.0498229	0.00565683	0.00248232	-2.24743	-5.17489		0.0500859	0.0025086	0.00551378	-2.25855	-5.20051		1.00573	0.00557709		0.705946		0.0553475	0.00529313	0.00306335	-2.27629	-5.24135		1.11138	0.00653787		0.82756
0.0499544	0.00564665	0.00249544	-2.24821	-5.17669		0.0502175	0.00252179	0.00517333	-2.28623	-5.26424		1.00837	0.00526026		0.665841		0.0554791	0.0052834	0.00307793	-2.27709	-5.24319		1.11402	0.00655692		0.829972
0.0500859	0.00563647	0.0025086	-2.24899	-5.1785		0.050349	0.00253502	0.00511966	-2.29076	-5.27467		1.01101	0.005233		0.662391		0.0556106	0.00527367	0.00309254	-2.27789	-5.24503		1.11666	0.0065759		0.832375
0.0502175	0.00562629	0.0025218	-2.24978	-5.18031		0.0504805	0.00254829	0.00542138	-2.26589	-5.21741		1.01365	0.00557038		0.705097		0.0557421	0.00526394	0.00310718	-2.27869	-5.24688		1.1193	0.00659485		0.834773
0.050349	0.0056161	0.00253502	-2.25057	-5.18212		0.0506121	0.00256158	0.00558124	-2.25327	-5.18834		1.01629	0.00576457		0.729676		0.0558737	0.00525421	0.00312187	-2.27949	-5.24873		1.12194	0.00661378		0.837169
0.0504805	0.00560592	0.00254828	-2.25135	-5.18393		0.0507436	0.00257492	0.00510193	-2.29227	-5.27814		1.01893	0.00529693		0.670484		0.0560052	0.00524448	0.00313658	-2.2803	-5.25058		1.12458	0.00663264		0.839557
0.0506121	0.00559574	0.00256158	-2.25214	-5.18575		0.0508752	0.00258828	0.00537832	-2.26935	-5.22538		1.02157	0.00561288		0.710476		0.0561368	0.00523475	0.00315134	-2.2811	-5.25244		1.12723	0.00665149		0.841942
0.0507436	0.00558556	0.00257491	-2.25293	-5.18757		0.0510067	0.00260168	0.00511341	-2.29129	-5.27589		1.02421	0.00536405		0.678979		0.0562683	0.00522501	0.00316612	-2.28191	-5.2543		1.12987	0.00667025		0.844317
0.0508752	0.00557538	0.00258829	-2.25373	-5.18939		0.0511383	0.00261512	0.0056033	-2.25156	-5.1844		1.02686	0.00590831		0.747871		0.0563998	0.00521528	0.00318094	-2.28272	-5.25616		1.13251	0.00668898		0.846689
0.0510067	0.0055652	0.00260168	-2.25452	-5.19122		0.0512698	0.00262859	0.00616449	-2.2101	-5.08895		1.0295	0.00653353		0.827011		0.0565314	0.00520555	0.0031958	-2.28353	-5.25803		1.13515	0.0067077		0.849057
0.0511383	0.00555502	0.00261513	-2.25531	-5.19305		0.0514013	0.0026421	0.00605205	-2.2181	-5.10736		1.03214	0.00644731		0.816098		0.0566629	0.00519581	0.00321068	-2.28435	-5.2599		1.13779	0.00672633		0.851416
0.0512698	0.00554484	0.00262859	-2.25611	-5.19489		0.0515329	0.00265564	0.0048286	-2.31618	-5.3332		1.03478	0.00517032		0.654457		0.0567945	0.00518608	0.00322562	-2.28516	-5.26178		1.14043	0.00674496		0.853774
0.0514013	0.00553466	0.00264209	-2.25691	-5.19673		0.0516644	0.00266921	0.00537389	-2.26971	-5.2262		1.03742	0.00578361		0.732086		0.056926	0.00517634	0.00324057	-2.28598	-5.26366		1.14307	0.0067635		0.856121
0.0515329	0.00552449	0.00265564	-2.25771	-5.19856		0.051796	0.00268282	0.00548862	-2.26054	-5.20508		1.04006	0.00593721		0.751529		0.0570575	0.00516661	0.00325556	-2.28679	-5.26554		1.14571	0.00678201		0.858464
0.0516644	0.00551431	0.00266921	-2.25851	-5.20041		0.0519275	0.00269646	0.00576876	-2.23892	-5.1553		1.0427	0.00627198		0.793904		0.0571891	0.00515687	0.00327059	-2.28761	-5.26743		1.14836	0.00680049		0.860803
0.051796	0.00550414	0.00268283	-2.25931	-5.20225		0.052059	0.00271014	0.00575728	-2.23978	-5.15729		1.04535	0.00629125		0.796343		0.0573206	0.00514714	0.00328565	-2.28843	-5.26931		1.151	0.00681891		0.863134
0.0519275	0.00549396	0.00269647	-2.26011	-5.20411		0.0521906	0.00272386	0.00535216	-2.27147	-5.23026		1.04799	0.00587815		0.744053		0.0574522	0.0051374	0.00330076	-2.28926	-5.27121		1.15364	0.00683729		0.865461
0.052059	0.00548379	0.00271014	-2.26092	-5.20596		0.0523221	0.0027376	0.00504854	-2.29683	-5.28866		1.05063	0.00557268		0.705387		0.0575837	0.00512767	0.00331588	-2.29008	-5.2731		1.15628	0.00685562		0.867781
0.0521906	0.00547362	0.00272386	-2.26173	-5.20782		0.0524536	0.00275139	0.00573876	-2.24118	-5.16051		1.05327	0.00636645		0.805862		0.0577152	0.00511794	0.00333104	-2.2909	-5.275		1.15892	0.0068739		0.870095
0.0523221	0.00546346	0.0027376	-2.26253	-5.20967		0.0525852	0.0027652	0.00568548	-2.24523	-5.16984		1.05591	0.00633901		0.802389		0.0578468	0.0051082	0.00334625	-2.29173	-5.27691		1.16156	0.00689214		0.872404
0.0524536	0.00545329	0.00275138	-2.26334	-5.21154		0.0527167	0.00277905	0.00579848	-2.23669	-5.15016		1.05855	0.00649738		0.822436		0.0579783	0.00509847	0.00336148	-2.29256	-5.27881		1.1642	0.00691032		0.874705
0.0525852	0.00544313	0.0027652	-2.26415	-5.2134		0.0528483	0.00279294	0.00519305	-2.28458	-5.26043		1.06119	0.00584806		0.740244		0.0581099	0.00508874	0.00337676	-2.29339	-5.28073		1.16685	0.00692848		0.877004
0.0527167	0.00543297	0.00277905	-2.26496	-5.21527		0.0529798	0.00280686	0.00555144	-2.25559	-5.1937		1.06383	0.0062828		0.795274		0.0582414	0.00507901	0.00339206	-2.29422	-5.28264		1.16949	0.00694656		0.879293
0.0528483	0.00542281	0.00279294	-2.26578	-5.21714		0.0531113	0.00282081	0.00554659	-2.25597	-5.19457		1.06648	0.00630853		0.798531		0.0583729	0.00506928	0.0034074	-2.29505	-5.28456		1.17213	0.0069646		0.881576
0.0529798	0.00541265	0.00280686	-2.26659	-5.21902		0.0532429	0.0028348	0.005776	-2.23837	-5.15404		1.06912	0.00660203		0.835682		0.0585045	0.00505955	0.00342278	-2.29589	-5.28648		1.17477	0.00698261		0.883856
0.0531113	0.0054025	0.00282081	-2.26741	-5.22089		0.0533744	0.00284883	0.00544015	-2.26439	-5.21395		1.07176	0.00624892		0.790985		0.058636	0.00504983	0.00343818	-2.29672	-5.2884		1.17741	0.00700056		0.886128
0.0532429	0.00539235	0.00283481	-2.26822	-5.22277		0.053506	0.00286289	0.0052689	-2.27828	-5.24593		1.0744	0.00608208		0.769867		0.0587676	0.0050401	0.00345363	-2.29756	-5.29033		1.18005	0.00701847		0.888395
0.0533744	0.0053822	0.00284883	-2.26904	-5.22466		0.0536375	0.00287698	0.0051713	-2.2864	-5.26463		1.07704	0.00599879		0.759325		0.0588991	0.00503038	0.0034691	-2.2984	-5.29226		1.18269	0.00703632		0.890654
0.053506	0.00537206	0.00286289	-2.26986	-5.22654		0.053769	0.00289111	0.00545252	-2.2634	-5.21168		1.07968	0.00635608		0.804549		0.0590306	0.00502065	0.00348461	-2.29924	-5.2942		1.18533	0.0070541		0.892905
0.0536375	0.00536192	0.00287698	-2.27068	-5.22843		0.0539006	0.00290527	0.00531729	-2.27431	-5.23679		1.08232	0.00622881		0.78844		0.0591622	0.00501093	0.00350017	-2.30008	-5.29613		1.18798	0.00707187		0.895154
0.053769	0.00535178	0.00289111	-2.2715	-5.23033		0.0540321	0.00291947	0.00549167	-2.2603	-5.20452		1.08497	0.00646451		0.818275		0.0592937	0.00500121	0.00351574	-2.30092	-5.29808		1.19062	0.00708957		0.897394
0.0539006	0.00534165	0.00290527	-2.27232	-5.23222		0.0541637	0.0029337	0.00510507	-2.292	-5.27752		1.08761	0.00603872		0.764379		0.0594253	0.0049915	0.00353137	-2.30177	-5.30002		1.19326	0.00710724		0.899632
0.0540321	0.00533152	0.00291947	-2.27315	-5.23412		0.0542952	0.00294797	0.00470422	-2.32751	-5.35929		1.09025	0.00559163		0.707786		0.0595568	0.00498178	0.00354701	-2.30262	-5.30197		1.1959	0.00712483		0.901858
0.0541637	0.0053214	0.00293371	-2.27397	-5.23602		0.0544267	0.00296227	0.00495785	-2.30471	-5.30678		1.09289	0.00592169		0.749565		0.0596883	0.00497207	0.00356269	-2.30346	-5.30392		1.19854	0.00714238		0.90408
0.0542952	0.00531127	0.00294797	-2.2748	-5.23792		0.0545583	0.00297661	0.00498574	-2.30227	-5.30117		1.09553	0.00598382		0.757429		0.0598199	0.00496236	0.00357842	-2.30431	-5.30587		1.20118	0.0071599		0.906297
0.0544267	0.00530116	0.00296227	-2.27563	-5.23983		0.0546898	0.00299098	0.00545303	-2.26336	-5.21158		1.09817	0.00657624		0.832418		0.0599514	0.00495265	0.00359417	-2.30516	-5.30783		1.20382	0.00717734		0.908505
0.0545583	0.00529104	0.00297661	-2.27646	-5.24174		0.0548214	0.00300538	0.00505126	-2.2966	-5.28812		1.10081	0.00612107		0.774802		0.060083	0.00494294	0.00360997	-2.30601	-5.30979		1.20647	0.00719475		0.910709
0.0546898	0.00528093	0.00299097	-2.27729	-5.24365		0.0549529	0.00301982	0.00514464	-2.28865	-5.2698		1.10345	0.00626417		0.792916		0.0602145	0.00493324	0.00362579	-2.30687	-5.31176		1.20911	0.0072121		0.912905
0.0548214	0.00527083	0.00300539	-2.27812	-5.24557		0.0550844	0.0030343	0.00503535	-2.29797	-5.29127		1.1061	0.00616049		0.779792		0.060346	0.00492354	0.00364164	-2.30772	-5.31373		1.21175	0.00722939		0.915093
0.0549529	0.00526073	0.00301982	-2.27895	-5.24749		0.055216	0.0030488	0.00544919	-2.26367	-5.21229		1.10874	0.00669867		0.847915		0.0604776	0.00491384	0.00365754	-2.30858	-5.3157		1.21439	0.00724665		0.917278
0.0550844	0.00525063	0.00303429	-2.27979	-5.24941		0.0553475	0.00306335	0.00570518	-2.24373	-5.16638		1.11138	0.00704682		0.891983		0.0606091	0.00490415	0.00367346	-2.30944	-5.31767		1.21703	0.00726385		0.919455
0.055216	0.00524054	0.00304881	-2.28062	-5.25133		0.0554791	0.00307793	0.00568603	-2.24519	-5.16974		1.11402	0.00705659		0.89322		0.0607407	0.00489445	0.00368943	-2.3103	-5.31965		1.21967	0.007281		0.921625
0.0553475	0.00523046	0.00306335	-2.28146	-5.25326		0.0556106	0.00309254	0.00576324	-2.23933	-5.15626		1.11666	0.00718637		0.909647		0.0608722	0.00488476	0.00370542	-2.31116	-5.32164		1.22231	0.00729808		0.923788
0.0554791	0.00522038	0.00307793	-2.2823	-5.25519		0.0557421	0.00310719	0.00544301	-2.26416	-5.21342		1.1193	0.00681921		0.863172		0.0610037	0.00487508	0.00372145	-2.31202	-5.32362		1.22495	0.00731512		0.925945
0.0556106	0.0052103	0.00309254	-2.28314	-5.25712		0.0558737	0.00312187	0.00523011	-2.28149	-5.25332		1.12194	0.00658344		0.833329		0.0611353	0.0048654	0.00373752	-2.31288	-5.32561		1.2276	0.00733213		0.928098
0.0557421	0.00520023	0.00310718	-2.28398	-5.25905		0.0560052	0.00313658	0.00545306	-2.26336	-5.21158		1.12458	0.00689644		0.872948		0.0612668	0.00485572	0.00375362	-2.31375	-5.3276		1.23024	0.00734905		0.93024
0.0558737	0.00519017	0.00312187	-2.28482	-5.26099		0.0561368	0.00315134	0.00508078	-2.29407	-5.28229		1.12723	0.00645583		0.817177		0.0613984	0.00484604	0.00376976	-2.31461	-5.32959		1.23288	0.00736595		0.932378
0.0560052	0.00518011	0.00313658	-2.28566	-5.26293		0.0562683	0.00316612	0.005871	-2.23129	-5.13773		1.12987	0.00749492		0.948703		0.0615299	0.00483637	0.00378593	-2.31548	-5.33159		1.23552	0.00738277		0.934508
0.0561368	0.00517005	0.00315134	-2.28651	-5.26487		0.0563998	0.00318094	0.00520172	-2.28385	-5.25877		1.13251	0.00667161		0.844489		0.0616614	0.0048267	0.00380213	-2.31635	-5.33359		1.23816	0.00739954		0.93663
0.0562683	0.00516001	0.00316612	-2.28735	-5.26682		0.0565314	0.0031958	0.00474376	-2.32388	-5.35093		1.13515	0.00611265		0.773736		0.061793	0.00481703	0.00381837	-2.31722	-5.3356		1.2408	0.00741627		0.938748
0.0563998	0.00514996	0.00318094	-2.2882	-5.26877		0.0566629	0.00321069	0.0054701	-2.26201	-5.20846		1.13779	0.00708142		0.896363		0.0619245	0.00480737	0.00383464	-2.31809	-5.33761		1.24344	0.00743293		0.940857
0.0565314	0.00513993	0.0031958	-2.28904	-5.27072		0.0567945	0.00322561	0.00548627	-2.26072	-5.20551		1.14043	0.00713537		0.903192		0.0620561	0.00479771	0.00385096	-2.31897	-5.33962		1.24609	0.00744956		0.942961
0.0566629	0.0051299	0.00321068	-2.28989	-5.27267		0.056926	0.00324057	0.00537979	-2.26923	-5.22511		1.14307	0.00702933		0.88977		0.0621876	0.00478806	0.0038673	-2.31984	-5.34163		1.24873	0.00746611		0.945057
0.0567945	0.00511987	0.00322562	-2.29074	-5.27463		0.0570575	0.00325556	0.00506662	-2.29528	-5.28508		1.14572	0.00665076		0.841851		0.0623191	0.00477841	0.00388367	-2.32072	-5.34365		1.25137	0.00748261		0.947146
0.056926	0.00510986	0.00324057	-2.29159	-5.27658		0.0571891	0.00327059	0.00533665	-2.27273	-5.23316		1.14836	0.00703756		0.890812		0.0624507	0.00476876	0.00390009	-2.32159	-5.34567		1.25401	0.00749907		0.949229
0.0570575	0.00509985	0.00325556	-2.29244	-5.27854		0.0573206	0.00328565	0.00523529	-2.28106	-5.25233		1.151	0.00693569		0.877916		0.0625822	0.00475912	0.00391653	-2.32247	-5.34769		1.25665	0.00751546		0.951304
0.0571891	0.00508984	0.00327059	-2.2933	-5.28051		0.0574522	0.00330075	0.00510356	-2.29213	-5.27782		1.15364	0.00679225		0.85976		0.0627138	0.00474948	0.00393302	-2.32335	-5.34972		1.25929	0.00753182		0.953374
0.0573206	0.00507984	0.00328565	-2.29415	-5.28248		0.0575837	0.00331588	0.00524556	-2.28021	-5.25037		1.15628	0.00701324		0.887733		0.0628453	0.00473985	0.00394953	-2.32424	-5.35175		1.26193	0.0075481		0.955435
0.0574522	0.00506985	0.00330076	-2.295	-5.28444		0.0577152	0.00333105	0.00599779	-2.22201	-5.11636		1.15892	0.00805563		1.01968		0.0629768	0.00473022	0.00396608	-2.32512	-5.35378		1.26457	0.00756432		0.957488
0.0575837	0.00505987	0.00331588	-2.29586	-5.28641		0.0578468	0.00334625	0.00463468	-2.33398	-5.37419		1.16156	0.00625325		0.791534		0.0631084	0.0047206	0.00398267	-2.326	-5.35582		1.26722	0.00758052		0.959539
0.0577152	0.00504989	0.00333104	-2.29672	-5.28839		0.0579783	0.00336149	0.00606872	-2.2169	-5.10461		1.1642	0.00822537		1.04116		0.0632399	0.00471098	0.00399928	-2.32689	-5.35786		1.26986	0.00759663		0.961578
0.0578468	0.00503992	0.00334625	-2.29758	-5.29037		0.0581099	0.00337676	0.00569188	-2.24474	-5.16871		1.16685	0.00774966		0.980949		0.0633715	0.00470137	0.00401595	-2.32778	-5.3599		1.2725	0.00761272		0.963615
0.0579783	0.00502996	0.00336148	-2.29844	-5.29234		0.0582414	0.00339206	0.00517217	-2.28633	-5.26446		1.16949	0.00707398		0.895421		0.063503	0.00469176	0.00403263	-2.32866	-5.36195		1.27514	0.00762872		0.96564
0.0581099	0.00502001	0.00337676	-2.2993	-5.29432		0.0583729	0.0034074	0.00480434	-2.31837	-5.33824		1.17213	0.00660061		0.835503		0.0636345	0.00468216	0.00404935	-2.32955	-5.364		1.27778	0.00764467		0.967659
0.0582414	0.00501006	0.00339206	-2.30016	-5.29631		0.0585045	0.00342277	0.00489266	-2.31046	-5.32002		1.17477	0.00675228		0.854701		0.0637661	0.00467256	0.00406612	-2.33045	-5.36605		1.28042	0.00766059		0.969674
0.0583729	0.00500012	0.0034074	-2.30102	-5.29829		0.058636	0.00343818	0.00487907	-2.31166	-5.3228		1.17741	0.00676385		0.856165		0.0638976	0.00466297	0.0040829	-2.33134	-5.3681		1.28306	0.00767643		0.971679
0.0585045	0.00499019	0.00342278	-2.30188	-5.30028		0.0587676	0.00345363	0.00477643	-2.3209	-5.34406		1.18005	0.0066513		0.841918		0.0640292	0.00465338	0.00409974	-2.33223	-5.37016		1.28571	0.00769223		0.973679
0.058636	0.00498026	0.00343818	-2.30275	-5.30227		0.0588991	0.0034691	0.00600811	-2.22126	-5.11464		1.18269	0.00840394		1.06377		0.0641607	0.0046438	0.0041166	-2.33313	-5.37222		1.28835	0.00770795		0.975669
0.0587676	0.00497034	0.00345363	-2.30361	-5.30427		0.0590306	0.00348462	0.00548386	-2.26091	-5.20595		1.18534	0.00770493		0.975286		0.0642922	0.00463422	0.00413349	-2.33402	-5.37429		1.29099	0.00772362		0.977652
0.0588991	0.00496043	0.0034691	-2.30448	-5.30626		0.0591622	0.00350016	0.00435442	-2.36107	-5.43656		1.18798	0.00614535		0.777875		0.0644238	0.00462465	0.00415043	-2.33492	-5.37635		1.29363	0.00773925		0.979631
0.0590306	0.00495053	0.00348461	-2.30535	-5.30826		0.0592937	0.00351575	0.00482109	-2.31685	-5.33476		1.19062	0.00683424		0.865075		0.0645553	0.00461508	0.00416739	-2.33582	-5.37843		1.29627	0.0077548		0.981599
0.0591622	0.00494064	0.00350017	-2.30622	-5.31026		0.0594253	0.00353136	0.00502895	-2.29852	-5.29254		1.19326	0.00716056		0.906381		0.0646869	0.00460552	0.0041844	-2.33672	-5.3805		1.29891	0.00777032		0.983563
0.0592937	0.00493076	0.00351574	-2.30709	-5.31226		0.0595568	0.00354701	0.00583291	-2.23411	-5.14424		1.1959	0.0083421		1.05594		0.0648184	0.00459597	0.00420142	-2.33762	-5.38258		1.30155	0.00778576		0.985518
0.0594253	0.00492088	0.00353137	-2.30796	-5.31427		0.0596883	0.0035627	0.00495791	-2.3047	-5.30677		1.19854	0.00712205		0.901507		0.0649499	0.00458642	0.00421849	-2.33853	-5.38466		1.30419	0.00780114		0.987465
0.0595568	0.00491101	0.00354701	-2.30883	-5.31628		0.0598199	0.00357842	0.00514019	-2.28902	-5.27067		1.20118	0.00741647		0.938774		0.0650815	0.00457688	0.0042356	-2.33943	-5.38674		1.30684	0.00781649		0.989408
0.0596883	0.00490115	0.00356269	-2.3097	-5.31829		0.0599514	0.00359417	0.00430467	-2.36606	-5.44806		1.20382	0.0062383		0.789641		0.065213	0.00456734	0.00425274	-2.34034	-5.38882		1.30948	0.00783176		0.99134
0.0598199	0.0048913	0.00357842	-2.31058	-5.3203		0.060083	0.00360996	0.004972	-2.30347	-5.30393		1.20647	0.00723704		0.916061		0.0653446	0.00455782	0.00426992	-2.34124	-5.39091		1.31212	0.00784701		0.993271
0.0599514	0.00488146	0.00359417	-2.31145	-5.32231		0.0602145	0.00362579	0.00475904	-2.32248	-5.34771		1.20911	0.00695744		0.880669		0.0654761	0.00454829	0.00428712	-2.34215	-5.393		1.31476	0.00786215		0.995187
0.060083	0.00487163	0.00360997	-2.31233	-5.32433		0.060346	0.00364164	0.00419148	-2.37763	-5.4747		1.21175	0.00615449		0.779033		0.0656076	0.00453878	0.00430436	-2.34306	-5.3951		1.3174	0.00787725		0.997099
0.0602145	0.00486181	0.00362579	-2.3132	-5.32634		0.0604776	0.00365754	0.00522705	-2.28174	-5.25391		1.21439	0.00770856		0.975746		0.0657392	0.00452927	0.00432164	-2.34397	-5.39719		1.32004	0.00789232		0.999006
0.060346	0.00485199	0.00364164	-2.31408	-5.32837		0.0606091	0.00367347	0.00409384	-2.38787	-5.49827		1.21703	0.00606365		0.767535		0.0658707	0.00451976	0.00433895	-2.34488	-5.3993		1.32268	0.00790728		1.0009
0.0604776	0.00484219	0.00365754	-2.31496	-5.33039		0.0607407	0.00368943	0.00522087	-2.28226	-5.25509		1.21967	0.00776658		0.98309		0.0660023	0.00451027	0.0043563	-2.3458	-5.4014		1.32533	0.00792224		1.00279
0.0606091	0.00483239	0.00367346	-2.31584	-5.33241		0.0608722	0.00370542	0.00484074	-2.31509	-5.33069		1.22231	0.00723232		0.915464		0.0661338	0.00450078	0.00437368	-2.34671	-5.4035		1.32797	0.00793711		1.00468
0.0607407	0.0048226	0.00368943	-2.31672	-5.33444		0.0610037	0.00372146	0.0048833	-2.31129	-5.32194		1.22496	0.00732746		0.927506		0.0662653	0.00449129	0.00439109	-2.34763	-5.40562		1.33061	0.0079519		1.00655
0.0608722	0.00481283	0.00370542	-2.3176	-5.33647		0.0611353	0.00373752	0.00440452	-2.3561	-5.42512		1.2276	0.00663758		0.840182		0.0663969	0.00448182	0.00440855	-2.34855	-5.40773		1.33325	0.00796668		1.00842
0.0610037	0.00480306	0.00372145	-2.31848	-5.3385		0.0612668	0.00375362	0.00441191	-2.35537	-5.42345		1.23024	0.00667736		0.845217		0.0665284	0.00447235	0.00442603	-2.34946	-5.40984		1.33589	0.00798137		1.01028
0.0611353	0.0047933	0.00373752	-2.31937	-5.34054		0.0613984	0.00376976	0.00467828	-2.32991	-5.36483		1.23288	0.00711094		0.900099		0.06666	0.00446289	0.00444356	-2.35038	-5.41196		1.33853	0.00799603		1.01213
0.0612668	0.00478355	0.00375362	-2.32025	-5.34257		0.0615299	0.00378593	0.00470304	-2.32762	-5.35955		1.23552	0.00717925		0.908746		0.0667915	0.00445343	0.0044611	-2.35131	-5.41408		1.34117	0.00801059		1.01398
0.0613984	0.00477381	0.00376976	-2.32113	-5.34461		0.0616614	0.00380213	0.00515141	-2.28807	-5.26849		1.23816	0.00789733		0.999641		0.066923	0.00444398	0.00447869	-2.35223	-5.4162		1.34381	0.0080251		1.01581
0.0615299	0.00476408	0.00378593	-2.32202	-5.34665		0.061793	0.00381837	0.00467344	-2.33036	-5.36586		1.2408	0.00719519		0.910764		0.0670546	0.00443454	0.00449632	-2.35315	-5.41833		1.34646	0.00803958		1.01765
0.0616614	0.00475437	0.00380213	-2.32291	-5.34869		0.0619245	0.00383465	0.00429175	-2.36737	-5.45106		1.24344	0.0066357		0.839944		0.0671861	0.00442511	0.00451397	-2.35408	-5.42046		1.3491	0.00805398		1.01947
0.061793	0.00474466	0.00381837	-2.32379	-5.35074		0.0620561	0.00385095	0.00481002	-2.31785	-5.33705		1.24609	0.00746866		0.94538		0.0673177	0.00441569	0.00453167	-2.355	-5.42259		1.35174	0.00806835		1.02129
0.0619245	0.00473496	0.00383464	-2.32468	-5.35278		0.0621876	0.0038673	0.00461407	-2.33592	-5.37864		1.24873	0.00719481		0.910716		0.0674492	0.00440627	0.00454939	-2.35593	-5.42473		1.35438	0.00808262		1.02309
0.0620561	0.00472527	0.00385096	-2.32557	-5.35483		0.0623191	0.00388368	0.0047548	-2.32287	-5.3486		1.25137	0.00744564		0.942466		0.0675807	0.00439686	0.00456715	-2.35686	-5.42686		1.35702	0.00809684		1.02489
0.0621876	0.0047156	0.0038673	-2.32646	-5.35688		0.0624507	0.00390009	0.00457462	-2.33965	-5.38723		1.25401	0.00719377		0.910584		0.0677123	0.00438746	0.00458496	-2.35779	-5.429		1.35966	0.00811102		1.02669
0.0623191	0.00470593	0.00388367	-2.32735	-5.35893		0.0625822	0.00391653	0.00419086	-2.3777	-5.47485		1.25665	0.00661808		0.837714		0.0678438	0.00437807	0.00460278	-2.35872	-5.43115		1.3623	0.00812513		1.02848
0.0624507	0.00469627	0.00390009	-2.32825	-5.36099		0.0627138	0.00393302	0.00462618	-2.33478	-5.37602		1.25929	0.00733628		0.928623		0.0679754	0.00436868	0.00462066	-2.35965	-5.43329		1.36495	0.00813919		1.03026
0.0625822	0.00468663	0.00391653	-2.32914	-5.36304		0.0628453	0.00394953	0.00527551	-2.27774	-5.24468		1.26193	0.00840112		1.06341		0.0681069	0.0043593	0.00463855	-2.36058	-5.43544		1.36759	0.00815317		1.03202
0.0627138	0.004677	0.00393302	-2.33003	-5.3651		0.0629768	0.00396608	0.0050467	-2.29699	-5.28902		1.26457	0.00807042		1.02155		0.0682384	0.00434993	0.00465648	-2.36152	-5.4376		1.37023	0.00816709		1.03379
0.0628453	0.00466737	0.00394953	-2.33093	-5.36716		0.0631084	0.00398267	0.00415387	-2.38155	-5.48371		1.26722	0.00667044		0.844342		0.06837	0.00434057	0.00467446	-2.36245	-5.43975		1.37287	0.00818098		1.03554
0.0629768	0.00465776	0.00396608	-2.33182	-5.36922		0.0632399	0.00399929	0.00424413	-2.37221	-5.46222		1.26986	0.00684383		0.866289		0.0685015	0.00433122	0.00469246	-2.36339	-5.44191		1.37551	0.00819479		1.03729
0.0631084	0.00464816	0.00398267	-2.33272	-5.37128		0.0633715	0.00401594	0.00427756	-2.3688	-5.45437		1.2725	0.00692645		0.876747		0.0686331	0.00432187	0.0047105	-2.36433	-5.44407		1.37815	0.00820855		1.03903
0.0632399	0.00463857	0.00399928	-2.33362	-5.37335		0.063503	0.00403263	0.00444615	-2.35202	-5.41572		1.27514	0.00722936		0.915089		0.0687646	0.00431254	0.00472857	-2.36527	-5.44623		1.38079	0.00822224		1.04077
0.0633715	0.00462899	0.00401595	-2.33451	-5.37542		0.0636345	0.00404935	0.00523936	-2.28072	-5.25156		1.27778	0.00855444		1.08282		0.0688961	0.00430321	0.00474667	-2.36621	-5.44839		1.38343	0.00823587		1.04249
0.063503	0.00461943	0.00403263	-2.33541	-5.37748		0.0637661	0.00406611	0.00469051	-2.32878	-5.36221		1.28042	0.00769002		0.973399		0.0690277	0.00429389	0.00476482	-2.36715	-5.45056		1.38608	0.00824945		1.04421
0.0636345	0.00460987	0.00404935	-2.33631	-5.37956		0.0638976	0.00408291	0.00473513	-2.32467	-5.35275		1.28306	0.00779523		0.986716		0.0691592	0.00428458	0.00478299	-2.36809	-5.45273		1.38872	0.00826296		1.04592
0.0637661	0.00460033	0.00406612	-2.33721	-5.38163		0.0640292	0.00409973	0.00494179	-2.30612	-5.31003		1.28571	0.00816897		1.03402		0.0692908	0.00427528	0.00480121	-2.36904	-5.45491		1.39136	0.00827643		1.04763
0.0638976	0.00459079	0.0040829	-2.33811	-5.3837		0.0641607	0.0041166	0.0045208	-2.34479	-5.39907		1.28835	0.00750379		0.949826		0.0694223	0.00426599	0.00481946	-2.36998	-5.45708		1.394	0.00828982		1.04932
0.0640292	0.00458127	0.00409974	-2.33901	-5.38578		0.0642922	0.00413349	0.00404599	-2.39297	-5.51003		1.29099	0.00674325		0.853558		0.0695538	0.0042567	0.00483773	-2.37093	-5.45926		1.39664	0.00830314		1.05101
0.0641607	0.00457177	0.0041166	-2.33992	-5.38785		0.0644238	0.00415042	0.00442332	-2.35425	-5.42087		1.29363	0.00740232		0.936983		0.0696854	0.00424743	0.00485605	-2.37187	-5.46144		1.39928	0.00831644		1.05269
0.0642922	0.00456227	0.00413349	-2.34082	-5.38993		0.0645553	0.00416739	0.0042174	-2.37496	-5.46854		1.29627	0.00708657		0.897015		0.0698169	0.00423817	0.0048744	-2.37282	-5.46362		1.40192	0.00832965		1.05436
0.0644238	0.00455278	0.00415043	-2.34172	-5.39202		0.0646869	0.00418439	0.00442092	-2.35449	-5.42141		1.29891	0.00745886		0.944139		0.0699485	0.00422891	0.00489279	-2.37377	-5.46581		1.40457	0.00834282		1.05603
0.0645553	0.00454331	0.00416739	-2.34263	-5.3941		0.0648184	0.00420142	0.0048126	-2.31762	-5.33652		1.30155	0.00815274		1.03197		0.07008	0.00421966	0.00491121	-2.37472	-5.468		1.40721	0.0083559		1.05769
0.0646869	0.00453385	0.0041844	-2.34353	-5.39618		0.0649499	0.00421849	0.00392934	-2.40568	-5.53928		1.30419	0.00668351		0.845995		0.0702115	0.00421043	0.00492965	-2.37567	-5.47019		1.40985	0.00836894		1.05934
0.0648184	0.0045244	0.00420142	-2.34444	-5.39827		0.0650815	0.0042356	0.00480859	-2.31798	-5.33735		1.30684	0.00821221		1.0395		0.0703431	0.0042012	0.00494815	-2.37663	-5.47239		1.41249	0.00838193		1.06098
0.0649499	0.00451497	0.00421849	-2.34535	-5.40036		0.065213	0.00425274	0.00454459	-2.34251	-5.39382		1.30948	0.00779275		0.986403		0.0704746	0.00419198	0.00496667	-2.37758	-5.47458		1.41513	0.00839483		1.06261
0.0650815	0.00450555	0.0042356	-2.34625	-5.40245		0.0653446	0.00426991	0.00424231	-2.3724	-5.46265		1.31212	0.00730379		0.92451		0.0706062	0.00418277	0.00498524	-2.37854	-5.47678		1.41777	0.0084077		1.06424
0.065213	0.00449614	0.00425274	-2.34716	-5.40454		0.0654761	0.00428712	0.00477694	-2.32085	-5.34396		1.31476	0.00825739		1.04522		0.0707377	0.00417357	0.00500382	-2.37949	-5.47898		1.42041	0.00842048		1.06586
0.0653446	0.00448674	0.00426992	-2.34807	-5.40663		0.0656076	0.00430436	0.00503645	-2.29788	-5.29105		1.3174	0.00874099		1.10643		0.0708692	0.00416438	0.00502244	-2.38045	-5.48119		1.42305	0.00843321		1.06747
0.0654761	0.00447735	0.00428712	-2.34898	-5.40872		0.0657392	0.00432164	0.00445845	-2.35082	-5.41295		1.32004	0.0077689		0.983384		0.0710008	0.0041552	0.00504111	-2.38141	-5.48339		1.4257	0.0084459		1.06908
0.0656076	0.00446798	0.00430436	-2.34989	-5.41082		0.0658707	0.00433895	0.00420373	-2.37637	-5.47178		1.32268	0.00735439		0.930916		0.0711323	0.00414603	0.0050598	-2.38237	-5.4856		1.42834	0.0084585		1.07067
0.0657392	0.00445862	0.00432164	-2.3508	-5.41292		0.0660023	0.0043563	0.00413476	-2.38355	-5.48833		1.32533	0.00726266		0.919304		0.0712639	0.00413687	0.00507854	-2.38333	-5.48782		1.43098	0.00847107		1.07226
0.0658707	0.00444927	0.00433895	-2.35171	-5.41502		0.0661338	0.00437368	0.00450488	-2.34632	-5.40259		1.32797	0.00794433		1.00559		0.0713954	0.00412772	0.0050973	-2.38429	-5.49003		1.43362	0.00848356		1.07385
0.0660023	0.00443994	0.0043563	-2.35262	-5.41711		0.0662653	0.0043911	0.00396757	-2.40148	-5.5296		1.33061	0.00702465		0.889178		0.0715269	0.00411858	0.0051161	-2.38525	-5.49225		1.43626	0.00849598		1.07542
0.0661338	0.00443062	0.00437368	-2.35354	-5.41922		0.0663969	0.00440855	0.00406791	-2.39063	-5.50463		1.33325	0.00723093		0.915288		0.0716585	0.00410945	0.00513494	-2.38622	-5.49447		1.4389	0.00850837		1.07699
0.0662653	0.00442131	0.00439109	-2.35445	-5.42132		0.0665284	0.00442603	0.00371271	-2.43031	-5.59599		1.33589	0.00662571		0.83868		0.07179	0.00410034	0.0051538	-2.38718	-5.49669		1.44154	0.0085207		1.07855
0.0663969	0.00441202	0.00440855	-2.35536	-5.42342		0.06666	0.00444355	0.00516499	-2.28693	-5.26585		1.33853	0.00925395		1.17136		0.0719216	0.00409123	0.00517272	-2.38815	-5.49891		1.44419	0.00853297		1.0801
0.0665284	0.00440274	0.00442603	-2.35628	-5.42553		0.0667915	0.0044611	0.00562316	-2.25002	-5.18086		1.34117	0.0101146		1.28031		0.0720531	0.00408213	0.00519165	-2.38911	-5.50114		1.44683	0.00854515		1.08164
0.06666	0.00439347	0.00444356	-2.35719	-5.42764		0.066923	0.00447869	0.00409338	-2.38792	-5.49838		1.34381	0.00739198		0.935673		0.0721846	0.00407304	0.00521062	-2.39008	-5.50337		1.44947	0.00855727		1.08318
0.0667915	0.00438421	0.0044611	-2.35811	-5.42975		0.0670546	0.00449632	0.00419378	-2.37739	-5.47415		1.34646	0.00760309		0.962395		0.0723162	0.00406396	0.00522963	-2.39105	-5.5056		1.45211	0.00856935		1.0847
0.066923	0.00437497	0.00447869	-2.35902	-5.43186		0.0671861	0.00451397	0.00465368	-2.3322	-5.3701		1.3491	0.00846999		1.07213		0.0724477	0.0040549	0.00524867	-2.39202	-5.50783		1.45475	0.00858137		1.08623
0.0670546	0.00436574	0.00449632	-2.35994	-5.43397		0.0673177	0.00453167	0.00454621	-2.34235	-5.39346		1.35174	0.00830682		1.05147		0.0725793	0.00404584	0.00526775	-2.39299	-5.51007		1.45739	0.00859333		1.08774
0.0671861	0.00435653	0.00451397	-2.36086	-5.43608		0.0674492	0.00454939	0.00405536	-2.39197	-5.50772		1.35438	0.00743893		0.941616		0.0727108	0.0040368	0.00528686	-2.39396	-5.5123		1.46003	0.00860523		1.08925
0.0673177	0.00434733	0.00453167	-2.36178	-5.43819		0.0675807	0.00456716	0.00405539	-2.39197	-5.50771		1.35702	0.00746803		0.9453		0.0728423	0.00402776	0.005306	-2.39494	-5.51454		1.46267	0.00861704		1.09074
0.0674492	0.00433814	0.00454939	-2.3627	-5.44031		0.0677123	0.00458495	0.0042213	-2.37455	-5.46761		1.35966	0.00780385		0.987808		0.0729739	0.00401874	0.00532519	-2.39591	-5.51679		1.46532	0.00862884		1.09223
0.0675807	0.00432897	0.00456715	-2.36362	-5.44243		0.0678438	0.00460278	0.00442173	-2.35441	-5.42122		1.3623	0.00820616		1.03873		0.0731054	0.00400973	0.0053444	-2.39688	-5.51903		1.46796	0.00864055		1.09372
0.0677123	0.00431981	0.00458496	-2.36454	-5.44454		0.0679754	0.00462065	0.00470039	-2.32787	-5.36011		1.36495	0.00875719		1.10848		0.073237	0.00400072	0.00536366	-2.39786	-5.52128		1.4706	0.0086522		1.09519
0.0678438	0.00431067	0.00460278	-2.36546	-5.44666		0.0681069	0.00463855	0.00456281	-2.34077	-5.38982		1.36759	0.00853379		1.0802		0.0733685	0.00399173	0.00538294	-2.39884	-5.52353		1.47324	0.00866379		1.09666
0.0679754	0.00430154	0.00462066	-2.36638	-5.44878		0.0682384	0.00465648	0.00451237	-2.3456	-5.40093		1.37023	0.00847208		1.07239		0.0735	0.00398275	0.00540225	-2.39982	-5.52578		1.47588	0.00867531		1.09812
0.0681069	0.00429242	0.00463855	-2.3673	-5.4509		0.06837	0.00467445	0.00437571	-2.35895	-5.43169		1.37287	0.00824722		1.04393		0.0736316	0.00397379	0.00542161	-2.4008	-5.52803		1.47852	0.00868682		1.09957
0.0682384	0.00428332	0.00465648	-2.36822	-5.45303		0.0685015	0.00469246	0.00387238	-2.41202	-5.55388		1.37551	0.00732667		0.927406		0.0737631	0.00396483	0.00544099	-2.40178	-5.53029		1.48116	0.00869822		1.10102
0.06837	0.00427423	0.00467446	-2.36914	-5.45515		0.0686331	0.0047105	0.00381074	-2.41899	-5.56993		1.37815	0.00723775		0.916151		0.0738947	0.00395589	0.00546043	-2.40276	-5.53255		1.48381	0.0087096		1.10246
0.0685015	0.00426516	0.00469246	-2.37006	-5.45728		0.0687646	0.00472857	0.00483178	-2.31589	-5.33254		1.38079	0.00921222		1.16608		0.0740262	0.00394695	0.00547988	-2.40374	-5.53481		1.48645	0.00872087		1.10388
0.0686331	0.0042561	0.0047105	-2.37099	-5.4594		0.0688961	0.00474668	0.00438348	-2.35818	-5.42991		1.38343	0.0083895		1.06194		0.0741577	0.00393803	0.00549936	-2.40472	-5.53707		1.48909	0.0087321		1.10531
0.0687646	0.00424705	0.00472857	-2.37191	-5.46153		0.0690277	0.00476482	0.00423562	-2.37308	-5.46423		1.38608	0.0081375		1.03004		0.0742893	0.00392912	0.0055189	-2.4057	-5.53934		1.49173	0.0087433		1.10672
0.0688961	0.00423802	0.00474667	-2.37284	-5.46366		0.0691592	0.004783	0.00402682	-2.39504	-5.51478		1.38872	0.00776586		0.982999		0.0744208	0.00392022	0.00553846	-2.40669	-5.54161		1.49437	0.0087544		1.10813
0.0690277	0.00422901	0.00476482	-2.37376	-5.46579		0.0692908	0.00480121	0.00410381	-2.38681	-5.49584		1.39136	0.00794448		1.00561		0.0745524	0.00391133	0.00555806	-2.40768	-5.54388		1.49701	0.00876547		1.10953
0.0691592	0.00422001	0.00478299	-2.37469	-5.46792		0.0694223	0.00481946	0.00368171	-2.43395	-5.60438		1.394	0.00715443		0.905604		0.0746839	0.00390246	0.00557768	-2.40866	-5.54615		1.49965	0.00877647		1.11092
0.0692908	0.00421102	0.00480121	-2.37561	-5.47005		0.0695538	0.00483774	0.00361641	-2.44172	-5.62227		1.39664	0.0070542		0.892918		0.0748154	0.00389359	0.00559734	-2.40965	-5.54842		1.50229	0.00878738		1.1123
0.0694223	0.00420205	0.00481946	-2.37654	-5.47218		0.0696854	0.00485605	0.00512993	-2.28989	-5.27266		1.39928	0.0100444		1.27141		0.074947	0.00388474	0.00561705	-2.41064	-5.5507		1.50494	0.00879828		1.11368
0.0695538	0.00419309	0.00483773	-2.37747	-5.47432		0.0698169	0.0048744	0.00394211	-2.40427	-5.53604		1.40192	0.00774778		0.98071		0.0750785	0.0038759	0.00563678	-2.41163	-5.55298		1.50758	0.00880909		1.11505
0.0696854	0.00418415	0.00485605	-2.37839	-5.47645		0.0699485	0.00489279	0.00380146	-2.42005	-5.57237		1.40457	0.00749954		0.949288		0.0752101	0.00386708	0.00565656	-2.41262	-5.55526		1.51022	0.00881988		1.11642
0.0698169	0.00417522	0.0048744	-2.37932	-5.47859		0.07008	0.00491121	0.00415437	-2.3815	-5.4836		1.40721	0.0082266		1.04132		0.0753416	0.00385826	0.00567636	-2.41361	-5.55754		1.51286	0.00883057		1.11777
0.0699485	0.00416631	0.00489279	-2.38025	-5.48072		0.0702115	0.00492966	0.00423655	-2.37299	-5.46401		1.40985	0.00842087		1.06591		0.0754731	0.00384946	0.00569619	-2.4146	-5.55982		1.5155	0.00884121		1.11912
0.07008	0.00415741	0.00491121	-2.38118	-5.48286		0.0703431	0.00494815	0.00411954	-2.38515	-5.49201		1.41249	0.008219		1.04036		0.0756047	0.00384067	0.00571607	-2.41559	-5.56211		1.51814	0.00885181		1.12046
0.0702115	0.00414853	0.00492965	-2.38211	-5.485		0.0704746	0.00496667	0.00449556	-2.34722	-5.40467		1.41513	0.00900278		1.13957		0.0757362	0.00383189	0.00573597	-2.41659	-5.5644		1.52078	0.00886232		1.12179
0.0703431	0.00413966	0.00494815	-2.38304	-5.48714		0.0706062	0.00498523	0.00413941	-2.38306	-5.4872		1.41777	0.00832053		1.05321		0.0758678	0.00382312	0.00575592	-2.41758	-5.56669		1.52343	0.00887279		1.12311
0.0704746	0.00413081	0.00496667	-2.38396	-5.48928		0.0707377	0.00500382	0.00424418	-2.37221	-5.46221		1.42041	0.00856295		1.08389		0.0759993	0.00381437	0.00577589	-2.41858	-5.56898		1.52607	0.0088832		1.12443
0.0706062	0.00412197	0.00498524	-2.3849	-5.49142		0.0708692	0.00502245	0.00403907	-2.39372	-5.51174		1.42305	0.00817945		1.03535		0.0761308	0.00380563	0.0057959	-2.41957	-5.57127		1.52871	0.00889354		1.12574
0.0707377	0.00411315	0.00500382	-2.38583	-5.49357		0.0710008	0.00504111	0.00464557	-2.33296	-5.37184		1.4257	0.00944263		1.19524		0.0762624	0.0037969	0.00581595	-2.42057	-5.57357		1.53135	0.00890384		1.12704
0.0708692	0.00410434	0.00502244	-2.38676	-5.49571		0.0711323	0.00505981	0.00407535	-2.38984	-5.5028		1.42834	0.00831431		1.05242		0.0763939	0.00378818	0.00583603	-2.42157	-5.57587		1.53399	0.00891406		1.12834
0.0710008	0.00409555	0.00504111	-2.38769	-5.49785		0.0712639	0.00507854	0.00353554	-2.45154	-5.64489		1.43098	0.00723972		0.9164		0.0765255	0.00377948	0.00585615	-2.42257	-5.57817		1.53663	0.00892425		1.12963
0.0711323	0.00408678	0.0050598	-2.38862	-5.5		0.0713954	0.0050973	0.00446751	-2.34993	-5.41092		1.43362	0.00918193		1.16224		0.076657	0.00377078	0.0058763	-2.42357	-5.58047		1.53927	0.00893434		1.1309
0.0712639	0.00407802	0.00507854	-2.38955	-5.50214		0.0715269	0.0051161	0.00390644	-2.40822	-5.54513		1.43626	0.00805839		1.02003		0.0767885	0.00376211	0.00589647	-2.42457	-5.58278		1.54191	0.0089444		1.13218
0.0713954	0.00406927	0.0050973	-2.39048	-5.50429		0.0716585	0.00513494	0.00433885	-2.36263	-5.44015		1.4389	0.00898332		1.1371		0.0769201	0.00375344	0.0059167	-2.42557	-5.58508		1.54456	0.0089544		1.13344
0.0715269	0.00406054	0.0051161	-2.39142	-5.50644		0.07179	0.00515381	0.00401647	-2.39616	-5.51735		1.44154	0.00834642		1.05649		0.0770516	0.00374479	0.00593695	-2.42657	-5.58739		1.5472	0.00896434		1.1347
0.0716585	0.00405183	0.00513494	-2.39235	-5.50859		0.0719216	0.00517271	0.00421868	-2.37482	-5.46823		1.44418	0.00879877		1.11374		0.0771832	0.00373615	0.00595725	-2.42758	-5.5897		1.54984	0.00897423		1.13595
0.07179	0.00404313	0.0051538	-2.39328	-5.51074		0.0720531	0.00519165	0.00398857	-2.39918	-5.52432		1.44683	0.00834929		1.05685		0.0773147	0.00372752	0.00597756	-2.42858	-5.59201		1.55248	0.00898404		1.1372
0.0719216	0.00403445	0.00517272	-2.39422	-5.51289		0.0721846	0.00521062	0.00427231	-2.36934	-5.4556		1.44947	0.00897594		1.13617		0.0774462	0.00371891	0.00599791	-2.42958	-5.59432		1.55512	0.0089938		1.13843
0.0720531	0.00402578	0.00519165	-2.39515	-5.51504		0.0723162	0.00522963	0.0043304	-2.36347	-5.4421		1.45211	0.00913116		1.15582		0.0775778	0.00371031	0.00601832	-2.43059	-5.59664		1.55776	0.00900352		1.13966
0.0721846	0.00401713	0.00521062	-2.39608	-5.51719		0.0724477	0.00524867	0.00424508	-2.37211	-5.462		1.45475	0.00898384		1.13717		0.0777093	0.00370172	0.00603874	-2.4316	-5.59896		1.5604	0.00901316		1.14088
0.0723162	0.0040085	0.00522963	-2.39702	-5.51934		0.0725793	0.00526775	0.00382779	-2.41705	-5.56547		1.45739	0.0081302		1.02912		0.0778409	0.00369315	0.00605921	-2.4326	-5.60128		1.56305	0.00902277		1.1421
0.0724477	0.00399988	0.00524867	-2.39795	-5.52149		0.0727108	0.00528686	0.00376532	-2.4242	-5.58192		1.46003	0.00802652		1.01599		0.0779724	0.00368459	0.0060797	-2.43361	-5.6036		1.56569	0.0090323		1.1433
0.0725793	0.00399128	0.00526775	-2.39889	-5.52364		0.0728423	0.00530601	0.00428572	-2.36798	-5.45247		1.46267	0.00916894		1.1606		0.0781039	0.00367604	0.00610022	-2.43462	-5.60592		1.56833	0.00904176		1.1445
0.0727108	0.00398269	0.00528686	-2.39982	-5.5258		0.0729739	0.00532519	0.00441235	-2.35533	-5.42335		1.46532	0.00947397		1.19921		0.0782355	0.0036675	0.00612079	-2.43563	-5.60825		1.57097	0.00905118		1.14569
0.0728423	0.00397412	0.005306	-2.40076	-5.52795		0.0731054	0.0053444	0.00390429	-2.40846	-5.54568		1.46796	0.00841334		1.06496		0.078367	0.00365898	0.00614139	-2.43664	-5.61057		1.57361	0.00906054		1.14688
0.0729739	0.00396557	0.00532519	-2.40169	-5.53011		0.073237	0.00536365	0.00402721	-2.395	-5.51468		1.4706	0.00870948		1.10244		0.0784986	0.00365048	0.00616203	-2.43765	-5.6129		1.57625	0.00906987		1.14806
0.0731054	0.00395703	0.0053444	-2.40263	-5.53226		0.0733685	0.00538294	0.0037685	-2.42383	-5.58108		1.47324	0.00817928		1.03533		0.0786301	0.00364198	0.00618269	-2.43866	-5.61523		1.57889	0.0090791		1.14923
0.073237	0.00394851	0.00536366	-2.40357	-5.53442		0.0735	0.00540226	0.00393235	-2.40535	-5.53852		1.47588	0.00856553		1.08422		0.0787616	0.0036335	0.00620339	-2.43967	-5.61756		1.58153	0.00908828		1.15039
0.0733685	0.00394	0.00538294	-2.4045	-5.53657		0.0736316	0.00542161	0.00362599	-2.44057	-5.61963		1.47852	0.00792652		1.00334		0.0788932	0.00362504	0.00622414	-2.44069	-5.61989		1.58418	0.00909744		1.15155
0.0735	0.00393151	0.00540225	-2.40544	-5.53873		0.0737631	0.005441	0.00355019	-2.44975	-5.64076		1.48116	0.00778856		0.985872		0.0790247	0.00361658	0.0062449	-2.4417	-5.62223		1.58682	0.00910649		1.1527
0.0736316	0.00392304	0.00542161	-2.40638	-5.54089		0.0738947	0.00546042	0.0034075	-2.46756	-5.68178		1.4838	0.00750222		0.949627		0.0791563	0.00360815	0.00626572	-2.44272	-5.62456		1.58946	0.00911555		1.15384
0.0737631	0.00391458	0.00544099	-2.40731	-5.54305		0.0740262	0.00547988	0.00365643	-2.43694	-5.61127		1.48645	0.00807896		1.02263		0.0792878	0.00359972	0.00628656	-2.44373	-5.6269		1.5921	0.0091245		1.15497
0.0738947	0.00390614	0.00546043	-2.40825	-5.54521		0.0741577	0.00549937	0.00346804	-2.45992	-5.66417		1.48909	0.00768996		0.973392		0.0794193	0.00359131	0.00630743	-2.44475	-5.62924		1.59474	0.0091334		1.1561
0.0740262	0.00389772	0.00547988	-2.40919	-5.54736		0.0742893	0.0055189	0.00383881	-2.4158	-5.56259		1.49173	0.00854233		1.08128		0.0795509	0.00358291	0.00632835	-2.44576	-5.63158		1.59738	0.00914226		1.15722
0.0741577	0.00388931	0.00549936	-2.41013	-5.54952		0.0744208	0.00553846	0.00384009	-2.41566	-5.56226		1.49437	0.00857545		1.08548		0.0796824	0.00357453	0.00634928	-2.44678	-5.63392		1.60002	0.00915106		1.15834
0.0742893	0.00388092	0.0055189	-2.41107	-5.55168		0.0745524	0.00555805	0.0042079	-2.37593	-5.47079		1.49701	0.0094301		1.19366		0.079814	0.00356616	0.00637027	-2.4478	-5.63627		1.60267	0.00915981		1.15944
0.0744208	0.00387255	0.00553846	-2.412	-5.55384		0.0746839	0.00557768	0.00410708	-2.38647	-5.49504		1.49965	0.00923666		1.16917		0.0799455	0.0035578	0.00639128	-2.44882	-5.63861		1.60531	0.00916847		1.16054
0.0745524	0.00386419	0.00555806	-2.41294	-5.556		0.0748154	0.00559735	0.00427863	-2.36869	-5.45412		1.50229	0.00965639		1.2223		0.080077	0.00354946	0.00641233	-2.44984	-5.64096		1.60795	0.0091771		1.16163
0.0746839	0.00385585	0.00557768	-2.41388	-5.55816		0.074947	0.00561705	0.00389899	-2.40905	-5.54704		1.50494	0.00883055		1.11777		0.0802086	0.00354114	0.00643342	-2.45086	-5.64331		1.61059	0.0091857		1.16272
0.0748154	0.00384753	0.00559734	-2.41482	-5.56032		0.0750785	0.00563678	0.00419687	-2.37707	-5.47342		1.50758	0.00953859		1.20739		0.0803401	0.00353282	0.00645453	-2.45188	-5.64566		1.61323	0.00919419		1.1638
0.074947	0.00383922	0.00561705	-2.41576	-5.56249		0.0752101	0.00565655	0.00504464	-2.29717	-5.28943		1.51022	0.0115056		1.45637		0.0804717	0.00352452	0.00647569	-2.4529	-5.64801		1.61587	0.00920267		1.16487
0.0750785	0.00383093	0.00563678	-2.4167	-5.56465		0.0753416	0.00567636	0.00394964	-2.40344	-5.53413		1.51286	0.00903971		1.14424		0.0806032	0.00351624	0.00649688	-2.45392	-5.65036		1.61851	0.00921108		1.16593
0.0752101	0.00382266	0.00565656	-2.41763	-5.56681		0.0754731	0.00569619	0.00381858	-2.4181	-5.56788		1.5155	0.0087703		1.11014		0.0807347	0.00350797	0.00651809	-2.45494	-5.65272		1.62115	0.00921942		1.16699
0.0753416	0.0038144	0.00567636	-2.41857	-5.56897		0.0756047	0.00571607	0.00390757	-2.40809	-5.54484		1.51814	0.00900599		1.13997		0.0808663	0.00349972	0.00653936	-2.45597	-5.65507		1.6238	0.00922775		1.16804
0.0754731	0.00380616	0.00569619	-2.41951	-5.57113		0.0757362	0.00573598	0.00355138	-2.4496	-5.64042		1.52078	0.00821356		1.03967		0.0809978	0.00349147	0.00656064	-2.45699	-5.65743		1.62644	0.00923596		1.16908
0.0756047	0.00379794	0.00571607	-2.42045	-5.5733		0.0758678	0.00575592	0.00370192	-2.43157	-5.5989		1.52342	0.00859149		1.08751		0.0811294	0.00348325	0.00658198	-2.45802	-5.65979		1.62908	0.00924418		1.17012
0.0757362	0.00378973	0.00573597	-2.42139	-5.57546		0.0759993	0.00577589	0.00398156	-2.39995	-5.52608		1.52607	0.00927256		1.17372		0.0812609	0.00347504	0.00660333	-2.45904	-5.66215		1.63172	0.00925232		1.17115
0.0758678	0.00378154	0.00575592	-2.42233	-5.57762		0.0761308	0.0057959	0.00369741	-2.4321	-5.60012		1.52871	0.00864065		1.09373		0.0813924	0.00346684	0.00662472	-2.46007	-5.66451		1.63436	0.00926038		1.17218
0.0759993	0.00377337	0.00577589	-2.42327	-5.57979		0.0762624	0.00581595	0.00375202	-2.42573	-5.58546		1.53135	0.0087986		1.11372		0.081524	0.00345866	0.00664616	-2.46109	-5.66687		1.637	0.00926843		1.17319
0.0761308	0.00376522	0.0057959	-2.42421	-5.58195		0.0763939	0.00583603	0.00350491	-2.45532	-5.65359		1.53399	0.00824748		1.04396		0.0816555	0.00345049	0.00666762	-2.46212	-5.66924		1.63964	0.00927639		1.1742
0.0762624	0.00375708	0.00581595	-2.42515	-5.58411		0.0765255	0.00585615	0.00369028	-2.43294	-5.60205		1.53663	0.00871362		1.10297		0.0817871	0.00344233	0.00668913	-2.46315	-5.67161		1.64228	0.00928431		1.1752
0.0763939	0.00374896	0.00583603	-2.42609	-5.58628		0.076657	0.0058763	0.00433604	-2.36291	-5.44079		1.53927	0.0102736		1.30043		0.0819186	0.0034342	0.00671066	-2.46417	-5.67397		1.64493	0.00929219		1.1762
0.0765255	0.00374085	0.00585615	-2.42703	-5.58844		0.0767885	0.00589648	0.00358506	-2.4455	-5.63098		1.54191	0.00852346		1.0789		0.0820501	0.00342607	0.00673222	-2.4652	-5.67634		1.64757	0.00929998		1.17719
0.076657	0.00373277	0.0058763	-2.42797	-5.5906		0.0769201	0.0059167	0.00339346	-2.46936	-5.6859		1.54456	0.00809562		1.02474		0.0821817	0.00341796	0.00675383	-2.46623	-5.67871		1.65021	0.00930775		1.17817
0.0767885	0.0037247	0.00589647	-2.42891	-5.59277		0.0770516	0.00593695	0.00382978	-2.41683	-5.56495		1.5472	0.0091678		1.16046		0.0823132	0.00340987	0.00677546	-2.46726	-5.68108		1.65285	0.00931546		1.17915
0.0769201	0.00371665	0.0059167	-2.42985	-5.59493		0.0771832	0.00595724	0.00350491	-2.45532	-5.65359		1.54984	0.00841878		1.06565		0.0824448	0.00340179	0.00679715	-2.46829	-5.68345		1.65549	0.00932312		1.18012
0.0770516	0.00370861	0.00593695	-2.43079	-5.5971		0.0773147	0.00597756	0.0035323	-2.45194	-5.64581		1.55248	0.00851352		1.07764		0.0825763	0.00339372	0.00681885	-2.46932	-5.68583		1.65813	0.0093307		1.18108
0.0771832	0.0037006	0.00595725	-2.43173	-5.59926		0.0774462	0.00599792	0.00354941	-2.44984	-5.64097		1.55512	0.00858389		1.08655		0.0827078	0.00338567	0.00684058	-2.47036	-5.6882		1.66077	0.00933824		1.18203
0.0773147	0.0036926	0.00597756	-2.43267	-5.60142		0.0775778	0.00601831	0.00377966	-2.42255	-5.57812		1.55776	0.0091718		1.16096		0.0828394	0.00337764	0.00686237	-2.47139	-5.69058		1.66342	0.00934576		1.18298
0.0774462	0.00368461	0.00599791	-2.43361	-5.60359		0.0777093	0.00603874	0.00333089	-2.47744	-5.70452		1.5604	0.00811024		1.02659		0.0829709	0.00336962	0.00688417	-2.47242	-5.69296		1.66606	0.00935319		1.18392
0.0775778	0.00367665	0.00601832	-2.43455	-5.60575		0.0778409	0.0060592	0.00351387	-2.45421	-5.65104		1.56304	0.00858476		1.08666		0.0831025	0.00336162	0.00690603	-2.47345	-5.69533		1.6687	0.00936061		1.18486
0.0777093	0.0036687	0.00603874	-2.43549	-5.60792		0.0779724	0.0060797	0.00383908	-2.41577	-5.56252		1.56569	0.00941101		1.19124		0.083234	0.00335363	0.0069279	-2.47448	-5.69771		1.67134	0.00936794		1.18579
0.0778409	0.00366077	0.00605921	-2.43643	-5.61008		0.0781039	0.00610023	0.00343207	-2.46444	-5.67459		1.56833	0.0084417		1.06855		0.0833655	0.00334565	0.00694981	-2.47552	-5.70009		1.67398	0.0093752		1.18671
0.0779724	0.00365286	0.0060797	-2.43737	-5.61224		0.0782355	0.00612079	0.00335091	-2.47484	-5.69852		1.57097	0.00826984		1.04679		0.0834971	0.0033377	0.00697177	-2.47655	-5.70247		1.67662	0.00938248		1.18763
0.0781039	0.00364496	0.00610022	-2.43831	-5.61441		0.078367	0.00614139	0.00334923	-2.47505	-5.69902		1.57361	0.00829353		1.04979		0.0836286	0.00332975	0.00699374	-2.47759	-5.70486		1.67926	0.00938963		1.18854
0.0782355	0.00363708	0.00612079	-2.43925	-5.61657		0.0784986	0.00616202	0.00342613	-2.4652	-5.67632		1.57625	0.00851245		1.0775		0.0837602	0.00332182	0.00701577	-2.47862	-5.70724		1.6819	0.00939678		1.18944
0.078367	0.00362922	0.00614139	-2.44019	-5.61874		0.0786301	0.00618269	0.00340031	-2.46848	-5.68389		1.57889	0.00847663		1.07297		0.0838917	0.00331391	0.00703782	-2.47966	-5.70963		1.68455	0.00940386		1.19034
0.0784986	0.00362138	0.00616203	-2.44113	-5.6209		0.0787616	0.0062034	0.00324263	-2.4891	-5.73137		1.58153	0.00811063		1.02664		0.0840232	0.00330601	0.0070599	-2.4807	-5.71201		1.68719	0.00941088		1.19122
0.0786301	0.00361355	0.00618269	-2.44207	-5.62306		0.0788932	0.00622413	0.00348311	-2.45803	-5.65983		1.58418	0.00874125		1.10646		0.0841548	0.00329813	0.00708203	-2.48173	-5.7144		1.68983	0.00941788		1.19211
0.0787616	0.00360575	0.00620339	-2.443	-5.62523		0.0790247	0.00624491	0.00327782	-2.48441	-5.72058		1.58682	0.00825351		1.04473		0.0842863	0.00329027	0.00710418	-2.48277	-5.71679		1.69247	0.00942482		1.19299
0.0788932	0.00359796	0.00622414	-2.44394	-5.62739		0.0791563	0.00626571	0.00354534	-2.45034	-5.64212		1.58946	0.00895687		1.13376		0.0844179	0.00328242	0.00712638	-2.48381	-5.71917		1.69511	0.00943171		1.19386
0.0790247	0.00359018	0.0062449	-2.44488	-5.62955		0.0792878	0.00628656	0.00298073	-2.52568	-5.81559		1.5921	0.0075555		0.956372		0.0845494	0.00327458	0.0071486	-2.48484	-5.72157		1.69775	0.00943852		1.19472
0.0791563	0.00358243	0.00626572	-2.44582	-5.63171		0.0794193	0.00630743	0.00355333	-2.44936	-5.63987		1.59474	0.00903683		1.14388		0.0846809	0.00326676	0.00717085	-2.48588	-5.72396		1.70039	0.0094453		1.19558
0.0792878	0.00357469	0.00628656	-2.44676	-5.63388		0.0795509	0.00632834	0.00337503	-2.47172	-5.69135		1.59738	0.00861183		1.09008		0.0848125	0.00325896	0.00719316	-2.48692	-5.72635		1.70304	0.00945205		1.19644
0.0794193	0.00356697	0.00630743	-2.4477	-5.63604		0.0796824	0.00634929	0.00283067	-2.54811	-5.86724		1.60002	0.00724673		0.917287		0.084944	0.00325117	0.00721548	-2.48796	-5.72874		1.70568	0.00945872		1.19728
0.0795509	0.00355927	0.00632835	-2.44864	-5.6382		0.079814	0.00637027	0.00350964	-2.45474	-5.65224		1.60266	0.00901463		1.14107		0.0850756	0.00324339	0.00723786	-2.489	-5.73114		1.70832	0.00946535		1.19812
0.0796824	0.00355159	0.00634928	-2.44958	-5.64036		0.0799455	0.00639128	0.00336522	-2.47299	-5.69426		1.60531	0.00867219		1.09772		0.0852071	0.00323564	0.00726025	-2.49004	-5.73353		1.71096	0.00947195		1.19895
0.079814	0.00354392	0.00637027	-2.45052	-5.64252		0.080077	0.00641233	0.00330126	-2.48132	-5.71345		1.60795	0.00853539		1.08041		0.0853386	0.0032279	0.00728268	-2.49108	-5.73592		1.7136	0.00947848		1.19978
0.0799455	0.00353627	0.00639128	-2.45145	-5.64468		0.0802086	0.00643342	0.00363882	-2.43904	-5.6161		1.61059	0.00943907		1.19479		0.0854702	0.00322017	0.00730516	-2.49212	-5.73832		1.71624	0.00948496		1.2006
0.080077	0.00352864	0.00641233	-2.45239	-5.64684		0.0803401	0.00645453	0.00303638	-2.51764	-5.79709		1.61323	0.00790221		1.00026		0.0856017	0.00321246	0.00732765	-2.49316	-5.74072		1.71888	0.00949139		1.20142
0.0802086	0.00352103	0.00643342	-2.45333	-5.649		0.0804717	0.00647569	0.00388129	-2.41102	-5.55159		1.61587	0.0101342		1.28278		0.0857332	0.00320477	0.00735018	-2.4942	-5.74311		1.72152	0.00949779		1.20223
0.0803401	0.00351343	0.00645453	-2.45427	-5.65116		0.0806032	0.00649688	0.00371367	-2.4302	-5.59574		1.61851	0.00972826		1.2314		0.0858648	0.00319709	0.00737276	-2.49525	-5.74551		1.72417	0.00950414		1.20303
0.0804717	0.00350586	0.00647569	-2.45521	-5.65332		0.0807347	0.0065181	0.0034506	-2.46211	-5.66921		1.62115	0.00906865		1.14791		0.0859963	0.00318943	0.00739536	-2.49629	-5.74791		1.72681	0.00951043		1.20383
0.0806032	0.0034983	0.00649688	-2.45614	-5.65548		0.0808663	0.00653936	0.0033571	-2.47404	-5.69668		1.62379	0.00885169		1.12044		0.0861279	0.00318178	0.00741802	-2.49733	-5.75031		1.72945	0.00951668		1.20462
0.0807347	0.00349075	0.00651809	-2.45708	-5.65764		0.0809978	0.00656065	0.00377095	-2.42355	-5.58043		1.62644	0.00997527		1.26267		0.0862594	0.00317415	0.00744068	-2.49837	-5.75272		1.73209	0.00952287		1.2054
0.0808663	0.00348323	0.00653936	-2.45802	-5.6598		0.0811294	0.00658197	0.00350263	-2.45561	-5.65424		1.62908	0.0092956		1.17663		0.086391	0.00316653	0.0074634	-2.49942	-5.75512		1.73473	0.00952902		1.20618
0.0809978	0.00347572	0.00656064	-2.45896	-5.66195		0.0812609	0.00660333	0.0032185	-2.49235	-5.73884		1.63172	0.00856927		1.08469		0.0865225	0.00315893	0.00748614	-2.50046	-5.75752		1.73737	0.00953511		1.20695
0.0811294	0.00346824	0.00658198	-2.45989	-5.66411		0.0813924	0.00662473	0.00427065	-2.36951	-5.45599		1.63436	0.0114075		1.44395		0.086654	0.00315135	0.00750892	-2.5015	-5.75992		1.74001	0.00954116		1.20772
0.0812609	0.00346077	0.00660333	-2.46083	-5.66626		0.081524	0.00664616	0.00333292	-2.47717	-5.70391		1.637	0.00893147		1.13054		0.0867856	0.00314379	0.00753174	-2.50255	-5.76233		1.74265	0.00954721		1.20848
0.0813924	0.00345331	0.00662472	-2.46176	-5.66842		0.0816555	0.00666762	0.00359909	-2.44381	-5.62707		1.63964	0.0096759		1.22477		0.0869171	0.00313623	0.00755458	-2.50359	-5.76473		1.7453	0.00955313		1.20923
0.081524	0.00344588	0.00664616	-2.4627	-5.67058		0.0817871	0.00668912	0.00382197	-2.41771	-5.56699		1.64228	0.0103082		1.30481		0.0870487	0.0031287	0.00757748	-2.50464	-5.76714		1.74794	0.00955908		1.20998
0.0816555	0.00343846	0.00666762	-2.46364	-5.67273		0.0819186	0.00671066	0.00440409	-2.35614	-5.42522		1.64493	0.0119165		1.50839		0.0871802	0.00312118	0.00760039	-2.50568	-5.76954		1.75058	0.00956493		1.21073
0.0817871	0.00343106	0.00668913	-2.46457	-5.67489		0.0820501	0.00673223	0.00336311	-2.47326	-5.69489		1.64757	0.00912909		1.15556		0.0873117	0.00311368	0.00762333	-2.50673	-5.77195		1.75322	0.00957076		1.21146
0.0819186	0.00342368	0.00671066	-2.46551	-5.67704		0.0821817	0.00675383	0.00371933	-2.42953	-5.59421		1.65021	0.0101284		1.28205		0.0874433	0.00310619	0.00764633	-2.50777	-5.77436		1.75586	0.00957654		1.21219
0.0820501	0.00341632	0.00673222	-2.46644	-5.67919		0.0823132	0.00677547	0.00377338	-2.42327	-5.57978		1.65285	0.0103085		1.30485		0.0875748	0.00309872	0.00766935	-2.50882	-5.77677		1.7585	0.00958226		1.21292
0.0821817	0.00340897	0.00675383	-2.46738	-5.68135		0.0824448	0.00679714	0.00363778	-2.43916	-5.61638		1.65549	0.00996988		1.26198		0.0877064	0.00309127	0.00769241	-2.50986	-5.77917		1.76114	0.00958798		1.21364
0.0823132	0.00340165	0.00677546	-2.46831	-5.68349		0.0825763	0.00681885	0.00357742	-2.44643	-5.63311		1.65813	0.00983575		1.24501		0.0878379	0.00308384	0.0077155	-2.51091	-5.78158		1.76379	0.00959363		1.21436
0.0824448	0.00339434	0.00679715	-2.46924	-5.68565		0.0827078	0.00684059	0.00303975	-2.51716	-5.79598		1.66077	0.00838415		1.06126		0.0879694	0.00307641	0.00773862	-2.51196	-5.78399		1.76643	0.0095992		1.21506
0.0825763	0.00338705	0.00681885	-2.47018	-5.6878		0.0828394	0.00686236	0.00345484	-2.46157	-5.66798		1.66341	0.00955938		1.21002		0.088101	0.00306901	0.00776179	-2.513	-5.7864		1.76907	0.00960478		1.21577
0.0827078	0.00337977	0.00684058	-2.47111	-5.68995		0.0829709	0.00688417	0.0027116	-2.56677	-5.91022		1.66606	0.0075267		0.952727		0.0882325	0.00306162	0.00778497	-2.51405	-5.78881		1.77171	0.00961028		1.21646
0.0828394	0.00337252	0.00686237	-2.47205	-5.6921		0.0831025	0.00690602	0.00376145	-2.42464	-5.58295		1.6687	0.010474		1.32579		0.088364	0.00305425	0.0078082	-2.5151	-5.79122		1.77435	0.00961574		1.21716
0.0829709	0.00336528	0.00688417	-2.47298	-5.69424		0.083234	0.0069279	0.0033736	-2.47191	-5.69178		1.67134	0.00942372		1.19285		0.0884956	0.00304689	0.00783147	-2.51614	-5.79363		1.77699	0.00962116		1.21784
0.0831025	0.00335806	0.00690603	-2.47391	-5.69639		0.0833655	0.00694981	0.00332684	-2.47797	-5.70573		1.67398	0.0093225		1.18004		0.0886271	0.00303956	0.00785476	-2.51719	-5.79604		1.77963	0.00962656		1.21853
0.083234	0.00335085	0.0069279	-2.47485	-5.69854		0.0834971	0.00697176	0.00400395	-2.39751	-5.52048		1.67662	0.0112553		1.42469		0.0887587	0.00303223	0.00787811	-2.51824	-5.79846		1.78227	0.00963189		1.2192
0.0833655	0.00334367	0.00694981	-2.47578	-5.70069		0.0836286	0.00699375	0.00337326	-2.47195	-5.69188		1.67926	0.00951233		1.20407		0.0888902	0.00302493	0.00790147	-2.51928	-5.80087		1.78492	0.00963719		1.21987
0.0834971	0.0033365	0.00697177	-2.47671	-5.70283		0.0837602	0.00701576	0.00306139	-2.51408	-5.78889		1.6819	0.00866007		1.09619		0.0890217	0.00301764	0.00792486	-2.52033	-5.80328		1.78756	0.00964243		1.22053
0.0836286	0.00332935	0.00699374	-2.47764	-5.70498		0.0838917	0.00703782	0.00332416	-2.47832	-5.70654		1.68455	0.00943293		1.19402		0.0891533	0.00301036	0.00794831	-2.52138	-5.8057		1.7902	0.00964763		1.22119
0.0837602	0.00332222	0.00701577	-2.47857	-5.70712		0.0840232	0.0070599	0.00302463	-2.51933	-5.80097		1.68719	0.00860992		1.08984		0.0892848	0.00300311	0.00797178	-2.52243	-5.80811		1.79284	0.00965281		1.22185
0.0838917	0.00331511	0.00703782	-2.4795	-5.70926		0.0841548	0.00708203	0.00322952	-2.49086	-5.73542		1.68983	0.00922194		1.16731		0.0894164	0.00299587	0.00799529	-2.52348	-5.81052		1.79548	0.00965795		1.2225
0.0840232	0.00330802	0.0070599	-2.48043	-5.71141		0.0842863	0.00710418	0.00366959	-2.43538	-5.60768		1.69247	0.0105114		1.33052		0.0895479	0.00298864	0.00801883	-2.52453	-5.81294		1.79812	0.009663		1.22314
0.0841548	0.00330094	0.00708203	-2.48136	-5.71355		0.0844179	0.00712638	0.00297651	-2.52629	-5.817		1.69511	0.00855272		1.0826		0.0896794	0.00298144	0.00804239	-2.52557	-5.81535		1.80076	0.00966805		1.22378
0.0842863	0.00329388	0.00710418	-2.48229	-5.71569		0.0845494	0.0071486	0.0032349	-2.49014	-5.73376		1.69775	0.00932415		1.18025		0.089811	0.00297425	0.00806602	-2.52662	-5.81776		1.8034	0.00967306		1.22441
0.0844179	0.00328684	0.00712638	-2.48322	-5.71783		0.0846809	0.00717086	0.00333895	-2.47639	-5.7021		1.70039	0.00965402		1.222		0.0899425	0.00296707	0.00808965	-2.52767	-5.82018		1.80605	0.00967799		1.22504
0.0845494	0.00327981	0.0071486	-2.48415	-5.71997		0.0848125	0.00719316	0.00283033	-2.54816	-5.86736		1.70303	0.00820888		1.03908		0.0900741	0.00295992	0.00811334	-2.52872	-5.82259		1.80869	0.00968294		1.22566
0.0846809	0.00327281	0.00717085	-2.48508	-5.72211		0.084944	0.00721549	0.00337689	-2.47148	-5.6908		1.70568	0.00982449		1.24358		0.0902056	0.00295278	0.00813705	-2.52977	-5.82501		1.81133	0.00968781		1.22628
0.0848125	0.00326582	0.00719316	-2.48601	-5.72424		0.0850756	0.00723785	0.00366865	-2.43549	-5.60793		1.70832	0.0107064		1.35521		0.0903372	0.00294565	0.00816081	-2.53082	-5.82743		1.81397	0.00969263		1.22689
0.084944	0.00325885	0.00721548	-2.48694	-5.72638		0.0852071	0.00726025	0.00282252	-2.54936	-5.87012		1.71096	0.00826259		1.04587		0.0904687	0.00293854	0.00818459	-2.53187	-5.82984		1.81661	0.00969741		1.22749
0.0850756	0.0032519	0.00723786	-2.48786	-5.72852		0.0853386	0.00728268	0.00324063	-2.48937	-5.73199		1.7136	0.00951588		1.20452		0.0906002	0.00293145	0.0082084	-2.53292	-5.83226		1.81925	0.00970216		1.22809
0.0852071	0.00324496	0.00726025	-2.48879	-5.73065		0.0854702	0.00730515	0.00331987	-2.47888	-5.70783		1.71624	0.00977864		1.23778		0.0907318	0.00292438	0.00823226	-2.53397	-5.83467		1.82189	0.00970689		1.22869
0.0853386	0.00323804	0.00728268	-2.48972	-5.73279		0.0856017	0.00732765	0.00356307	-2.44818	-5.63713		1.71888	0.0105273		1.33254		0.0908633	0.00291732	0.00825614	-2.53502	-5.83709		1.82454	0.00971155		1.22928
0.0854702	0.00323114	0.00730516	-2.49064	-5.73492		0.0857332	0.00735019	0.00270813	-2.56733	-5.9115		1.72152	0.00802592		1.01592		0.0909949	0.00291028	0.00828007	-2.53607	-5.83951		1.82718	0.0097162		1.22987
0.0856017	0.00322426	0.00732765	-2.49157	-5.73705		0.0858648	0.00737276	0.0035138	-2.45422	-5.65106		1.72416	0.0104456		1.3222		0.0911264	0.00290326	0.00830402	-2.53711	-5.84192		1.82982	0.00972079		1.23045
0.0857332	0.0032174	0.00735018	-2.49249	-5.73918		0.0859963	0.00739537	0.00337958	-2.47114	-5.69001		1.72681	0.0100774		1.2756		0.0912579	0.00289625	0.008328	-2.53816	-5.84434		1.83246	0.00972533		1.23103
0.0858648	0.00321055	0.00737276	-2.49342	-5.74131		0.0861279	0.00741801	0.00355674	-2.44895	-5.63891		1.72945	0.0106382		1.34657		0.0913895	0.00288926	0.00835204	-2.53921	-5.84675		1.8351	0.00972986		1.2316
0.0859963	0.00320373	0.00739536	-2.49434	-5.74344		0.0862594	0.00744069	0.00385946	-2.41347	-5.55723		1.73209	0.0115789		1.46565		0.091521	0.00288229	0.00837609	-2.54026	-5.84917		1.83774	0.00973434		1.23217
0.0861279	0.00319691	0.00741802	-2.49527	-5.74557		0.086391	0.0074634	0.00253796	-2.59551	-5.97639		1.73473	0.00763747		0.966747		0.0916525	0.00287534	0.00840018	-2.54131	-5.85158		1.84038	0.0097388		1.23273
0.0862594	0.00319012	0.00744068	-2.49619	-5.7477		0.0865225	0.00748614	0.00360754	-2.44279	-5.62473		1.73737	0.0108892		1.37835		0.0917841	0.0028684	0.00842432	-2.54236	-5.854		1.84302	0.00974321		1.23329
0.086391	0.00318335	0.0074634	-2.49712	-5.74982		0.086654	0.00750892	0.00277407	-2.55688	-5.88744		1.74001	0.00839889		1.06313		0.0919156	0.00286147	0.00844848	-2.54341	-5.85642		1.84567	0.00974754		1.23384
0.0865225	0.00317659	0.00748614	-2.49804	-5.75195		0.0867856	0.00753174	0.00328007	-2.48412	-5.71989		1.74265	0.00996107		1.26087		0.0920472	0.00285457	0.00847269	-2.54446	-5.85883		1.84831	0.0097519		1.23439
0.086654	0.00316985	0.00750892	-2.49896	-5.75407		0.0869171	0.00755459	0.00376721	-2.42398	-5.58142		1.7453	0.0114751		1.45252		0.0921787	0.00284768	0.00849691	-2.54551	-5.86125		1.85095	0.00975618		1.23493
0.0867856	0.00316313	0.00753174	-2.49988	-5.75619		0.0870487	0.00757747	0.00326225	-2.48648	-5.72534		1.74794	0.00996709		1.26163		0.0923102	0.00284081	0.00852117	-2.54656	-5.86367		1.85359	0.00976043		1.23547
0.0869171	0.00315643	0.00755458	-2.5008	-5.75831		0.0871802	0.00760039	0.0027982	-2.55312	-5.87878		1.75058	0.00857514		1.08544		0.0924418	0.00283395	0.00854549	-2.54761	-5.86608		1.85623	0.00976464		1.236
0.0870487	0.00314974	0.00757748	-2.50173	-5.76044		0.0873117	0.00762334	0.00280166	-2.55258	-5.87754		1.75322	0.0086117		1.09006		0.0925733	0.00282711	0.00856982	-2.54866	-5.8685		1.85887	0.00976881		1.23653
0.0871802	0.00314307	0.00760039	-2.50265	-5.76256		0.0874433	0.00764633	0.00276038	-2.55903	-5.89239		1.75586	0.00851038		1.07724		0.0927049	0.00282029	0.0085942	-2.54971	-5.87092		1.86151	0.00977297		1.23706
0.0873117	0.00313642	0.00762333	-2.50357	-5.76467		0.0875748	0.00766935	0.002999	-2.52302	-5.80948		1.7585	0.00927391		1.17389		0.0928364	0.00281349	0.0086186	-2.55075	-5.87333		1.86415	0.00977708		1.23758
0.0874433	0.00312979	0.00764633	-2.50448	-5.76679		0.0877064	0.0076924	0.00310567	-2.50784	-5.77453		1.76114	0.00963263		1.21929		0.0929679	0.0028067	0.00864303	-2.5518	-5.87575		1.8668	0.00978114		1.23809
0.0875748	0.00312317	0.00766935	-2.5054	-5.76891		0.0878379	0.00771549	0.00299951	-2.52295	-5.80931		1.76378	0.0093313		1.18115		0.0930995	0.00279993	0.00866752	-2.55285	-5.87816		1.86944	0.00978519		1.23861
0.0877064	0.00311658	0.00769241	-2.50632	-5.77102		0.0879694	0.00773862	0.00309596	-2.5092	-5.77766		1.76643	0.0096602		1.22278		0.093231	0.00279318	0.00869202	-2.5539	-5.88057		1.87208	0.0097892		1.23911
0.0878379	0.00311	0.0077155	-2.50724	-5.77313		0.088101	0.00776178	0.00335434	-2.47439	-5.6975		1.76907	0.0104977		1.3288		0.0933626	0.00278644	0.00871658	-2.55495	-5.88299		1.87472	0.00979316		1.23961
0.0879694	0.00310343	0.00773862	-2.50816	-5.77525		0.0882325	0.00778498	0.00281707	-2.5502	-5.87206		1.77171	0.00884265		1.1193		0.0934941	0.00277972	0.00874115	-2.556	-5.88541		1.87736	0.00979709		1.24011
0.088101	0.00309689	0.00776179	-2.50907	-5.77736		0.088364	0.00780821	0.00302585	-2.51915	-5.80056		1.77435	0.00952633		1.20584		0.0936257	0.00277302	0.00876577	-2.55705	-5.88782		1.88	0.009801		1.24061
0.0882325	0.00309036	0.00778497	-2.50999	-5.77947		0.0884956	0.00783147	0.00332118	-2.47871	-5.70743		1.77699	0.0104873		1.32748		0.0937572	0.00276634	0.00879041	-2.55809	-5.89023		1.88264	0.00980488		1.2411
0.088364	0.00308385	0.0078082	-2.51091	-5.78158		0.0886271	0.00785477	0.00295081	-2.53006	-5.82568		1.77963	0.00934548		1.18295		0.0938887	0.00275967	0.00881509	-2.55914	-5.89264		1.88529	0.00980869		1.24158
0.0884956	0.00307736	0.00783147	-2.51182	-5.78368		0.0887587	0.0078781	0.0029261	-2.53371	-5.83409		1.78227	0.00929475		1.17653		0.0940203	0.00275302	0.00883982	-2.56019	-5.89506		1.88793	0.00981251		1.24206
0.0886271	0.00307089	0.00785476	-2.51274	-5.78579		0.0888902	0.00790147	0.00367487	-2.43476	-5.60624		1.78492	0.0117079		1.48197		0.0941518	0.00274638	0.00886456	-2.56124	-5.89747		1.89057	0.00981624		1.24254
0.0887587	0.00306443	0.00787811	-2.51365	-5.78789		0.0890217	0.00792487	0.00298387	-2.52522	-5.81454		1.78756	0.00953452		1.20688		0.0942834	0.00273977	0.00888936	-2.56229	-5.89988		1.89321	0.00982001		1.24301
0.0888902	0.00305799	0.00790147	-2.51456	-5.79		0.0891533	0.00794831	0.00255996	-2.59177	-5.96776		1.7902	0.00820418		1.03848		0.0944149	0.00273317	0.00891417	-2.56333	-5.90229		1.89585	0.0098237		1.24348
0.0890217	0.00305157	0.00792486	-2.51548	-5.7921		0.0892848	0.00797178	0.0033274	-2.47789	-5.70556		1.79284	0.0106952		1.35379		0.0945464	0.00272658	0.00893902	-2.56438	-5.90471		1.89849	0.00982733		1.24394
0.0891533	0.00304517	0.00794831	-2.51639	-5.7942		0.0894164	0.00799529	0.00289829	-2.53786	-5.84363		1.79548	0.00934338		1.18268		0.094678	0.00272002	0.00896392	-2.56543	-5.90712		1.90113	0.009831		1.2444
0.0892848	0.00303878	0.00797178	-2.5173	-5.7963		0.0895479	0.00801883	0.00326677	-2.48588	-5.72395		1.79812	0.0105623		1.33697		0.0948095	0.00271347	0.00898884	-2.56647	-5.90953		1.90377	0.00983459		1.24486
0.0894164	0.00303241	0.00799529	-2.51821	-5.7984		0.0896794	0.0080424	0.00317161	-2.49872	-5.75352		1.80076	0.0102847		1.30184		0.094941	0.00270694	0.00901379	-2.56752	-5.91194		1.90642	0.00983815		1.24531
0.0895479	0.00302606	0.00801883	-2.51912	-5.80049		0.089811	0.00806601	0.00271582	-2.5661	-5.90866		1.8034	0.00883257		1.11802		0.0950726	0.00270042	0.0090388	-2.56857	-5.91435		1.90906	0.00984169		1.24576
0.0896794	0.00301973	0.00804239	-2.52003	-5.80259		0.0899425	0.00808966	0.00262901	-2.58021	-5.94115		1.80605	0.00857531		1.08546		0.0952041	0.00269392	0.00906382	-2.56962	-5.91676		1.9117	0.00984517		1.2462
0.089811	0.00301341	0.00806602	-2.52094	-5.80468		0.0900741	0.00811334	0.00309373	-2.50952	-5.77838		1.80869	0.0101207		1.28107		0.0953357	0.00268744	0.0090889	-2.57066	-5.91917		1.91434	0.00984866		1.24664
0.0899425	0.00300711	0.00808965	-2.52185	-5.80678		0.0902056	0.00813705	0.00265572	-2.57582	-5.93104		1.81133	0.00871317		1.10291		0.0954672	0.00268098	0.00911399	-2.57171	-5.92157		1.91698	0.00985211		1.24708
0.0900741	0.00300083	0.00811334	-2.52276	-5.80887		0.0903372	0.0081608	0.00371704	-2.4298	-5.59483		1.81397	0.0122309		1.54818		0.0955987	0.00267453	0.00913911	-2.57275	-5.92398		1.91962	0.0098555		1.24751
0.0902056	0.00299457	0.00813705	-2.52367	-5.81095		0.0904687	0.00818458	0.00327856	-2.48432	-5.72035		1.81661	0.0108195		1.36953		0.0957303	0.0026681	0.00916429	-2.5738	-5.92639		1.92226	0.0098589		1.24793
0.0903372	0.00298832	0.00816081	-2.52457	-5.81304		0.0906002	0.0082084	0.00354035	-2.45095	-5.64353		1.81925	0.0117174		1.48319		0.0958618	0.00266169	0.00918948	-2.57484	-5.92879		1.9249	0.00986225		1.24836
0.0904687	0.0029821	0.00818459	-2.52548	-5.81513		0.0907318	0.00823225	0.00282728	-2.54863	-5.86844		1.82189	0.00938459		1.1879		0.0959934	0.0026553	0.00921473	-2.57589	-5.9312		1.92755	0.00986561		1.24878
0.0906002	0.00297588	0.0082084	-2.52638	-5.81722		0.0908633	0.00825614	0.00292256	-2.53424	-5.83529		1.82454	0.00972901		1.23149		0.0961249	0.00264892	0.00924	-2.57693	-5.9336		1.93019	0.00986888		1.2492
0.0907318	0.00296969	0.00823226	-2.52729	-5.8193		0.0909949	0.00828006	0.00236062	-2.62697	-6.04883		1.82718	0.0078811		0.997586		0.0962564	0.00264256	0.00926529	-2.57798	-5.93601		1.93283	0.00987214		1.24961
0.0908633	0.00296351	0.00825614	-2.52819	-5.82138		0.0911264	0.00830402	0.0027942	-2.55374	-5.88021		1.82982	0.00935563		1.18423		0.096388	0.00263621	0.00929065	-2.57902	-5.93841		1.93547	0.00987537		1.25002
0.0909949	0.00295736	0.00828007	-2.5291	-5.82346		0.0912579	0.00832801	0.00300203	-2.52258	-5.80847		1.83246	0.0100806		1.27599		0.0965195	0.00262989	0.00931601	-2.58006	-5.94081		1.93811	0.00987859		1.25043
0.0911264	0.00295121	0.00830402	-2.53	-5.82554		0.0913895	0.00835204	0.00346295	-2.46055	-5.66563		1.8351	0.0116618		1.47615		0.0966511	0.00262358	0.00934144	-2.58111	-5.94322		1.94075	0.00988178		1.25083
0.0912579	0.00294509	0.008328	-2.5309	-5.82762		0.091521	0.0083761	0.00323409	-2.49025	-5.73401		1.83774	0.0109225		1.38256		0.0967826	0.00261728	0.00936687	-2.58215	-5.94562		1.94339	0.0098849		1.25123
0.0913895	0.00293898	0.00835204	-2.5318	-5.82969		0.0916525	0.00840019	0.00305061	-2.51561	-5.79241		1.84038	0.0103324		1.30788		0.0969142	0.00261101	0.00939236	-2.58319	-5.94802		1.94604	0.00988805		1.25163
0.091521	0.00293289	0.00837609	-2.5327	-5.83177		0.0917841	0.00842432	0.00244918	-2.61098	-6.012		1.84302	0.00831922		1.05304		0.0970457	0.00260475	0.00941787	-2.58423	-5.95042		1.94868	0.00989113		1.25202
0.0916525	0.00292682	0.00840018	-2.5336	-5.83384		0.0919156	0.00844848	0.00279803	-2.55315	-5.87884		1.84567	0.00953145		1.20649		0.0971772	0.00259851	0.00944341	-2.58528	-5.95282		1.95132	0.0098942		1.2524
0.0917841	0.00292076	0.00842432	-2.5345	-5.83591		0.0920472	0.00847268	0.00218889	-2.65978	-6.12436		1.84831	0.00747778		0.946534		0.0973088	0.00259228	0.009469	-2.58632	-5.95522		1.95396	0.00989723		1.25279
0.0919156	0.00291472	0.00844848	-2.5354	-5.83798		0.0921787	0.00849691	0.00310954	-2.5073	-5.77328		1.85095	0.0106533		1.34849		0.0974403	0.00258608	0.00949461	-2.58736	-5.95761		1.9566	0.00990026		1.25317
0.0920472	0.0029087	0.00847269	-2.5363	-5.84005		0.0923102	0.00852118	0.00263972	-2.57844	-5.93708		1.85359	0.00906954		1.14802		0.0975719	0.00257989	0.00952028	-2.5884	-5.96001		1.95924	0.00990326		1.25355
0.0921787	0.00290269	0.00849691	-2.5372	-5.84212		0.0924418	0.00854548	0.00277988	-2.55597	-5.88535		1.85623	0.00957835		1.21242		0.0977034	0.00257371	0.00954595	-2.58944	-5.96241		1.96188	0.00990618		1.25392
0.0923102	0.00289671	0.00852117	-2.53809	-5.84418		0.0925733	0.00856982	0.00276411	-2.55844	-5.89104		1.85887	0.00955112		1.20898		0.0978349	0.00256756	0.00957167	-2.59048	-5.9648		1.96452	0.00990913		1.25429
0.0924418	0.00289073	0.00854549	-2.53899	-5.84625		0.0927049	0.00859419	0.00254258	-2.59473	-5.97458		1.86151	0.00881064		1.11525		0.0979665	0.00256142	0.00959744	-2.59152	-5.96719		1.96717	0.00991205		1.25466
0.0925733	0.00288478	0.00856982	-2.53989	-5.84831		0.0928364	0.0086186	0.00265844	-2.57537	-5.93002		1.86416	0.00923827		1.16938		0.098098	0.0025553	0.00962322	-2.59256	-5.96959		1.96981	0.00991493		1.25503
0.0927049	0.00287884	0.0085942	-2.54078	-5.85037		0.0929679	0.00864304	0.00299543	-2.52354	-5.81067		1.8668	0.0104389		1.32135		0.0982295	0.00254919	0.00964903	-2.5936	-5.97198		1.97245	0.00991776		1.25539
0.0928364	0.00287292	0.0086186	-2.54168	-5.85243		0.0930995	0.00866752	0.0032216	-2.49193	-5.73788		1.86944	0.0112588		1.42514		0.0983611	0.0025431	0.00967491	-2.59464	-5.97437		1.97509	0.00992059		1.25574
0.0929679	0.00286702	0.00864303	-2.54257	-5.85448		0.093231	0.00869202	0.00312168	-2.50561	-5.76938		1.87208	0.0109405		1.38484		0.0984926	0.00253703	0.00970079	-2.59567	-5.97676		1.97773	0.00992339		1.2561
0.0930995	0.00286113	0.00866752	-2.54346	-5.85654		0.0933626	0.00871657	0.00354078	-2.4509	-5.64341		1.87472	0.0124443		1.5752		0.0986242	0.00253098	0.00972673	-2.59671	-5.97915		1.98037	0.0099262		1.25645
0.093231	0.00285526	0.00869202	-2.54435	-5.85859		0.0934941	0.00874115	0.00315387	-2.50116	-5.75912		1.87736	0.0111158		1.40703		0.0987557	0.00252494	0.00975269	-2.59775	-5.98154		1.98301	0.00992894		1.2568
0.0933626	0.00284941	0.00871658	-2.54525	-5.86064		0.0936257	0.00876576	0.00287389	-2.54153	-5.85209		1.88	0.0101575		1.28573		0.0988872	0.00251892	0.00977868	-2.59879	-5.98393		1.98565	0.00993166		1.25715
0.0934941	0.00284357	0.00874115	-2.54614	-5.86269		0.0937572	0.00879041	0.00253212	-2.59652	-5.9787		1.88264	0.0089747		1.13601		0.0990188	0.00251292	0.00980472	-2.59982	-5.98631		1.9883	0.00993439		1.25749
0.0936257	0.00283775	0.00876577	-2.54703	-5.86474		0.0938887	0.00881509	0.00261655	-2.58227	-5.9459		1.88529	0.0093		1.17719		0.0991503	0.00250694	0.00983078	-2.60086	-5.98869		1.99094	0.00993709		1.25783
0.0937572	0.00283194	0.00879041	-2.54792	-5.86679		0.0940203	0.00883981	0.0031237	-2.50533	-5.76874		1.88793	0.0111337		1.4093		0.0992819	0.00250097	0.0098569	-2.60189	-5.99108		1.99358	0.00993976		1.25817
0.0938887	0.00282616	0.00881509	-2.5488	-5.86884		0.0941518	0.00886456	0.00267245	-2.57309	-5.92476		1.89057	0.00955201		1.20909		0.0994134	0.00249502	0.00988302	-2.60293	-5.99346		1.99622	0.0099424		1.2585
0.0940203	0.00282039	0.00883982	-2.54969	-5.87088		0.0942834	0.00888935	0.00256419	-2.59105	-5.96611		1.89321	0.00919068		1.16335		0.0995449	0.00248908	0.00990919	-2.60396	-5.99584		1.99886	0.00994499		1.25883
0.0941518	0.00281463	0.00886456	-2.55058	-5.87292		0.0944149	0.00891417	0.00290464	-2.53691	-5.84144		1.89585	0.01044		1.32149		0.0996765	0.00248316	0.0099354	-2.605	-5.99822		2.0015	0.00994759		1.25916
0.0942834	0.00280889	0.00888936	-2.55147	-5.87497		0.0945464	0.00893903	0.00279716	-2.55328	-5.87915		1.89849	0.0100817		1.27614		0.099808	0.00247726	0.00996164	-2.60603	-6.0006		2.00414	0.00995015		1.25949
0.0944149	0.00280317	0.00891417	-2.55235	-5.877		0.094678	0.00896392	0.0029284	-2.53337	-5.8333		1.90113	0.0105842		1.33974		0.0999396	0.00247138	0.00998792	-2.60706	-6.00298		2.00679	0.00995273		1.25981
0.0945464	0.00279747	0.00893902	-2.55323	-5.87904		0.0948095	0.00898884	0.00269435	-2.56955	-5.9166		1.90377	0.00976528		1.23608		0.100071	0.00246552	0.0100142	-2.60809	-6.00535		2.00943	0.00995526		1.26013
0.094678	0.00279178	0.00896392	-2.55412	-5.88108		0.094941	0.0090138	0.00317467	-2.4983	-5.75255		1.90642	0.0115381		1.46049		0.100203	0.00245966	0.0100406	-2.60912	-6.00773		2.01208	0.00995781		1.26046
0.0948095	0.00278611	0.00898884	-2.555	-5.88311		0.0950726	0.0090388	0.00302608	-2.51912	-5.80049		1.90906	0.0110285		1.39599		0.100334	0.00245383	0.0100669	-2.61016	-6.01011		2.01471	0.0099602		1.26076
0.094941	0.00278045	0.00901379	-2.55588	-5.88514		0.0952041	0.00906383	0.00230505	-2.63732	-6.07265		1.9117	0.00842403		1.06631		0.100466	0.00244802	0.0100934	-2.61119	-6.01248		2.01736	0.00996278		1.26108
0.0950726	0.00277481	0.0090388	-2.55677	-5.88717		0.0953357	0.00908889	0.00293054	-2.53305	-5.83257		1.91434	0.0107396		1.35941		0.100597	0.00244222	0.0101198	-2.61222	-6.01485		2.01999	0.00996511		1.26138
0.0952041	0.00276919	0.00906382	-2.55765	-5.8892		0.0954672	0.00911399	0.00297515	-2.52649	-5.81746		1.91698	0.0109331		1.38391		0.100729	0.00243644	0.0101463	-2.61324	-6.01722		2.02264	0.00996764		1.2617
0.0953357	0.00276358	0.0090889	-2.55853	-5.89123		0.0955987	0.00913912	0.00261327	-2.58282	-5.94715		1.91962	0.00962976		1.21893		0.10086	0.00243067	0.0101727	-2.61427	-6.01959		2.02527	0.00996991		1.26199
0.0954672	0.00275799	0.00911399	-2.55941	-5.89325		0.0957303	0.00916429	0.00261166	-2.58308	-5.94777		1.92226	0.00965034		1.22154		0.100992	0.00242493	0.0101994	-2.6153	-6.02195		2.02792	0.00997242		1.2623
0.0955987	0.00275242	0.00913911	-2.56029	-5.89527		0.0958618	0.00918949	0.00232195	-2.63415	-6.06535		1.92491	0.00860342		1.08902		0.101123	0.0024192	0.0102259	-2.61633	-6.02432		2.03055	0.00997468		1.26259
0.0957303	0.00274686	0.00916429	-2.56116	-5.8973		0.0959934	0.00921473	0.00270312	-2.56814	-5.91335		1.92755	0.0100433		1.27127		0.101255	0.00241348	0.0102526	-2.61736	-6.02669		2.0332	0.00997709		1.2629
0.0958618	0.00274131	0.00918948	-2.56204	-5.89932		0.0961249	0.00924	0.00276356	-2.55853	-5.89124		1.93019	0.010296		1.30326		0.101387	0.00240779	0.0102793	-2.61838	-6.02905		2.03585	0.00997954		1.26321
0.0959934	0.00273579	0.00921473	-2.56292	-5.90134		0.0962564	0.0092653	0.00240471	-2.61894	-6.03033		1.93283	0.0089836		1.13714		0.101518	0.00240211	0.0103059	-2.61941	-6.03141		2.03848	0.00998174		1.26348
0.0961249	0.00273028	0.00924	-2.56379	-5.90335		0.096388	0.00929064	0.00277116	-2.55734	-5.88849		1.93547	0.0103809		1.31401		0.10165	0.00239644	0.0103327	-2.62043	-6.03377		2.04113	0.0099841		1.26378
0.0962564	0.00272478	0.00926529	-2.56467	-5.90537		0.0965195	0.00931602	0.00286782	-2.54245	-5.8542		1.93811	0.0107723		1.36356		0.101781	0.0023908	0.0103594	-2.62146	-6.03613		2.04376	0.00998629		1.26406
0.096388	0.0027193	0.00929065	-2.56554	-5.90738		0.0966511	0.00934143	0.00258837	-2.58697	-5.95673		1.94075	0.00974918		1.23405		0.101913	0.00238516	0.0103863	-2.62248	-6.03849		2.04641	0.00998859		1.26435
0.0965195	0.00271384	0.00931601	-2.56642	-5.90939		0.0967826	0.00936687	0.00236518	-2.62614	-6.0469		1.94339	0.00893279		1.13071		0.102044	0.00237955	0.010413	-2.62351	-6.04084		2.04904	0.00999073		1.26462
0.0966511	0.00270839	0.00934144	-2.56729	-5.9114		0.0969142	0.00939235	0.0024353	-2.61345	-6.01768		1.94604	0.00922262		1.1674		0.102176	0.00237396	0.0104399	-2.62453	-6.0432		2.05169	0.00999306		1.26492
0.0967826	0.00270296	0.00936687	-2.56816	-5.91341		0.0970457	0.00941787	0.00249153	-2.60353	-5.99486		1.94868	0.0094612		1.19759		0.102307	0.00236838	0.0104667	-2.62555	-6.04555		2.05432	0.00999515		1.26518
0.0969142	0.00269755	0.00939236	-2.56903	-5.91541		0.0971772	0.00944341	0.00246551	-2.60809	-6.00536		1.95132	0.00938779		1.1883		0.102439	0.00236282	0.0104937	-2.62657	-6.0479		2.05698	0.00999744		1.26547
0.0970457	0.00269215	0.00941787	-2.5699	-5.91742		0.0973088	0.009469	0.00264227	-2.57802	-5.93612		1.95396	0.0100881		1.27694		0.10257	0.00235727	0.0105206	-2.62759	-6.05025		2.05961	0.00999948		1.26573
0.0971772	0.00268677	0.00944341	-2.57077	-5.91942		0.0974403	0.00949461	0.0027101	-2.56701	-5.91077		1.9566	0.010375		1.31327		0.102702	0.00235174	0.0105477	-2.62861	-6.0526		2.06226	0.0100017		1.26601
0.0973088	0.0026814	0.009469	-2.57164	-5.92142		0.0975719	0.00952027	0.00323084	-2.49068	-5.73501		1.95924	0.012402		1.56984		0.102833	0.00234623	0.0105746	-2.62963	-6.05495		2.06489	0.0100038		1.26627
0.0974403	0.00267605	0.00949461	-2.57251	-5.92341		0.0977034	0.00954595	0.00222158	-2.65334	-6.10954		1.96188	0.00855084		1.08236		0.102965	0.00234074	0.0106018	-2.63065	-6.05729		2.06754	0.010006		1.26655
0.0975719	0.00267071	0.00952028	-2.57337	-5.92541		0.0978349	0.00957167	0.00236159	-2.6268	-6.04842		1.96453	0.00911423		1.15367		0.103096	0.00233526	0.0106288	-2.63166	-6.05963		2.07017	0.010008		1.26681
0.0977034	0.00266539	0.00954595	-2.57424	-5.9274		0.0979665	0.00959743	0.00272485	-2.56466	-5.90534		1.96717	0.0105445		1.33471		0.103228	0.00232979	0.010656	-2.63268	-6.06198		2.07282	0.0100101		1.26708
0.0978349	0.00266009	0.00957167	-2.5751	-5.9294		0.098098	0.00962322	0.00267328	-2.57296	-5.92445		1.96981	0.0103727		1.31297		0.10336	0.00232435	0.0106833	-2.6337	-6.06431		2.07547	0.0100123		1.26735
0.0979665	0.0026548	0.00959744	-2.57597	-5.93139		0.0982295	0.00964904	0.00307608	-2.512	-5.7841		1.97245	0.0119677		1.51486		0.103491	0.00231892	0.0107104	-2.63471	-6.06665		2.0781	0.0100142		1.2676
0.098098	0.00264952	0.00962322	-2.57683	-5.93338		0.0983611	0.0096749	0.00252978	-2.59692	-5.97962		1.97509	0.00986861		1.24916		0.103623	0.00231351	0.0107377	-2.63573	-6.06899		2.08075	0.0100164		1.26787
0.0982295	0.00264426	0.00964903	-2.5777	-5.93536		0.0984926	0.0097008	0.00296494	-2.52798	-5.8209		1.97773	0.0115971		1.46796		0.103754	0.00230812	0.0107649	-2.63674	-6.07132		2.08338	0.0100183		1.26812
0.0983611	0.00263902	0.00967491	-2.57856	-5.93735		0.0986242	0.00972673	0.00254631	-2.59409	-5.97311		1.98037	0.00998632		1.26406		0.103886	0.00230274	0.0107923	-2.63776	-6.07366		2.08603	0.0100204		1.26838
0.0984926	0.00263379	0.00970079	-2.57942	-5.93933		0.0987557	0.00975269	0.00304908	-2.51583	-5.79292		1.98301	0.01199		1.51769		0.104017	0.00229738	0.0108195	-2.63877	-6.07599		2.08866	0.0100223		1.26862
0.0986242	0.00262858	0.00972673	-2.58028	-5.94131		0.0988872	0.00977869	0.00227261	-2.64347	-6.08683		1.98566	0.00896052		1.13422		0.104149	0.00229203	0.010847	-2.63978	-6.07832		2.09131	0.0100244		1.26888
0.0987557	0.00262339	0.00975269	-2.58114	-5.94329		0.0990188	0.00980472	0.00276235	-2.55872	-5.89167		1.9883	0.0109205		1.38231		0.10428	0.0022867	0.0108743	-2.64079	-6.08065		2.09394	0.0100263		1.26912
0.0988872	0.0026182	0.00977868	-2.582	-5.94527		0.0991503	0.00983079	0.00275583	-2.55975	-5.89404		1.99094	0.0109237		1.38271		0.104412	0.00228139	0.0109019	-2.6418	-6.08297		2.09659	0.0100283		1.26938
0.0990188	0.00261304	0.00980472	-2.58285	-5.94724		0.0992819	0.00985689	0.00257512	-2.5892	-5.96186		1.99358	0.0102344		1.29547		0.104543	0.00227609	0.0109292	-2.64281	-6.0853		2.09922	0.0100301		1.26961
0.0991503	0.00260789	0.00983078	-2.58371	-5.94921		0.0994134	0.00988303	0.00290607	-2.53669	-5.84096		1.99622	0.0115804		1.46584		0.104675	0.00227082	0.0109569	-2.64382	-6.08761		2.10187	0.0100322		1.26987
0.0992819	0.00260275	0.0098569	-2.58457	-5.95119		0.0995449	0.0099092	0.00233281	-2.63212	-6.06068		1.99886	0.00932065		1.1798		0.104806	0.00226556	0.0109843	-2.64482	-6.08993		2.1045	0.010034		1.2701
0.0994134	0.00259763	0.00988302	-2.58542	-5.95316		0.0996765	0.0099354	0.00251495	-2.59947	-5.9855		2.0015	0.0100749		1.27528		0.104938	0.00226031	0.011012	-2.64583	-6.09225		2.10716	0.010036		1.27035
0.0995449	0.00259253	0.00990919	-2.58628	-5.95512		0.099808	0.00996164	0.00243597	-2.61333	-6.01741		2.00415	0.00978433		1.2385		0.10507	0.00225508	0.0110397	-2.64684	-6.09457		2.10981	0.010038		1.2706
0.0996765	0.00258744	0.0099354	-2.58713	-5.95709		0.0999396	0.00998792	0.00235863	-2.62734	-6.04967		2.00679	0.00949866		1.20234		0.105201	0.00224986	0.0110673	-2.64784	-6.09689		2.11244	0.0100397		1.27083
0.099808	0.00258237	0.00996164	-2.58798	-5.95905		0.100071	0.0100142	0.00277745	-2.55635	-5.88622		2.00943	0.0112148		1.41956		0.105333	0.00224467	0.011095	-2.64885	-6.0992		2.11509	0.0100417		1.27108
0.0999396	0.00257731	0.00998792	-2.58883	-5.96101		0.100203	0.0100406	0.00312169	-2.50561	-5.76938		2.01207	0.0126379		1.5997		0.105464	0.00223949	0.0111227	-2.64985	-6.10151		2.11772	0.0100435		1.2713
0.100071	0.00257226	0.0100142	-2.58969	-5.96297		0.100334	0.010067	0.00278356	-2.5554	-5.88403		2.01471	0.0112986		1.43017		0.105596	0.00223432	0.0111505	-2.65085	-6.10382		2.12037	0.0100454		1.27154
0.100203	0.00256723	0.0100406	-2.59054	-5.96493		0.100466	0.0100934	0.00253707	-2.59567	-5.97674		2.01735	0.0103251		1.30695		0.105727	0.00222918	0.0111782	-2.65185	-6.10612		2.123	0.0100472		1.27177
0.100334	0.00256222	0.0100669	-2.59138	-5.96688		0.100597	0.0101198	0.0023847	-2.62257	-6.03868		2.01999	0.00973046		1.23168		0.105859	0.00222404	0.0112061	-2.65286	-6.10843		2.12565	0.0100491		1.27201
0.100466	0.00255722	0.0100934	-2.59223	-5.96883		0.100729	0.0101463	0.00241691	-2.61674	-6.02527		2.02263	0.0098877		1.25158		0.10599	0.00221893	0.0112339	-2.65386	-6.11073		2.12828	0.0100508		1.27223
0.100597	0.00255223	0.0101198	-2.59308	-5.97079		0.10086	0.0101728	0.00184062	-2.73504	-6.29766		2.02528	0.00754974		0.955642		0.106122	0.00221383	0.0112619	-2.65486	-6.11303		2.13093	0.0100527		1.27247
0.100729	0.00254727	0.0101463	-2.59393	-5.97273		0.100992	0.0101994	0.00203495	-2.69145	-6.19729		2.02792	0.00836862		1.0593		0.106254	0.00220875	0.0112899	-2.65585	-6.11533		2.13358	0.0100546		1.27271
0.10086	0.00254231	0.0101727	-2.59477	-5.97468		0.101123	0.0102259	0.00305697	-2.51471	-5.79033		2.03056	0.0126044		1.59546		0.106385	0.00220369	0.0113178	-2.65685	-6.11762		2.13621	0.0100563		1.27292
0.100992	0.00253737	0.0101994	-2.59562	-5.97663		0.101255	0.0102526	0.00189015	-2.7235	-6.2711		2.0332	0.00781372		0.989057		0.106517	0.00219863	0.0113459	-2.65785	-6.11992		2.13886	0.0100581		1.27315
0.101123	0.00253245	0.0102259	-2.59646	-5.97857		0.101387	0.0102792	0.00287412	-2.5415	-5.85201		2.03584	0.0119122		1.50784		0.106648	0.0021936	0.0113738	-2.65884	-6.12221		2.14149	0.0100598		1.27337
0.101255	0.00252753	0.0102526	-2.5973	-5.98051		0.101518	0.0103059	0.0022601	-2.64587	-6.09235		2.03848	0.00939162		1.18879		0.10678	0.00218858	0.011402	-2.65984	-6.1245		2.14414	0.0100617		1.2736
0.101387	0.00252264	0.0102793	-2.59814	-5.98245		0.10165	0.0103326	0.00235106	-2.62874	-6.05289		2.04112	0.00979496		1.23984		0.106911	0.00218358	0.01143	-2.66083	-6.12679		2.14677	0.0100633		1.27381
0.101518	0.00251776	0.0103059	-2.59899	-5.98439		0.101781	0.0103594	0.00287671	-2.5411	-5.85111		2.04376	0.0120159		1.52097		0.107043	0.0021786	0.0114582	-2.66182	-6.12907		2.14942	0.0100652		1.27405
0.10165	0.00251289	0.0103327	-2.59983	-5.98632		0.101913	0.0103862	0.00229582	-2.63906	-6.07667		2.04641	0.00961438		1.21698		0.107174	0.00217363	0.0114863	-2.66281	-6.13136		2.15205	0.0100668		1.27425
0.101781	0.00250804	0.0103594	-2.60067	-5.98825		0.102044	0.010413	0.00188294	-2.72516	-6.27492		2.04905	0.0079057		1.0007		0.107306	0.00216868	0.0115146	-2.6638	-6.13364		2.1547	0.0100686		1.27448
0.101913	0.0025032	0.0103863	-2.6015	-5.99019		0.102176	0.0104399	0.00213036	-2.67155	-6.15146		2.05169	0.00896761		1.13512		0.107437	0.00216374	0.0115427	-2.66479	-6.13592		2.15733	0.0100702		1.27469
0.102044	0.00249838	0.010413	-2.60234	-5.99211		0.102307	0.0104668	0.00255286	-2.59297	-5.97054		2.05433	0.0107738		1.36374		0.107569	0.00215882	0.0115711	-2.66578	-6.13819		2.15999	0.0100721		1.27492
0.102176	0.00249357	0.0104399	-2.60318	-5.99404		0.102439	0.0104937	0.00194689	-2.71066	-6.24152		2.05697	0.00823754		1.0427		0.1077	0.00215392	0.0115993	-2.66677	-6.14047		2.16262	0.0100737		1.27512
0.102307	0.00248877	0.0104667	-2.60402	-5.99597		0.10257	0.0105207	0.00255651	-2.59235	-5.96911		2.05961	0.0108448		1.37272		0.107832	0.00214903	0.0116277	-2.66776	-6.14274		2.16527	0.0100755		1.27535
0.102439	0.00248399	0.0104937	-2.60485	-5.99789		0.102702	0.0105477	0.00260359	-2.58443	-5.95086		2.06225	0.0110728		1.40159		0.107964	0.00214415	0.0116562	-2.66874	-6.14501		2.16792	0.0100772		1.27557
0.10257	0.00247922	0.0105206	-2.60568	-5.99981		0.102833	0.0105747	0.00229843	-2.63857	-6.07553		2.0649	0.00980005		1.24049		0.108095	0.0021393	0.0116845	-2.66973	-6.14728		2.17055	0.0100788		1.27577
0.102702	0.00247447	0.0105477	-2.60652	-6.00173		0.102965	0.0106018	0.0027205	-2.56535	-5.90694		2.06754	0.0116294		1.47204		0.108227	0.00213446	0.0117131	-2.67071	-6.14954		2.1732	0.0100806		1.276
0.102833	0.00246973	0.0105746	-2.60735	-6.00365		0.103096	0.0106289	0.0028128	-2.55086	-5.87358		2.07018	0.0120546		1.52587		0.108358	0.00212963	0.0117415	-2.6717	-6.15181		2.17583	0.0100822		1.2762
0.102965	0.00246501	0.0106018	-2.60818	-6.00556		0.103228	0.010656	0.00225852	-2.64618	-6.09305		2.07282	0.00970391		1.22832		0.10849	0.00212482	0.0117701	-2.67268	-6.15407		2.17848	0.0100839		1.27642
0.103096	0.0024603	0.0106288	-2.60901	-6.00747		0.10336	0.0106832	0.00234849	-2.62921	-6.05398		2.07546	0.0101162		1.2805		0.108621	0.00212003	0.0117985	-2.67366	-6.15633		2.18111	0.0100855		1.27662
0.103228	0.0024556	0.010656	-2.60984	-6.00938		0.103491	0.0107104	0.00209221	-2.67939	-6.16953		2.0781	0.00903524		1.14368		0.108753	0.00211526	0.0118272	-2.67464	-6.15858		2.18376	0.0100873		1.27684
0.10336	0.00245092	0.0106833	-2.61067	-6.01129		0.103623	0.0107377	0.00285964	-2.54369	-5.85706		2.08074	0.0123808		1.56716		0.108884	0.00211049	0.0118557	-2.67562	-6.16084		2.18639	0.0100888		1.27703
0.103491	0.00244625	0.0107104	-2.6115	-6.0132		0.103754	0.0107649	0.00238174	-2.62311	-6.03992		2.08338	0.0103379		1.30857		0.109016	0.00210575	0.0118845	-2.67659	-6.16308		2.18904	0.0100905		1.27726
0.103623	0.00244159	0.0107377	-2.61233	-6.01511		0.103886	0.0107923	0.002785	-2.55518	-5.88351		2.08603	0.0121189		1.53401		0.109147	0.00210102	0.0119131	-2.67757	-6.16533		2.19167	0.0100921		1.27745
0.103754	0.00243695	0.0107649	-2.61315	-6.01701		0.104017	0.0108196	0.0026334	-2.57948	-5.93948		2.08867	0.0114883		1.45418		0.109279	0.0020963	0.0119419	-2.67855	-6.16758		2.19432	0.0100938		1.27767
0.103886	0.00243232	0.0107923	-2.61398	-6.01891		0.104149	0.010847	0.0021779	-2.66196	-6.12939		2.09131	0.00952521		1.2057		0.10941	0.0020916	0.0119705	-2.67952	-6.16983		2.19695	0.0100953		1.27786
0.104017	0.00242771	0.0108195	-2.6148	-6.02081		0.10428	0.0108744	0.00264209	-2.57805	-5.93618		2.09395	0.0115846		1.46637		0.109542	0.00208692	0.0119994	-2.68049	-6.17207		2.1996	0.0100971		1.27808
0.104149	0.0024231	0.010847	-2.61563	-6.02271		0.104412	0.0109018	0.0025535	-2.59286	-5.97029		2.09659	0.0112244		1.42078		0.109673	0.00208226	0.0120282	-2.68147	-6.1743		2.20223	0.0100986		1.27828
0.10428	0.00241852	0.0108743	-2.61645	-6.0246		0.104543	0.0109293	0.00279513	-2.5536	-5.87988		2.09923	0.0123175		1.55915		0.109805	0.0020776	0.0120571	-2.68244	-6.17654		2.20488	0.0101003		1.27849
0.104412	0.00241395	0.0109019	-2.61727	-6.02649		0.104675	0.0109569	0.00271485	-2.56625	-5.90902		2.10187	0.0119939		1.51818		0.109937	0.00207297	0.0120861	-2.68341	-6.17877		2.20753	0.010102		1.27871
0.104543	0.00240938	0.0109292	-2.61809	-6.02839		0.104806	0.0109844	0.00263104	-2.57987	-5.94038		2.10451	0.0116528		1.47501		0.110068	0.00206835	0.012115	-2.68438	-6.181		2.21017	0.0101035		1.2789
0.104675	0.00240484	0.0109569	-2.61891	-6.03027		0.104938	0.011012	0.00280104	-2.55268	-5.87777		2.10716	0.0124369		1.57426		0.1102	0.00206374	0.012144	-2.68535	-6.18324		2.21282	0.0101052		1.27911
0.104806	0.0024003	0.0109843	-2.61973	-6.03216		0.10507	0.0110396	0.0024078	-2.61838	-6.02904		2.1098	0.0107177		1.35664		0.110331	0.00205916	0.0121729	-2.68631	-6.18546		2.21545	0.0101068		1.27931
0.104938	0.00239578	0.011012	-2.62055	-6.03405		0.105201	0.0110673	0.00203003	-2.6925	-6.1997		2.11244	0.00905881		1.14666		0.110463	0.00205458	0.0122021	-2.68728	-6.18768		2.2181	0.0101084		1.27952
0.10507	0.00239128	0.0110397	-2.62137	-6.03593		0.105333	0.011095	0.00247345	-2.6067	-6.00214		2.11508	0.0110652		1.40062		0.110594	0.00205002	0.012231	-2.68824	-6.18991		2.22073	0.0101099		1.27971
0.105201	0.00238678	0.0110673	-2.62219	-6.03781		0.105464	0.0111227	0.00241696	-2.61673	-6.02525		2.11772	0.0108394		1.37205		0.110726	0.00204548	0.0122602	-2.6892	-6.19212		2.22338	0.0101116		1.27993
0.105333	0.0023823	0.011095	-2.623	-6.03969		0.105596	0.0111505	0.00226231	-2.64545	-6.09137		2.12036	0.0101712		1.28747		0.110857	0.00204095	0.0122893	-2.69017	-6.19434		2.22601	0.0101131		1.28012
0.105464	0.00237783	0.0111227	-2.62382	-6.04157		0.105727	0.0111783	0.00216115	-2.66531	-6.13711		2.123	0.00974064		1.23297		0.110989	0.00203644	0.0123186	-2.69113	-6.19655		2.22866	0.0101148		1.28033
0.105596	0.00237338	0.0111505	-2.62463	-6.04344		0.105859	0.0112061	0.00210485	-2.67678	-6.16351		2.12565	0.00951049		1.20383		0.11112	0.00203194	0.0123477	-2.69209	-6.19876		2.23129	0.0101163		1.28052
0.105727	0.00236893	0.0111782	-2.62545	-6.04532		0.10599	0.011234	0.00222221	-2.65322	-6.10925		2.12829	0.0100657		1.27411		0.111252	0.00202746	0.012377	-2.69305	-6.20097		2.23394	0.010118		1.28073
0.105859	0.0023645	0.0112061	-2.62626	-6.04719		0.106122	0.0112619	0.00281334	-2.55078	-5.87338		2.13093	0.012775		1.61705		0.111383	0.002023	0.0124062	-2.694	-6.20317		2.23657	0.0101195		1.28093
0.10599	0.00236009	0.0112339	-2.62707	-6.04906		0.106254	0.0112898	0.00170618	-2.76797	-6.3735		2.13357	0.00776675		0.983112		0.111515	0.00201855	0.0124356	-2.69496	-6.20538		2.23922	0.0101212		1.28114
0.106122	0.00235568	0.0112619	-2.62788	-6.05093		0.106385	0.0113178	0.00283716	-2.54712	-5.86495		2.13621	0.0129471		1.63884		0.111647	0.00201411	0.0124651	-2.69592	-6.20758		2.24187	0.0101229		1.28135
0.106254	0.00235129	0.0112899	-2.62869	-6.05279		0.106517	0.0113458	0.00259254	-2.58627	-5.95512		2.13885	0.0118601		1.50125		0.111778	0.00200969	0.0124943	-2.69687	-6.20977		2.2445	0.0101244		1.28154
0.106385	0.00234692	0.0113178	-2.6295	-6.05465		0.106648	0.0113738	0.00224495	-2.64879	-6.09907		2.14149	0.0102953		1.30318		0.11191	0.00200529	0.0125238	-2.69782	-6.21197		2.24715	0.0101261		1.28176
0.106517	0.00234255	0.0113459	-2.63031	-6.05652		0.10678	0.0114019	0.00241072	-2.61785	-6.02783		2.14414	0.0110828		1.40286		0.112041	0.0020009	0.0125532	-2.69877	-6.21416		2.24978	0.0101276		1.28195
0.106648	0.0023382	0.0113738	-2.63112	-6.05837		0.106911	0.01143	0.0026129	-2.58288	-5.94729		2.14678	0.0120419		1.52426		0.112173	0.00199652	0.0125828	-2.69973	-6.21635		2.25243	0.0101293		1.28216
0.10678	0.00233386	0.011402	-2.63193	-6.06023		0.107043	0.0114581	0.00178452	-2.74848	-6.3286		2.14942	0.0082445		1.04358		0.112304	0.00199216	0.0126122	-2.70068	-6.21854		2.25506	0.0101308		1.28235
0.106911	0.00232953	0.01143	-2.63273	-6.06209		0.107174	0.0114863	0.00213295	-2.67102	-6.15025		2.15206	0.00987846		1.25041		0.112436	0.00198781	0.0126419	-2.70163	-6.22072		2.25771	0.0101324		1.28256
0.107043	0.00232522	0.0114582	-2.63354	-6.06394		0.107306	0.0115145	0.00233183	-2.6323	-6.0611		2.1547	0.0108261		1.37036		0.112567	0.00198349	0.0126713	-2.70257	-6.2229		2.26035	0.010134		1.28275
0.107174	0.00232092	0.0114863	-2.63434	-6.06579		0.107437	0.0115428	0.0024935	-2.60319	-5.99407		2.15734	0.0116051		1.46897		0.112699	0.00197917	0.0127011	-2.70352	-6.22508		2.263	0.0101356		1.28296
0.107306	0.00231663	0.0115146	-2.63514	-6.06764		0.107569	0.0115711	0.00222287	-2.65309	-6.10895		2.15998	0.0103709		1.31274		0.112831	0.00197487	0.0127308	-2.70446	-6.22725		2.26565	0.0101373		1.28318
0.107437	0.00231235	0.0115427	-2.63595	-6.06949		0.1077	0.0115994	0.00296583	-2.52785	-5.8206		2.16262	0.013871		1.75579		0.112962	0.00197059	0.0127604	-2.7054	-6.22942		2.26828	0.0101388		1.28337
0.107569	0.00230809	0.0115711	-2.63675	-6.07133		0.107832	0.0116277	0.00201081	-2.69663	-6.20922		2.16527	0.00942745		1.19332		0.113094	0.00196631	0.0127903	-2.70635	-6.2316		2.27093	0.0101405		1.28358
0.1077	0.00230383	0.0115993	-2.63755	-6.07318		0.107964	0.0116561	0.00152145	-2.81774	-6.48809		2.16791	0.00715055		0.905113		0.113225	0.00196206	0.0128199	-2.70729	-6.23376		2.27356	0.010142		1.28377
0.107832	0.00229959	0.0116277	-2.63835	-6.07502		0.108095	0.0116845	0.00195203	-2.70951	-6.23888		2.17055	0.00919656		1.1641		0.113357	0.00195782	0.0128498	-2.70823	-6.23592		2.27621	0.0101437		1.28399
0.107964	0.00229537	0.0116562	-2.63915	-6.07686		0.108227	0.011713	0.00210045	-2.67769	-6.1656		2.17319	0.00991992		1.25566		0.113488	0.00195359	0.0128795	-2.70917	-6.23809		2.27884	0.0101452		1.28418
0.108095	0.00229115	0.0116845	-2.63995	-6.0787		0.108358	0.0117415	0.00193024	-2.71439	-6.25011		2.17583	0.00913824		1.15671		0.11362	0.00194938	0.0129095	-2.7101	-6.24024		2.28149	0.0101469		1.28439
0.108227	0.00228695	0.0117131	-2.64074	-6.08054		0.10849	0.01177	0.00258685	-2.58723	-5.95731		2.17847	0.0122766		1.55396		0.113751	0.00194519	0.0129393	-2.71104	-6.2424		2.28412	0.0101485		1.28459
0.108358	0.00228276	0.0117415	-2.64154	-6.08237		0.108621	0.0117986	0.00231022	-2.63635	-6.07041		2.18111	0.0109903		1.39115		0.113883	0.00194101	0.0129693	-2.71197	-6.24455		2.28677	0.0101502		1.2848
0.10849	0.00227858	0.0117701	-2.64234	-6.0842		0.108753	0.0118271	0.00226382	-2.64516	-6.0907		2.18375	0.0107957		1.36651		0.114014	0.00193684	0.0129992	-2.71291	-6.2467		2.2894	0.0101517		1.28499
0.108621	0.00227441	0.0117985	-2.64313	-6.08603		0.108884	0.0118558	0.00204433	-2.68945	-6.19269		2.1864	0.00977256		1.23701		0.114146	0.00193269	0.0130293	-2.71384	-6.24884		2.29205	0.0101534		1.28521
0.108753	0.00227026	0.0118272	-2.64392	-6.08786		0.109016	0.0118844	0.00200698	-2.69746	-6.21112		2.18904	0.00961722		1.21734		0.114277	0.00192855	0.0130592	-2.71477	-6.25099		2.29468	0.0101549		1.2854
0.108884	0.00226611	0.0118557	-2.64472	-6.08969		0.109147	0.0119132	0.0025568	-2.5923	-5.969		2.19168	0.0122815		1.55459		0.114409	0.00192442	0.0130894	-2.7157	-6.25313		2.29733	0.0101566		1.28562
0.109016	0.00226198	0.0118845	-2.64551	-6.09151		0.109279	0.0119419	0.00250822	-2.60063	-5.98818		2.19432	0.0120772		1.52873		0.114541	0.00192032	0.0131196	-2.71663	-6.25526		2.29998	0.0101583		1.28584
0.109147	0.00225786	0.0119131	-2.6463	-6.09334		0.10941	0.0119707	0.00236087	-2.62693	-6.04873		2.19696	0.0113951		1.44238		0.114672	0.00191622	0.0131497	-2.71755	-6.2574		2.30261	0.0101599		1.28603
0.109279	0.00225376	0.0119419	-2.64709	-6.09516		0.109542	0.0119994	0.00173546	-2.76058	-6.35648		2.1996	0.00839661		1.06284		0.114804	0.00191214	0.01318	-2.71848	-6.25953		2.30526	0.0101616		1.28625
0.10941	0.00224966	0.0119705	-2.64788	-6.09698		0.109673	0.0120283	0.00208779	-2.68031	-6.17165		2.20224	0.0101255		1.28169		0.114935	0.00190808	0.0132101	-2.7194	-6.26166		2.30789	0.0101632		1.28645
0.109542	0.00224558	0.0119994	-2.64867	-6.09879		0.109805	0.0120572	0.00274312	-2.56176	-5.89866		2.20489	0.0133357		1.68803		0.115067	0.00190403	0.0132404	-2.72033	-6.26378		2.31055	0.0101649		1.28667
0.109673	0.00224151	0.0120282	-2.64946	-6.10061		0.109937	0.0120861	0.0023905	-2.62151	-6.03625		2.20753	0.0116493		1.47456		0.115198	0.00189999	0.0132706	-2.72125	-6.26591		2.31318	0.0101664		1.28686
0.109805	0.00223744	0.0120571	-2.65025	-6.10242		0.110068	0.012115	0.00218687	-2.66018	-6.12528		2.21017	0.0106825		1.35219		0.11533	0.00189597	0.013301	-2.72217	-6.26802		2.31583	0.0101682		1.28708
0.109937	0.0022334	0.0120861	-2.65103	-6.10423		0.1102	0.012144	0.00153876	-2.81283	-6.47678		2.21281	0.00753459		0.953725		0.115461	0.00189196	0.0133312	-2.72309	-6.27014		2.31846	0.0101697		1.28728
0.110068	0.00222936	0.012115	-2.65182	-6.10604		0.110331	0.012173	0.00163155	-2.7874	-6.41822		2.21545	0.00800801		1.01365		0.115593	0.00188797	0.0133617	-2.724	-6.27225		2.32111	0.0101715		1.28751
0.1102	0.00222533	0.012144	-2.65261	-6.10785		0.110463	0.012202	0.00280816	-2.55158	-5.87523		2.21809	0.013816		1.74882		0.115724	0.00188399	0.013392	-2.72492	-6.27436		2.32374	0.0101731		1.28771
0.110331	0.00222132	0.0121729	-2.65339	-6.10965		0.110594	0.0122311	0.00262024	-2.58166	-5.94449		2.22073	0.0129221		1.63568		0.115856	0.00188002	0.0134226	-2.72584	-6.27647		2.32639	0.0101748		1.28792
0.110463	0.00221732	0.0122021	-2.65417	-6.11146		0.110726	0.0122602	0.00212401	-2.67284	-6.15445		2.22338	0.0104998		1.32907		0.115987	0.00187607	0.013453	-2.72675	-6.27858		2.32902	0.0101764		1.28813
0.110594	0.00221333	0.012231	-2.65495	-6.11326		0.110857	0.0122894	0.00223514	-2.65069	-6.10345		2.22602	0.0110755		1.40193		0.116119	0.00187213	0.0134836	-2.72766	-6.28068		2.33167	0.0101782		1.28835
0.110726	0.00220934	0.0122602	-2.65574	-6.11506		0.110989	0.0123185	0.00215997	-2.66555	-6.13766		2.22866	0.0107284		1.35799		0.116251	0.00186821	0.0135143	-2.72857	-6.28277		2.33432	0.01018		1.28858
0.110857	0.00220538	0.0122893	-2.65652	-6.11686		0.11112	0.0123478	0.0021341	-2.67079	-6.14971		2.2313	0.010625		1.34491		0.116382	0.0018643	0.0135448	-2.72948	-6.28487		2.33695	0.0101816		1.28878
0.110989	0.00220142	0.0123186	-2.6573	-6.11865		0.111252	0.012377	0.00223257	-2.65119	-6.1046		2.23394	0.0111416		1.4103		0.116514	0.00186041	0.0135755	-2.73039	-6.28696		2.3396	0.0101834		1.28901
0.11112	0.00219747	0.0123477	-2.65808	-6.12045		0.111383	0.0124063	0.00266241	-2.57473	-5.92852		2.23658	0.0133182		1.68581		0.116645	0.00185652	0.0136061	-2.7313	-6.28905		2.34223	0.010185		1.28921
0.111252	0.00219354	0.012377	-2.65885	-6.12224		0.111515	0.0124356	0.00191796	-2.71716	-6.25649		2.23922	0.0096169		1.2173		0.116777	0.00185266	0.0136369	-2.7322	-6.29113		2.34488	0.0101868		1.28944
0.111383	0.00218962	0.0124062	-2.65963	-6.12403		0.111647	0.012465	0.00198079	-2.70316	-6.22426		2.24186	0.00995536		1.26015		0.116908	0.0018488	0.0136675	-2.73311	-6.29322		2.34751	0.0101884		1.28964
0.111515	0.0021857	0.0124356	-2.66041	-6.12582		0.111778	0.0124944	0.0024534	-2.61023	-6.01028		2.24451	0.0123598		1.56449		0.11704	0.00184496	0.0136984	-2.73401	-6.2953		2.35016	0.0101902		1.28987
0.111647	0.0021818	0.0124651	-2.66119	-6.12761		0.11191	0.0125238	0.00213919	-2.66975	-6.14733		2.24715	0.0108022		1.36733		0.117171	0.00184114	0.013729	-2.73491	-6.29737		2.35279	0.0101919		1.29008
0.111778	0.00217791	0.0124943	-2.66196	-6.12939		0.112041	0.0125532	0.0014457	-2.83992	-6.53916		2.24979	0.00731748		0.926244		0.117303	0.00183732	0.01376	-2.73582	-6.29945		2.35544	0.0101937		1.29031
0.11191	0.00217403	0.0125238	-2.66273	-6.13117		0.112173	0.0125827	0.00169647	-2.77046	-6.37921		2.25243	0.00860691		1.08946		0.117434	0.00183353	0.0137907	-2.73671	-6.30151		2.35807	0.0101954		1.29053
0.112041	0.00217016	0.0125532	-2.66351	-6.13295		0.112304	0.0126123	0.00270448	-2.56792	-5.91285		2.25507	0.0137532		1.74087		0.117566	0.00182974	0.0138218	-2.73761	-6.30358		2.36073	0.0101972		1.29076
0.112173	0.0021663	0.0125828	-2.66428	-6.13473		0.112436	0.0126418	0.00219425	-2.65871	-6.12192		2.25771	0.0111847		1.41575		0.117697	0.00182597	0.0138526	-2.73851	-6.30564		2.36336	0.0101989		1.29097
0.112304	0.00216246	0.0126122	-2.66505	-6.13651		0.112567	0.0126714	0.00156824	-2.80459	-6.4578		2.26035	0.00801243		1.01421		0.117829	0.00182221	0.0138837	-2.7394	-6.30771		2.36601	0.0102007		1.2912
0.112436	0.00215862	0.0126419	-2.66582	-6.13829		0.112699	0.0127011	0.00218383	-2.66078	-6.12668		2.263	0.0111837		1.41563		0.11796	0.00181847	0.0139146	-2.74029	-6.30976		2.36864	0.0102024		1.29142
0.112567	0.00215479	0.0126713	-2.6666	-6.14006		0.112831	0.0127307	0.00251593	-2.5993	-5.98511		2.26564	0.0129145		1.63471		0.118092	0.00181474	0.0139457	-2.74119	-6.31181		2.37129	0.0102043		1.29165
0.112699	0.00215098	0.0127011	-2.66736	-6.14183		0.112962	0.0127604	0.00228695	-2.64074	-6.08054		2.26828	0.0117665		1.4894		0.118224	0.00181102	0.0139769	-2.74208	-6.31387		2.37394	0.0102062		1.29189
0.112831	0.00214717	0.0127308	-2.66813	-6.1436		0.113094	0.0127902	0.00231599	-2.63526	-6.06792		2.27092	0.0119437		1.51183		0.118355	0.00180732	0.0140079	-2.74296	-6.31591		2.37657	0.0102079		1.29211
0.112962	0.00214338	0.0127604	-2.6689	-6.14537		0.113225	0.0128199	0.00211281	-2.67514	-6.15974		2.27356	0.0109212		1.38241		0.118487	0.00180363	0.0140392	-2.74385	-6.31795		2.37922	0.0102098		1.29235
0.113094	0.00213959	0.0127903	-2.66967	-6.14714		0.113357	0.0128497	0.00215993	-2.66556	-6.13768		2.2762	0.0111908		1.41653		0.118618	0.00179996	0.0140702	-2.74474	-6.31999		2.38185	0.0102115		1.29257
0.113225	0.00213582	0.0128199	-2.67044	-6.1489		0.113488	0.0128796	0.0021282	-2.67199	-6.15248		2.27884	0.011052		1.39896		0.11875	0.00179629	0.0141016	-2.74562	-6.32203		2.3845	0.0102134		1.29281
0.113357	0.00213206	0.0128498	-2.6712	-6.15067		0.11362	0.0129094	0.00185275	-2.73218	-6.29109		2.28148	0.00964385		1.22071		0.118881	0.00179264	0.0141327	-2.74651	-6.32407		2.38713	0.0102152		1.29303
0.113488	0.00212831	0.0128795	-2.67197	-6.15243		0.113751	0.0129394	0.00198175	-2.70295	-6.22378		2.28413	0.0103392		1.30873		0.119013	0.001789	0.0141641	-2.74739	-6.3261		2.38978	0.0102171		1.29327
0.11362	0.00212456	0.0129095	-2.67273	-6.15419		0.113883	0.0129693	0.00179034	-2.74707	-6.32535		2.28677	0.0093622		1.18506		0.119144	0.00178538	0.0141953	-2.74827	-6.32812		2.39241	0.0102189		1.2935
0.113751	0.00212083	0.0129393	-2.67349	-6.15595		0.114014	0.0129993	0.00199775	-2.69946	-6.21573		2.28941	0.010471		1.32542		0.119276	0.00178177	0.0142268	-2.74915	-6.33015		2.39506	0.0102208		1.29375
0.113883	0.00211711	0.0129693	-2.67426	-6.1577		0.114146	0.0130293	0.00213722	-2.67015	-6.14825		2.29205	0.0112279		1.42122		0.119407	0.00177817	0.014258	-2.75003	-6.33217		2.39769	0.0102226		1.29397
0.114014	0.00211339	0.0129992	-2.67502	-6.15946		0.114277	0.0130593	0.00204449	-2.68941	-6.19261		2.29469	0.0107655		1.36269		0.119539	0.00177459	0.0142896	-2.7509	-6.33419		2.40034	0.0102246		1.29422
0.114146	0.00210969	0.0130293	-2.67578	-6.16121		0.114409	0.0130894	0.00204536	-2.68923	-6.19218		2.29733	0.0107949		1.36641		0.119671	0.00177102	0.0143211	-2.75178	-6.3362		2.40299	0.0102265		1.29447
0.114277	0.002106	0.0130592	-2.67654	-6.16296		0.114541	0.0131195	0.00176965	-2.75211	-6.33697		2.29997	0.00936125		1.18494		0.119802	0.00176746	0.0143525	-2.75265	-6.33821		2.40562	0.0102283		1.2947
0.114409	0.00210232	0.0130894	-2.6773	-6.16471		0.114672	0.0131497	0.00203932	-2.69051	-6.19514		2.30261	0.0108126		1.36865		0.119934	0.00176392	0.0143842	-2.75352	-6.34022		2.40827	0.0102304		1.29495
0.114541	0.00209865	0.0131196	-2.67806	-6.16646		0.114804	0.0131799	0.00202359	-2.69388	-6.20288		2.30526	0.0107538		1.36121		0.120065	0.00176039	0.0144156	-2.75439	-6.34222		2.41091	0.0102322		1.29519
0.114672	0.00209499	0.0131497	-2.67882	-6.16821		0.114935	0.0132101	0.00208642	-2.6806	-6.1723		2.3079	0.0111131		1.40669		0.120197	0.00175687	0.0144473	-2.75526	-6.34422		2.41356	0.0102342		1.29544
0.114804	0.00209133	0.01318	-2.67958	-6.16996		0.115067	0.0132403	0.00166026	-2.77983	-6.40078		2.31054	0.00886342		1.12193		0.120328	0.00175336	0.0144788	-2.75613	-6.34622		2.41619	0.010236		1.29567
0.114935	0.00208769	0.0132101	-2.68033	-6.1717		0.115198	0.0132706	0.0013231	-2.87841	-6.62778		2.31318	0.00707963		0.896136		0.12046	0.00174987	0.0145106	-2.75699	-6.34821		2.41884	0.0102381		1.29593
0.115067	0.00208405	0.0132404	-2.68109	-6.17344		0.11533	0.0133009	0.0023256	-2.63347	-6.06378		2.31582	0.0124722		1.57873		0.120591	0.00174639	0.0145422	-2.75786	-6.3502		2.42147	0.01024		1.29617
0.115198	0.00208043	0.0132706	-2.68185	-6.17518		0.115461	0.0133313	0.00174207	-2.75893	-6.35268		2.31846	0.0093641		1.1853		0.120723	0.00174292	0.014574	-2.75872	-6.35219		2.42412	0.010242		1.29643
0.11533	0.00207682	0.013301	-2.6826	-6.17692		0.115593	0.0133617	0.00200995	-2.69681	-6.20964		2.3211	0.0108287		1.37069		0.120854	0.00173947	0.0146057	-2.75958	-6.35417		2.42675	0.0102439		1.29667
0.115461	0.00207321	0.0133312	-2.68336	-6.17866		0.115724	0.0133921	0.00201798	-2.69508	-6.20566		2.32375	0.0108967		1.37929		0.120986	0.00173602	0.0146376	-2.76045	-6.35616		2.4294	0.010246		1.29693
0.115593	0.00206962	0.0133617	-2.68411	-6.18039		0.115856	0.0134226	0.0020801	-2.68192	-6.17534		2.32639	0.0112576		1.42499		0.121118	0.00173259	0.0146696	-2.7613	-6.35814		2.43205	0.010248		1.29719
0.115724	0.00206603	0.013392	-2.68486	-6.18213		0.115987	0.0134531	0.00127831	-2.89336	-6.66222		2.32903	0.00693403		0.877706		0.121249	0.00172918	0.0147013	-2.76216	-6.36011		2.43468	0.01025		1.29744
0.115856	0.00206246	0.0134226	-2.68561	-6.18386		0.116119	0.0134836	0.00214363	-2.66885	-6.14525		2.33167	0.0116542		1.47519		0.121381	0.00172577	0.0147333	-2.76302	-6.36208		2.43733	0.0102521		1.2977
0.115987	0.00205889	0.013453	-2.68637	-6.18559		0.116251	0.0135142	0.00211837	-2.674	-6.15711		2.33431	0.011543		1.46111		0.121512	0.00172238	0.0147652	-2.76387	-6.36405		2.43996	0.010254		1.29795
0.116119	0.00205534	0.0134836	-2.68712	-6.18731		0.116382	0.0135448	0.00175979	-2.75454	-6.34256		2.33695	0.0096108		1.21653		0.121644	0.001719	0.0147973	-2.76472	-6.36601		2.44261	0.0102562		1.29822
0.116251	0.00205179	0.0135143	-2.68787	-6.18904		0.116514	0.0135754	0.00195742	-2.70832	-6.23613		2.33959	0.0107143		1.35621		0.121775	0.00171563	0.0148292	-2.76558	-6.36797		2.44524	0.0102581		1.29847
0.116382	0.00204825	0.0135448	-2.68862	-6.19077		0.116645	0.0136061	0.00207001	-2.68403	-6.1802		2.34224	0.0113562		1.43747		0.121907	0.00171228	0.0148613	-2.76643	-6.36993		2.44789	0.0102603		1.29874
0.116514	0.00204472	0.0135755	-2.68937	-6.19249		0.116777	0.0136368	0.00248557	-2.60457	-5.99725		2.34488	0.0136668		1.72993		0.122038	0.00170894	0.0148933	-2.76727	-6.37188		2.45052	0.0102623		1.299
0.116645	0.0020412	0.0136061	-2.69011	-6.19422		0.116908	0.0136675	0.00125055	-2.9029	-6.68417		2.34752	0.00689157		0.872332		0.12217	0.00170561	0.0149255	-2.76812	-6.37383		2.45317	0.0102645		1.29927
0.116777	0.00203769	0.0136369	-2.69086	-6.19594		0.11704	0.0136983	0.00187586	-2.7268	-6.27869		2.35016	0.0103608		1.31147		0.122301	0.00170229	0.0149575	-2.76897	-6.37578		2.4558	0.0102665		1.29952
0.116908	0.00203419	0.0136675	-2.69161	-6.19766		0.117171	0.0137291	0.00212716	-2.6722	-6.15297		2.3528	0.0117753		1.49051		0.122433	0.00169899	0.0149898	-2.76981	-6.37772		2.45845	0.0102687		1.29981
0.11704	0.0020307	0.0136984	-2.69235	-6.19937		0.117303	0.01376	0.00191474	-2.71789	-6.25817		2.35544	0.0106232		1.34468		0.122564	0.00169569	0.0150219	-2.77065	-6.37967		2.46109	0.0102707		1.30006
0.117171	0.00202721	0.013729	-2.6931	-6.20109		0.117434	0.0137908	0.00166856	-2.77766	-6.39579		2.35808	0.00927812		1.17442		0.122696	0.00169241	0.0150543	-2.77149	-6.3816		2.46374	0.0102729		1.30034
0.117303	0.00202374	0.01376	-2.69385	-6.20281		0.117566	0.0138217	0.00167232	-2.77668	-6.39354		2.36072	0.00931986		1.1797		0.122828	0.00168914	0.0150867	-2.77233	-6.38354		2.46639	0.0102751		1.30062
0.117434	0.00202027	0.0137907	-2.69459	-6.20452		0.117697	0.0138527	0.00251072	-2.6002	-5.98719		2.36337	0.0140236		1.7751		0.122959	0.00168589	0.0151189	-2.77317	-6.38546		2.46902	0.0102773		1.30089
0.117566	0.00201682	0.0138218	-2.69533	-6.20623		0.117829	0.0138837	0.00196919	-2.70571	-6.23014		2.36601	0.0110235		1.39535		0.123091	0.00168264	0.0151514	-2.77401	-6.38739		2.47167	0.0102795		1.30117
0.117697	0.00201337	0.0138526	-2.69608	-6.20795		0.11796	0.0139147	0.00246927	-2.60743	-6.00383		2.36865	0.0138538		1.75361		0.123222	0.00167941	0.0151837	-2.77484	-6.38931		2.4743	0.0102816		1.30144
0.117829	0.00200993	0.0138837	-2.69682	-6.20966		0.118092	0.0139457	0.00239971	-2.61984	-6.03241		2.37129	0.0134936		1.70801		0.123354	0.00167619	0.0152162	-2.77568	-6.39123		2.47695	0.0102839		1.30173
0.11796	0.0020065	0.0139146	-2.69756	-6.21136		0.118224	0.0139768	0.00213574	-2.67045	-6.14894		2.37393	0.012036		1.52352		0.123485	0.00167298	0.0152485	-2.77651	-6.39315		2.47958	0.010286		1.302
0.118092	0.00200308	0.0139457	-2.6983	-6.21307		0.118355	0.014008	0.00210878	-2.67597	-6.16164		2.37657	0.0119106		1.50764		0.123617	0.00166978	0.0152812	-2.77734	-6.39506		2.48223	0.0102883		1.30229
0.118224	0.00199967	0.0139769	-2.69904	-6.21477		0.118487	0.0140391	0.00226614	-2.64471	-6.08968		2.37921	0.0128279		1.62375		0.123748	0.0016666	0.0153136	-2.77817	-6.39697		2.48486	0.0102905		1.30256
0.118355	0.00199626	0.0140079	-2.69978	-6.21648		0.118618	0.0140703	0.00230349	-2.63761	-6.07333		2.38185	0.0130682		1.65417		0.12388	0.00166343	0.0153463	-2.779	-6.39887		2.48751	0.0102928		1.30286
0.118487	0.00199287	0.0140392	-2.70052	-6.21818		0.11875	0.0141015	0.00229884	-2.63849	-6.07535		2.3845	0.0130708		1.65449		0.124011	0.00166026	0.0153787	-2.77982	-6.40078		2.49014	0.0102949		1.30313
0.118618	0.00198948	0.0140702	-2.70126	-6.21988		0.118881	0.0141328	0.00187048	-2.72805	-6.28156		2.38714	0.0106588		1.34918		0.124143	0.00165711	0.0154115	-2.78065	-6.40268		2.49279	0.0102973		1.30343
0.11875	0.0019861	0.0141016	-2.702	-6.22158		0.119013	0.0141641	0.00202132	-2.69437	-6.20401		2.38978	0.0115438		1.46121		0.124274	0.00165397	0.015444	-2.78147	-6.40458		2.49542	0.0102995		1.3037
0.118881	0.00198273	0.0141327	-2.70274	-6.22328		0.119144	0.0141954	0.00170481	-2.76832	-6.3743		2.39242	0.0097578		1.23514		0.124406	0.00165085	0.0154769	-2.78229	-6.40646		2.49807	0.0103019		1.30401
0.119013	0.00197937	0.0141641	-2.70347	-6.22498		0.119276	0.0142268	0.00226618	-2.64471	-6.08966		2.39506	0.0129995		1.64547		0.124537	0.00164773	0.0155095	-2.78311	-6.40836		2.5007	0.0103041		1.30429
0.119144	0.00197602	0.0141953	-2.70421	-6.22667		0.119407	0.0142582	0.001427	-2.84558	-6.55218		2.3977	0.0082038		1.03843		0.124669	0.00164463	0.0155424	-2.78393	-6.41024		2.50335	0.0103065		1.3046
0.119276	0.00197267	0.0142268	-2.70495	-6.22837		0.119539	0.0142896	0.00242541	-2.61521	-6.02175		2.40034	0.0139744		1.76887		0.124801	0.00164154	0.0155753	-2.78475	-6.41212		2.506	0.010309		1.3049
0.119407	0.00196934	0.014258	-2.70568	-6.23006		0.119671	0.0143211	0.00220518	-2.65656	-6.11695		2.40299	0.0127334		1.61179		0.124932	0.00163846	0.015608	-2.78556	-6.414		2.50863	0.0103112		1.30519
0.119539	0.00196601	0.0142896	-2.70641	-6.23175		0.119802	0.0143525	0.00166767	-2.77789	-6.39633		2.40563	0.00965084		1.2216		0.125064	0.00163539	0.015641	-2.78638	-6.41587		2.51129	0.0103137		1.3055
0.119671	0.00196269	0.0143211	-2.70715	-6.23344		0.119934	0.0143841	0.00145982	-2.8357	-6.52944		2.40827	0.00846658		1.0717		0.125195	0.00163233	0.0156738	-2.78719	-6.41775		2.51392	0.010316		1.30579
0.119802	0.00195938	0.0143525	-2.70788	-6.23513		0.120065	0.0144157	0.00153577	-2.81367	-6.47873		2.41091	0.00892661		1.12993		0.125327	0.00162928	0.0157069	-2.788	-6.41962		2.51657	0.0103184		1.3061
0.119934	0.00195608	0.0143842	-2.70861	-6.23681		0.120197	0.0144472	0.001585	-2.79997	-6.44717		2.41355	0.00923297		1.16871		0.125458	0.00162625	0.0157397	-2.78881	-6.42148		2.5192	0.0103208		1.3064
0.120065	0.00195278	0.0144156	-2.70935	-6.2385		0.120328	0.0144789	0.00159945	-2.79603	-6.4381		2.41619	0.00933755		1.18194		0.12559	0.00162322	0.0157728	-2.78962	-6.42334		2.52185	0.0103232		1.30671
0.120197	0.0019495	0.0144473	-2.71008	-6.24018		0.12046	0.0145106	0.00155598	-2.808	-6.46565		2.41883	0.00910364		1.15233		0.125721	0.00162021	0.0158058	-2.79043	-6.4252		2.52448	0.0103256		1.30701
0.120328	0.00194622	0.0144788	-2.71081	-6.24187		0.120591	0.0145423	0.00267219	-2.57313	-5.92486		2.42147	0.0156685		1.98331		0.125853	0.00161721	0.015839	-2.79123	-6.42705		2.52713	0.0103281		1.30733
0.12046	0.00194295	0.0145106	-2.71154	-6.24355		0.120723	0.014574	0.00201786	-2.69511	-6.20572		2.42412	0.0118576		1.50093		0.125984	0.00161422	0.015872	-2.79204	-6.4289		2.52976	0.0103305		1.30763
0.120591	0.00193969	0.0145422	-2.71227	-6.24523		0.120854	0.0146058	0.00230054	-2.63817	-6.07461		2.42676	0.0135482		1.71493		0.126116	0.00161124	0.0159052	-2.79284	-6.43075		2.53241	0.010333		1.30795
0.120723	0.00193643	0.014574	-2.713	-6.24691		0.120986	0.0146376	0.00197033	-2.70546	-6.22955		2.4294	0.0116288		1.47197		0.126248	0.00160827	0.0159386	-2.79364	-6.4326		2.53506	0.0103356		1.30827
0.120854	0.00193319	0.0146057	-2.71373	-6.24858		0.121118	0.0146694	0.00226617	-2.64471	-6.08967		2.43204	0.013404		1.69667		0.126379	0.00160532	0.0159717	-2.79444	-6.43443		2.53769	0.0103381		1.30859
0.120986	0.00192994	0.0146376	-2.71446	-6.25027		0.121249	0.0147013	0.0017553	-2.75565	-6.34511		2.43468	0.0104048		1.31704		0.126511	0.00160237	0.016005	-2.79524	-6.43627		2.54034	0.0103406		1.30891
0.121118	0.00192671	0.0146696	-2.71518	-6.25194		0.121381	0.0147333	0.00220615	-2.65637	-6.11651		2.43732	0.0131057		1.65892		0.126642	0.00159943	0.0160382	-2.79603	-6.43811		2.54297	0.010343		1.30922
0.121249	0.00192349	0.0147013	-2.71591	-6.25361		0.121512	0.0147652	0.00212366	-2.67292	-6.15461		2.43996	0.012643		1.60035		0.126774	0.00159651	0.0160716	-2.79683	-6.43994		2.54562	0.0103457		1.30955
0.121381	0.00192028	0.0147333	-2.71664	-6.25528		0.121644	0.0147972	0.00182482	-2.73878	-6.30627		2.44261	0.0108875		1.37813		0.126905	0.0015936	0.0161049	-2.79762	-6.44176		2.54825	0.0103482		1.30987
0.121512	0.00191707	0.0147652	-2.71736	-6.25696		0.121775	0.0148292	0.0018099	-2.74234	-6.31448		2.44525	0.0108218		1.36982		0.127037	0.00159069	0.0161384	-2.79841	-6.44359		2.5509	0.0103508		1.3102
0.121644	0.00191387	0.0147973	-2.71809	-6.25863		0.121907	0.0148612	0.00201809	-2.69506	-6.2056		2.44789	0.0120927		1.53069		0.127168	0.0015878	0.0161717	-2.7992	-6.44541		2.55353	0.0103533		1.31052
0.121775	0.00191068	0.0148292	-2.71881	-6.2603		0.122038	0.0148933	0.00198516	-2.7022	-6.22206		2.45053	0.0119211		1.50896		0.1273	0.00158492	0.0162053	-2.79999	-6.44722		2.55618	0.010356		1.31086
0.121907	0.00190749	0.0148613	-2.71954	-6.26197		0.12217	0.0149255	0.00174606	-2.75794	-6.35039		2.45317	0.0105079		1.33008		0.127431	0.00158205	0.0162387	-2.80078	-6.44903		2.55881	0.0103585		1.31118
0.122038	0.00190431	0.0148933	-2.72026	-6.26364		0.122301	0.0149576	0.00176687	-2.7528	-6.33855		2.45581	0.010656		1.34883		0.127563	0.00157919	0.0162723	-2.80157	-6.45084		2.56147	0.0103612		1.31152
0.12217	0.00190114	0.0149255	-2.72099	-6.2653		0.122433	0.0149898	0.00193164	-2.71407	-6.24938		2.45845	0.0116748		1.47779		0.127694	0.00157634	0.0163058	-2.80235	-6.45265		2.5641	0.0103638		1.31184
0.122301	0.00189798	0.0149575	-2.72171	-6.26697		0.122564	0.015022	0.00224078	-2.6496	-6.10093		2.46109	0.0135724		1.71798		0.127826	0.0015735	0.0163395	-2.80313	-6.45445		2.56675	0.0103665		1.31219
0.122433	0.00189483	0.0149898	-2.72243	-6.26863		0.122696	0.0150543	0.00181777	-2.74046	-6.31015		2.46374	0.0110338		1.39666		0.127958	0.00157067	0.0163732	-2.80392	-6.45625		2.5694	0.0103692		1.31253
0.122564	0.00189168	0.0150219	-2.72315	-6.27029		0.122828	0.0150866	0.00160347	-2.79494	-6.43559		2.46638	0.0097539		1.23464		0.128089	0.00156785	0.0164068	-2.8047	-6.45805		2.57203	0.0103718		1.31286
0.122696	0.00188854	0.0150543	-2.72387	-6.27195		0.122959	0.0151189	0.00187934	-2.72599	-6.27684		2.46902	0.0114566		1.45017		0.128221	0.00156505	0.0164406	-2.80547	-6.45984		2.57468	0.0103747		1.31322
0.122828	0.0018854	0.0150867	-2.7246	-6.27362		0.123091	0.0151513	0.001398	-2.85449	-6.57271		2.47166	0.0085405		1.08105		0.128352	0.00156225	0.0164742	-2.80625	-6.46163		2.57731	0.0103773		1.31355
0.122959	0.00188228	0.0151189	-2.72532	-6.27527		0.123222	0.0151837	0.0017102	-2.76695	-6.37115		2.4743	0.0104701		1.3253		0.128484	0.00155946	0.0165081	-2.80703	-6.46342		2.57996	0.0103801		1.3139
0.123091	0.00187916	0.0151514	-2.72604	-6.27693		0.123354	0.0152161	0.00245559	-2.60984	-6.00939		2.47694	0.0150656		1.907		0.128615	0.00155668	0.0165418	-2.8078	-6.4652		2.58259	0.0103827		1.31424
0.123222	0.00187605	0.0151837	-2.72676	-6.27859		0.123485	0.0152486	0.00189316	-2.72281	-6.26951		2.47958	0.0116398		1.47336		0.128747	0.00155392	0.0165758	-2.80857	-6.46697		2.58524	0.0103856		1.3146
0.123354	0.00187294	0.0152162	-2.72748	-6.28025		0.123617	0.0152811	0.00170711	-2.76774	-6.37295		2.48223	0.0105183		1.3314		0.128878	0.00155116	0.0166095	-2.80934	-6.46875		2.58787	0.0103882		1.31494
0.123485	0.00186985	0.0152485	-2.72819	-6.2819		0.123748	0.0153136	0.00208722	-2.68043	-6.17192		2.48487	0.0128877		1.63131		0.12901	0.00154842	0.0166436	-2.81011	-6.47052		2.59052	0.0103911		1.31531
0.123617	0.00186676	0.0152812	-2.72891	-6.28355		0.12388	0.0153462	0.00213704	-2.67019	-6.14833		2.48751	0.0132233		1.6738		0.129141	0.00154568	0.0166774	-2.81088	-6.47229		2.59315	0.0103938		1.31565
0.123748	0.00186367	0.0153136	-2.72963	-6.28521		0.124011	0.0153788	0.00228793	-2.64056	-6.08011		2.49015	0.0141871		1.7958		0.129273	0.00154295	0.0167115	-2.81165	-6.47406		2.5958	0.0103967		1.31601
0.12388	0.0018606	0.0153463	-2.73035	-6.28686		0.124143	0.0154115	0.00143897	-2.84195	-6.54383		2.49279	0.00894176		1.13184		0.129405	0.00154024	0.0167457	-2.81241	-6.47582		2.59845	0.0103996		1.31638
0.124011	0.00185753	0.0153787	-2.73106	-6.28851		0.124274	0.0154442	0.00173001	-2.76195	-6.35963		2.49543	0.0107731		1.36365		0.129536	0.00153753	0.0167796	-2.81318	-6.47758		2.60108	0.0104024		1.31673
0.124143	0.00185447	0.0154115	-2.73178	-6.29016		0.124406	0.0154769	0.00180898	-2.74257	-6.31499		2.49807	0.0112887		1.42892		0.129668	0.00153484	0.0168138	-2.81394	-6.47933		2.60373	0.0104053		1.3171
0.124274	0.00185141	0.015444	-2.7325	-6.29181		0.124537	0.0155096	0.00208136	-2.68165	-6.17474		2.50071	0.0130159		1.64755		0.129799	0.00153215	0.0168478	-2.8147	-6.48108		2.60636	0.0104081		1.31745
0.124406	0.00184836	0.0154769	-2.73321	-6.29346		0.124669	0.0155424	0.00162137	-2.79012	-6.42448		2.50336	0.0101608		1.28615		0.129931	0.00152947	0.0168821	-2.81546	-6.48283		2.60901	0.010411		1.31782
0.124537	0.00184532	0.0155095	-2.73393	-6.2951		0.124801	0.0155752	0.00161184	-2.79268	-6.43038		2.506	0.0101224		1.28129		0.130062	0.00152681	0.0169161	-2.81622	-6.48457		2.61164	0.0104139		1.31819
0.124669	0.00184228	0.0155424	-2.73464	-6.29675		0.124932	0.0156081	0.0012447	-2.90494	-6.68886		2.50864	0.00783322		0.991525		0.130194	0.00152415	0.0169505	-2.81697	-6.48632		2.6143	0.0104169		1.31856
0.124801	0.00183926	0.0155753	-2.73536	-6.29839		0.125064	0.0156409	0.00180231	-2.74417	-6.31869		2.51128	0.0113663		1.43874		0.130325	0.0015215	0.0169846	-2.81773	-6.48806		2.61693	0.0104197		1.31892
0.124932	0.00183623	0.015608	-2.73607	-6.30004		0.125195	0.0156738	0.00175548	-2.7556	-6.34501		2.51392	0.0110943		1.40431		0.130457	0.00151887	0.017019	-2.81848	-6.48979		2.61958	0.0104228		1.31931
0.125064	0.00183322	0.015641	-2.73679	-6.30168		0.125327	0.0157068	0.00154347	-2.8115	-6.47372		2.51656	0.00977494		1.23731		0.130588	0.00151624	0.0170532	-2.81923	-6.49152		2.62221	0.0104256		1.31967
0.125195	0.00183021	0.0156738	-2.7375	-6.30332		0.125458	0.0157398	0.00186991	-2.72818	-6.28186		2.5192	0.0118672		1.50214		0.13072	0.00151362	0.0170877	-2.81998	-6.49325		2.62486	0.0104287		1.32005
0.125327	0.00182721	0.0157069	-2.73821	-6.30497		0.12559	0.0157728	0.00195014	-2.70993	-6.23985		2.52185	0.0124023		1.56988		0.130852	0.00151101	0.0171222	-2.82073	-6.49498		2.62751	0.0104317		1.32044
0.125458	0.00182421	0.0157397	-2.73893	-6.30661		0.125721	0.0158059	0.0015388	-2.81282	-6.47675		2.52449	0.00980682		1.24134		0.130983	0.00150841	0.0171565	-2.82148	-6.4967		2.63014	0.0104346		1.32081
0.12559	0.00182122	0.0157728	-2.73964	-6.30825		0.125853	0.015839	0.00181637	-2.7408	-6.31091		2.52713	0.0116		1.46832		0.131114	0.00150582	0.0171909	-2.82223	-6.49842		2.63277	0.0104376		1.32118
0.125721	0.00181824	0.0158058	-2.74035	-6.30989		0.125984	0.0158721	0.00195723	-2.70836	-6.23622		2.52977	0.0125258		1.58551		0.131246	0.00150324	0.0172255	-2.82297	-6.50013		2.63542	0.0104407		1.32157
0.125853	0.00181527	0.015839	-2.74106	-6.31152		0.126116	0.0159052	0.00212916	-2.67179	-6.15203		2.53241	0.0136545		1.72838		0.131378	0.00150067	0.0172602	-2.82371	-6.50184		2.63807	0.0104438		1.32197
0.125984	0.0018123	0.015872	-2.74177	-6.31316		0.126248	0.0159385	0.00169487	-2.77086	-6.38015		2.53505	0.010892		1.37871		0.131509	0.00149811	0.0172946	-2.82446	-6.50355		2.6407	0.0104468		1.32235
0.126116	0.00180934	0.0159052	-2.74248	-6.31479		0.126379	0.0159717	0.00174972	-2.75703	-6.3483		2.53769	0.011268		1.42629		0.131641	0.00149556	0.0173294	-2.8252	-6.50525		2.64335	0.0104499		1.32275
0.126248	0.00180638	0.0159386	-2.74319	-6.31643		0.126511	0.0160049	0.00185206	-2.73234	-6.29146		2.54033	0.0119519		1.51286		0.131772	0.00149302	0.0173639	-2.82593	-6.50695		2.64598	0.010453		1.32313
0.126379	0.00180343	0.0159717	-2.7439	-6.31806		0.126642	0.0160382	0.00147891	-2.83006	-6.51645		2.54298	0.00956371		1.21057		0.131904	0.00149048	0.0173987	-2.82667	-6.50866		2.64863	0.0104561		1.32353
0.126511	0.00180048	0.016005	-2.74461	-6.3197		0.126774	0.0160716	0.00109544	-2.96041	-6.8166		2.54562	0.00709864		0.898543		0.132035	0.00148796	0.0174332	-2.82741	-6.51035		2.65126	0.0104592		1.32392
0.126642	0.00179755	0.0160382	-2.74532	-6.32133		0.126905	0.016105	0.00151478	-2.81965	-6.49248		2.54826	0.00983642		1.24509		0.132167	0.00148544	0.0174681	-2.82814	-6.51204		2.65391	0.0104623		1.32432
0.126774	0.00179461	0.0160716	-2.74603	-6.32297		0.127037	0.0161383	0.00149726	-2.8247	-6.50412		2.5509	0.00974281		1.23324		0.132298	0.00148294	0.0175028	-2.82888	-6.51373		2.65654	0.0104654		1.32471
0.126905	0.00179169	0.0161049	-2.74674	-6.3246		0.127168	0.0161718	0.00182916	-2.73775	-6.3039		2.55354	0.0119272		1.50974		0.13243	0.00148044	0.0175377	-2.82961	-6.51542		2.65919	0.0104687		1.32512
0.127037	0.00178877	0.0161384	-2.74745	-6.32623		0.1273	0.0162053	0.00200712	-2.69743	-6.21106		2.55618	0.0131146		1.66005		0.132561	0.00147795	0.0175724	-2.83034	-6.5171		2.66182	0.0104717		1.32551
0.127168	0.00178586	0.0161717	-2.74815	-6.32786		0.127431	0.0162388	0.00190254	-2.72067	-6.26457		2.55882	0.012457		1.5768		0.132693	0.00147547	0.0176074	-2.83107	-6.51878		2.66448	0.010475		1.32592
0.1273	0.00178295	0.0162053	-2.74886	-6.32949		0.127563	0.0162723	0.00212057	-2.67355	-6.15607		2.56147	0.0139133		1.76113		0.132825	0.001473	0.0176425	-2.8318	-6.52045		2.66713	0.0104783		1.32634
0.127431	0.00178005	0.0162387	-2.74957	-6.33111		0.127694	0.0163059	0.00200202	-2.69853	-6.2136		2.56411	0.0131626		1.66611		0.132956	0.00147054	0.0176773	-2.83252	-6.52213		2.66976	0.0104814		1.32673
0.127563	0.00177715	0.0162723	-2.75028	-6.33274		0.127826	0.0163395	0.00168929	-2.7723	-6.38345		2.56675	0.0111293		1.40875		0.133088	0.00146809	0.0177124	-2.83325	-6.52379		2.67241	0.0104847		1.32715
0.127694	0.00177426	0.0163058	-2.75098	-6.33437		0.127958	0.0163731	0.00164596	-2.78358	-6.40943		2.56939	0.0108662		1.37544		0.133219	0.00146564	0.0177473	-2.83397	-6.52546		2.67504	0.0104879		1.32755
0.127826	0.00177138	0.0163395	-2.75169	-6.336		0.128089	0.0164068	0.00215504	-2.66655	-6.13995		2.57203	0.0142563		1.80456		0.133351	0.00146321	0.0177825	-2.83469	-6.52712		2.67769	0.0104912		1.32798
0.127958	0.0017685	0.0163732	-2.75239	-6.33762		0.128221	0.0164405	0.0015873	-2.79934	-6.44572		2.57467	0.0105221		1.33189		0.133482	0.00146078	0.0178174	-2.83542	-6.52878		2.68032	0.0104944		1.32838
0.128089	0.00176563	0.0164068	-2.7531	-6.33925		0.128352	0.0164743	0.00136259	-2.86563	-6.59837		2.57731	0.00905107		1.14568		0.133614	0.00145836	0.0178527	-2.83614	-6.53044		2.68297	0.0104977		1.3288
0.128221	0.00176276	0.0164406	-2.75381	-6.34087		0.128484	0.0165081	0.00184793	-2.73331	-6.29369		2.57995	0.0123001		1.55694		0.133745	0.00145596	0.0178877	-2.83685	-6.53209		2.6856	0.010501		1.32922
0.128352	0.0017599	0.0164742	-2.75451	-6.3425		0.128615	0.0165419	0.00158477	-2.80003	-6.44732		2.5826	0.0105701		1.33796		0.133877	0.00145355	0.0179231	-2.83757	-6.53375		2.68825	0.0105044		1.32964
0.128484	0.00175705	0.0165081	-2.75522	-6.34412		0.128747	0.0165757	0.00151119	-2.82068	-6.49486		2.58524	0.0101		1.27845		0.134008	0.00145116	0.0179581	-2.83828	-6.53539		2.69088	0.0105076		1.33005
0.128615	0.0017542	0.0165418	-2.75592	-6.34574		0.128878	0.0166096	0.00208227	-2.68146	-6.1743		2.58788	0.0139452		1.76518		0.13414	0.00144878	0.0179935	-2.839	-6.53703		2.69353	0.0105111		1.33049
0.128747	0.00175136	0.0165758	-2.75662	-6.34736		0.12901	0.0166436	0.00152508	-2.81671	-6.48571		2.59052	0.0102345		1.29547		0.134271	0.00144641	0.0180287	-2.83971	-6.53867		2.69616	0.0105144		1.3309
0.128878	0.00174852	0.0166095	-2.75733	-6.34899		0.129141	0.0166775	0.00162473	-2.78922	-6.42241		2.59316	0.0109255		1.38294		0.134403	0.00144404	0.0180642	-2.84042	-6.54031		2.69881	0.0105178		1.33134
0.12901	0.00174569	0.0166436	-2.75803	-6.35061		0.129273	0.0167115	0.00164014	-2.78512	-6.41298		2.5958	0.0110515		1.3989		0.134535	0.00144168	0.0180997	-2.84113	-6.54195		2.70146	0.0105212		1.33177
0.129141	0.00174286	0.0166774	-2.75874	-6.35223		0.129405	0.0167455	0.00158113	-2.80103	-6.44962		2.59844	0.0106756		1.35132		0.134666	0.00143933	0.0181349	-2.84184	-6.54358		2.70409	0.0105246		1.33219
0.129273	0.00174004	0.0167115	-2.75944	-6.35385		0.129536	0.0167796	0.00166054	-2.77975	-6.40061		2.60108	0.0112346		1.42207		0.134798	0.00143699	0.0181705	-2.84255	-6.5452		2.70674	0.0105281		1.33264
0.129405	0.00173723	0.0167457	-2.76014	-6.35546		0.129668	0.0168137	0.00205696	-2.68678	-6.18653		2.60373	0.0139449		1.76514		0.134929	0.00143466	0.0182058	-2.84325	-6.54683		2.70937	0.0105314		1.33306
0.129536	0.00173442	0.0167796	-2.76085	-6.35708		0.129799	0.0168478	0.00176901	-2.75227	-6.33734		2.60637	0.0120171		1.52112		0.135061	0.00143233	0.0182415	-2.84396	-6.54845		2.71202	0.0105349		1.3335
0.129668	0.00173161	0.0168138	-2.76155	-6.3587		0.129931	0.016882	0.00188431	-2.72485	-6.2742		2.60901	0.0128263		1.62355		0.135192	0.00143001	0.0182769	-2.84466	-6.55007		2.71466	0.0105382		1.33393
0.129799	0.00172882	0.0168478	-2.76225	-6.36032		0.130062	0.0169162	0.0016119	-2.79266	-6.43034		2.61165	0.0109943		1.39166		0.135324	0.00142771	0.0183126	-2.84536	-6.55168		2.71731	0.0105419		1.33438
0.129931	0.00172602	0.0168821	-2.76295	-6.36194		0.130194	0.0169504	0.00202642	-2.69327	-6.20149		2.61429	0.0138496		1.75308		0.135455	0.00142541	0.0183481	-2.84606	-6.5533		2.71994	0.0105453		1.33481
0.130062	0.00172324	0.0169161	-2.76365	-6.36355		0.130325	0.0169847	0.00129595	-2.88741	-6.64851		2.61693	0.00887512		1.12341		0.135587	0.00142311	0.0183838	-2.84676	-6.55491		2.72259	0.0105488		1.33526
0.130194	0.00172045	0.0169505	-2.76436	-6.36517		0.130457	0.017019	0.00112244	-2.94984	-6.79225		2.61957	0.00770236		0.974961		0.135718	0.00142083	0.0184194	-2.84746	-6.55651		2.72522	0.0105522		1.3357
0.130325	0.00171768	0.0169846	-2.76506	-6.36678		0.130588	0.0170533	0.00169695	-2.77033	-6.37893		2.62222	0.0116682		1.47696		0.13585	0.00141855	0.0184552	-2.84816	-6.55812		2.72787	0.0105558		1.33615
0.130457	0.00171491	0.017019	-2.76576	-6.36839		0.13072	0.0170877	0.00173165	-2.76154	-6.35868		2.62486	0.0119308		1.5102		0.135982	0.00141628	0.0184911	-2.84885	-6.55972		2.73052	0.0105594		1.3366
0.130588	0.00171214	0.0170532	-2.76646	-6.37001		0.130852	0.0171221	0.00134327	-2.87184	-6.61265		2.6275	0.00927362		1.17385		0.136113	0.00141402	0.0185267	-2.84954	-6.56132		2.73315	0.0105629		1.33704
0.13072	0.00170938	0.0170877	-2.76716	-6.37162		0.130983	0.0171565	0.00211824	-2.67402	-6.15717		2.63014	0.0146532		1.8548		0.136245	0.00141177	0.0185627	-2.85024	-6.56291		2.7358	0.0105665		1.33751
0.130852	0.00170662	0.0171222	-2.76786	-6.37324		0.131114	0.017191	0.00176466	-2.75334	-6.3398		2.63278	0.0122318		1.5483		0.136376	0.00140953	0.0185984	-2.85093	-6.5645		2.73843	0.0105701		1.33795
0.130983	0.00170387	0.0171565	-2.76856	-6.37485		0.131246	0.0172255	0.00163038	-2.78771	-6.41894		2.63542	0.0113237		1.43335		0.136508	0.00140729	0.0186344	-2.85162	-6.56609		2.74108	0.0105737		1.33841
0.131114	0.00170113	0.0171909	-2.76926	-6.37646		0.131378	0.0172601	0.00161066	-2.793	-6.43111		2.63806	0.0112092		1.41886		0.136639	0.00140506	0.0186702	-2.85231	-6.56768		2.74371	0.0105772		1.33886
0.131246	0.00169839	0.0172255	-2.76996	-6.37807		0.131509	0.0172947	0.0012905	-2.88924	-6.65272		2.6407	0.00899911		1.1391		0.136771	0.00140284	0.0187063	-2.85299	-6.56926		2.74636	0.0105809		1.33933
0.131378	0.00169565	0.0172602	-2.77066	-6.37969		0.131641	0.0173293	0.0015104	-2.82091	-6.49538		2.64335	0.0105536		1.33587		0.136902	0.00140062	0.0187422	-2.85368	-6.57084		2.74899	0.0105844		1.33977
0.131509	0.00169292	0.0172946	-2.77136	-6.3813		0.131772	0.0173639	0.00167282	-2.77655	-6.39324		2.64599	0.0117118		1.48248		0.137034	0.00139842	0.0187783	-2.85436	-6.57241		2.75164	0.0105882		1.34025
0.131641	0.0016902	0.0173294	-2.77206	-6.38291		0.131904	0.0173986	0.00180195	-2.74426	-6.31889		2.64863	0.0126411		1.6001		0.137165	0.00139622	0.0188142	-2.85505	-6.57399		2.75427	0.0105918		1.3407
0.131772	0.00168748	0.0173639	-2.77276	-6.38452		0.132035	0.0174333	0.00231818	-2.63485	-6.06697		2.65127	0.016295		2.06262		0.137297	0.00139403	0.0188505	-2.85573	-6.57556		2.75692	0.0105955		1.34117
0.131904	0.00168476	0.0173987	-2.77346	-6.38613		0.132167	0.0174681	0.00148546	-2.82814	-6.51203		2.65391	0.0104624		1.32433		0.137429	0.00139184	0.0188867	-2.85641	-6.57713		2.75957	0.0105992		1.34164
0.132035	0.00168205	0.0174332	-2.77416	-6.38774		0.132298	0.0175029	0.00184298	-2.73448	-6.29637		2.65655	0.0130064		1.64634		0.13756	0.00138967	0.0189228	-2.85709	-6.57869		2.7622	0.0106029		1.34211
0.132167	0.00167935	0.0174681	-2.77486	-6.38935		0.13243	0.0175377	0.00146718	-2.83352	-6.52442		2.65919	0.0103748		1.31324		0.137691	0.0013875	0.0189588	-2.85777	-6.58025		2.76484	0.0106065		1.34256
0.132298	0.00167665	0.0175028	-2.77556	-6.39096		0.132561	0.0175726	0.00165243	-2.78188	-6.40551		2.66183	0.0117081		1.482		0.137823	0.00138534	0.0189952	-2.85844	-6.58181		2.76749	0.0106103		1.34305
0.13243	0.00167395	0.0175377	-2.77626	-6.39257		0.132693	0.0176074	0.00194923	-2.71014	-6.24032		2.66448	0.0138384		1.75166		0.137955	0.00138318	0.0190316	-2.85912	-6.58337		2.77014	0.010614		1.34352
0.132561	0.00167126	0.0175724	-2.77696	-6.39418		0.132825	0.0176424	0.00179671	-2.74552	-6.3218		2.66712	0.012781		1.61781		0.138086	0.00138103	0.0190677	-2.8598	-6.58493		2.77277	0.0106177		1.34398
0.132693	0.00166858	0.0176074	-2.77765	-6.39578		0.132956	0.0176773	0.00181025	-2.74226	-6.31429		2.66976	0.0129027		1.63322		0.138218	0.00137889	0.0191042	-2.86047	-6.58648		2.77542	0.0106215		1.34447
0.132825	0.0016659	0.0176425	-2.77835	-6.39739		0.133088	0.0177123	0.00145868	-2.83604	-6.53022		2.6724	0.0104175		1.31864		0.138349	0.00137676	0.0191404	-2.86114	-6.58802		2.77805	0.0106252		1.34493
0.132956	0.00166322	0.0176773	-2.77905	-6.399		0.133219	0.0177474	0.00176187	-2.75403	-6.34138		2.67504	0.0126076		1.59587		0.138481	0.00137464	0.019177	-2.86181	-6.58956		2.7807	0.0106291		1.34543
0.133088	0.00166055	0.0177124	-2.77975	-6.40061		0.133351	0.0177824	0.00218705	-2.66014	-6.1252		2.67768	0.0156811		1.98491		0.138612	0.00137252	0.0192133	-2.86248	-6.59111		2.78333	0.0106328		1.3459
0.133219	0.00165788	0.0177473	-2.78045	-6.40222		0.133482	0.0178175	0.00219607	-2.65835	-6.12109		2.68032	0.0157769		1.99703		0.138744	0.00137041	0.0192499	-2.86315	-6.59265		2.78598	0.0106367		1.34639
0.133351	0.00165522	0.0177825	-2.78114	-6.40382		0.133614	0.0178526	0.00140975	-2.85086	-6.56434		2.68297	0.0101478		1.2845		0.138875	0.0013683	0.0192863	-2.86382	-6.59419		2.78861	0.0106404		1.34685
0.133482	0.00165257	0.0178174	-2.78184	-6.40542		0.133745	0.0178878	0.00158412	-2.80021	-6.44773		2.68561	0.0114254		1.44622		0.139007	0.00136621	0.0193229	-2.86448	-6.59571		2.79126	0.0106443		1.34735
0.133614	0.00164991	0.0178527	-2.78254	-6.40703		0.133877	0.017923	0.00165083	-2.7823	-6.40648		2.68825	0.01193		1.5101		0.139138	0.00136412	0.0193594	-2.86515	-6.59725		2.79389	0.0106481		1.34783
0.133745	0.00164727	0.0178877	-2.78324	-6.40864		0.134008	0.0179583	0.00157552	-2.80258	-6.45317		2.69089	0.0114082		1.44404		0.13927	0.00136203	0.0193961	-2.86581	-6.59878		2.79654	0.010652		1.34832
0.133877	0.00164463	0.0179231	-2.78393	-6.41024		0.13414	0.0179935	0.00239668	-2.62039	-6.03367		2.69353	0.0173882		2.20099		0.139402	0.00135996	0.0194329	-2.86647	-6.6003		2.79919	0.0106559		1.34882
0.134008	0.00164199	0.0179581	-2.78463	-6.41185		0.134271	0.0180288	0.00146424	-2.83439	-6.52642		2.69617	0.0106441		1.34732		0.139533	0.00135789	0.0194695	-2.86714	-6.60182		2.80182	0.0106597		1.3493
0.13414	0.00163935	0.0179935	-2.78533	-6.41346		0.134403	0.0180642	0.0016137	-2.79218	-6.42922		2.69881	0.0117536		1.48776		0.139665	0.00135582	0.0195063	-2.8678	-6.60335		2.80447	0.0106636		1.3498
0.134271	0.00163673	0.0180287	-2.78602	-6.41505		0.134535	0.0180996	0.00142316	-2.84675	-6.55488		2.70145	0.010386		1.31465		0.139796	0.00135377	0.0195429	-2.86846	-6.60486		2.8071	0.0106675		1.35028
0.134403	0.0016341	0.0180642	-2.78672	-6.41666		0.134666	0.018135	0.00117878	-2.92857	-6.74327		2.7041	0.0086194		1.09104		0.139928	0.00135172	0.0195798	-2.86911	-6.60638		2.80975	0.0106714		1.35079
0.134535	0.00163148	0.0180997	-2.78742	-6.41827		0.134798	0.0181704	0.00171455	-2.76585	-6.3686		2.70674	0.0125616		1.59004		0.140059	0.00134968	0.0196165	-2.86977	-6.60789		2.81238	0.0106753		1.35128
0.134666	0.00162887	0.0181349	-2.78811	-6.41987		0.134929	0.0182059	0.00138956	-2.85712	-6.57877		2.70938	0.0102004		1.29116		0.140191	0.00134764	0.0196535	-2.87043	-6.6094		2.81504	0.0106793		1.35178
0.134798	0.00162626	0.0181705	-2.78881	-6.42147		0.135061	0.0182414	0.00132736	-2.87701	-6.62456		2.71202	0.00976282		1.23577		0.140322	0.00134561	0.0196903	-2.87108	-6.61091		2.81767	0.0106831		1.35226
0.134929	0.00162365	0.0182058	-2.78951	-6.42308		0.135192	0.018277	0.00166314	-2.77907	-6.39905		2.71466	0.0122563		1.5514		0.140454	0.00134359	0.0197273	-2.87173	-6.61241		2.82032	0.0106872		1.35278
0.135061	0.00162105	0.0182415	-2.7902	-6.42468		0.135324	0.0183125	0.00187382	-2.72727	-6.27978		2.7173	0.0138358		1.75133		0.140585	0.00134157	0.0197641	-2.87239	-6.61391		2.82295	0.010691		1.35326
0.135192	0.00161845	0.0182769	-2.7909	-6.42629		0.135455	0.0183482	0.000925085	-3.03382	-6.98562		2.71994	0.00684387		0.866294		0.140717	0.00133956	0.0198013	-2.87304	-6.61541		2.8256	0.010695		1.35377
0.135324	0.00161586	0.0183126	-2.7916	-6.42789		0.135587	0.0183838	0.00147709	-2.83059	-6.51768		2.72258	0.0109489		1.3859		0.140848	0.00133756	0.0198382	-2.87369	-6.61691		2.82823	0.010699		1.35427
0.135455	0.00161327	0.0183481	-2.79229	-6.42949		0.135718	0.0184195	0.00146637	-2.83376	-6.52496		2.72523	0.0108905		1.37852		0.14098	0.00133557	0.0198754	-2.87433	-6.6184		2.83088	0.0107031		1.35479
0.135587	0.00161069	0.0183838	-2.79299	-6.43109		0.13585	0.0184552	0.00143824	-2.84217	-6.54434		2.72787	0.0107023		1.35469		0.141112	0.00133357	0.0199126	-2.87498	-6.6199		2.83353	0.0107071		1.3553
0.135718	0.00160811	0.0184194	-2.79368	-6.4327		0.135982	0.018491	0.00160355	-2.79492	-6.43554		2.73051	0.0119555		1.51333		0.141243	0.00133159	0.0199496	-2.87563	-6.62138		2.83616	0.010711		1.3558
0.13585	0.00160553	0.0184552	-2.79438	-6.4343		0.136113	0.0185268	0.00156815	-2.80461	-6.45786		2.73315	0.0117143		1.48279		0.141375	0.00132961	0.0199869	-2.87628	-6.62287		2.83881	0.0107151		1.35631
0.135982	0.00160296	0.0184911	-2.79508	-6.4359		0.136245	0.0185626	0.0013828	-2.85924	-6.58364		2.73579	0.0103497		1.31006		0.141506	0.00132764	0.0200239	-2.87692	-6.62435		2.84144	0.0107191		1.35682
0.136113	0.0016004	0.0185267	-2.79577	-6.4375		0.136376	0.0185984	0.00118533	-2.92616	-6.73773		2.73843	0.00888882		1.12514		0.141638	0.00132568	0.0200613	-2.87756	-6.62583		2.84409	0.0107232		1.35734
0.136245	0.00159783	0.0185627	-2.79647	-6.43911		0.136508	0.0186344	0.00112365	-2.94937	-6.79118		2.74107	0.0084425		1.06865		0.141769	0.00132372	0.0200984	-2.8782	-6.62731		2.84672	0.0107272		1.35784
0.136376	0.00159528	0.0185984	-2.79716	-6.44071		0.136639	0.0186703	0.00150435	-2.82265	-6.4994		2.74372	0.0113247		1.43348		0.141901	0.00132177	0.0201359	-2.87884	-6.62878		2.84937	0.0107313		1.35837
0.136508	0.00159272	0.0186344	-2.79786	-6.44231		0.136771	0.0187063	0.00151825	-2.81866	-6.49019		2.74636	0.0114514		1.44951		0.142032	0.00131982	0.0201731	-2.87949	-6.63026		2.852	0.0107353		1.35887
0.136639	0.00159017	0.0186702	-2.79856	-6.44391		0.136902	0.0187422	0.00169954	-2.76967	-6.3774		2.749	0.0128434		1.62571		0.142164	0.00131788	0.0202106	-2.88012	-6.63173		2.85465	0.0107395		1.3594
0.136771	0.00158763	0.0187063	-2.79925	-6.44551		0.137034	0.0187783	0.00118306	-2.92699	-6.73965		2.75164	0.00895753		1.13384		0.142295	0.00131595	0.0202479	-2.88076	-6.6332		2.85728	0.0107435		1.35991
0.136902	0.00158508	0.0187422	-2.79995	-6.44712		0.137165	0.0188143	0.00135089	-2.86938	-6.60699		2.75428	0.010248		1.29718		0.142427	0.00131402	0.0202855	-2.8814	-6.63466		2.85993	0.0107477		1.36043
0.137034	0.00158255	0.0187783	-2.80064	-6.44872		0.137297	0.0188504	0.00139555	-2.85526	-6.57447		2.75692	0.010607		1.34263		0.142559	0.0013121	0.0203231	-2.88203	-6.63613		2.86258	0.0107519		1.36097
0.137165	0.00158001	0.0188142	-2.80134	-6.45032		0.137429	0.0188866	0.0016888	-2.77242	-6.38374		2.75956	0.0128605		1.62788		0.14269	0.00131018	0.0203604	-2.88267	-6.63759		2.86522	0.0107559		1.36147
0.137297	0.00157749	0.0188505	-2.80203	-6.45192		0.13756	0.0189228	0.00163344	-2.7869	-6.41707		2.7622	0.0124628		1.57754		0.142822	0.00130827	0.0203981	-2.8833	-6.63905		2.86787	0.0107601		1.362
0.137429	0.00157496	0.0188867	-2.80273	-6.45353		0.137691	0.0189589	0.00161982	-2.79053	-6.42544		2.76485	0.0123825		1.56737		0.142953	0.00130637	0.0204356	-2.88393	-6.6405		2.8705	0.0107642		1.36252
0.13756	0.00157244	0.0189228	-2.80343	-6.45513		0.137823	0.0189952	0.00158393	-2.80026	-6.44785		2.76749	0.0121313		1.53557		0.143085	0.00130447	0.0204733	-2.88457	-6.64196		2.87315	0.0107684		1.36305
0.137691	0.00156992	0.0189588	-2.80412	-6.45673		0.137955	0.0190315	0.00182503	-2.73873	-6.30616		2.77013	0.0140046		1.77269		0.143216	0.00130257	0.0205108	-2.8852	-6.64342		2.87578	0.0107724		1.36356
0.137823	0.00156741	0.0189952	-2.80482	-6.45833		0.138086	0.0190678	0.0014883	-2.82731	-6.51012		2.77277	0.0114424		1.44838		0.143348	0.00130069	0.0205486	-2.88583	-6.64486		2.87843	0.0107767		1.36411
0.137955	0.0015649	0.0190316	-2.80551	-6.45993		0.138218	0.0191041	0.00179153	-2.74678	-6.32469		2.77541	0.0138		1.74679		0.143479	0.00129881	0.0205862	-2.88645	-6.64631		2.88106	0.0107808		1.36462
0.138086	0.00156239	0.0190677	-2.80621	-6.46154		0.138349	0.0191405	0.00182271	-2.73928	-6.30743		2.77805	0.0140669		1.78058		0.143611	0.00129693	0.0206241	-2.88708	-6.64776		2.88371	0.010785		1.36516
0.138218	0.00155989	0.0191042	-2.80691	-6.46314		0.138481	0.0191769	0.00113225	-2.94606	-6.78355		2.78069	0.00875487		1.10819		0.143742	0.00129506	0.0206618	-2.88771	-6.6492		2.88634	0.0107891		1.36568
0.138349	0.0015574	0.0191404	-2.8076	-6.46474		0.138612	0.0192134	0.00108298	-2.96538	-6.82804		2.78333	0.00838979		1.06198		0.143874	0.0012932	0.0206997	-2.88833	-6.65064		2.88899	0.0107934		1.36622
0.138481	0.0015549	0.019177	-2.8083	-6.46634		0.138744	0.0192499	0.00114572	-2.94092	-6.77172		2.78598	0.00889273		1.12564		0.144006	0.00129134	0.0207377	-2.88896	-6.65207		2.89164	0.0107976		1.36676
0.138612	0.00155241	0.0192133	-2.80899	-6.46795		0.138875	0.0192864	0.00117347	-2.93053	-6.74779		2.78862	0.00912538		1.15509		0.144137	0.00128949	0.0207755	-2.88958	-6.65351		2.89427	0.0108018		1.36729
0.138744	0.00154993	0.0192499	-2.80969	-6.46955		0.139007	0.0193229	0.000874736	-3.05812	-7.04159		2.79126	0.00681518		0.862662		0.144268	0.00128764	0.0208133	-2.89021	-6.65494		2.8969	0.0108059		1.36781
0.138875	0.00154745	0.0192863	-2.81038	-6.47115		0.139138	0.0193595	0.00126893	-2.89656	-6.66958		2.7939	0.00990514		1.25379		0.1444	0.0012858	0.0208514	-2.89083	-6.65637		2.89955	0.0108102		1.36836
0.139007	0.00154497	0.0193229	-2.81108	-6.47275		0.13927	0.0193961	0.00167966	-2.77478	-6.38917		2.79654	0.013136		1.66275		0.144532	0.00128396	0.0208895	-2.89145	-6.65781		2.9022	0.0108145		1.3689
0.139138	0.0015425	0.0193594	-2.81177	-6.47435		0.139402	0.0194328	0.00171171	-2.76657	-6.37026		2.79918	0.013412		1.69768		0.144663	0.00128213	0.0209274	-2.89207	-6.65923		2.90483	0.0108187		1.36942
0.13927	0.00154003	0.0193961	-2.81247	-6.47595		0.139533	0.0194695	0.00133985	-2.87294	-6.6152		2.80182	0.0105181		1.33138		0.144795	0.0012803	0.0209656	-2.89269	-6.66066		2.90748	0.010823		1.36997
0.139402	0.00153756	0.0194329	-2.81317	-6.47756		0.139665	0.0195062	0.00203267	-2.69193	-6.19841		2.80447	0.015987		2.02362		0.144926	0.00127848	0.0210035	-2.89331	-6.66208		2.91011	0.0108271		1.3705
0.139533	0.0015351	0.0194695	-2.81386	-6.47916		0.139796	0.019543	0.00157616	-2.8024	-6.45277		2.80711	0.0124199		1.5721		0.145058	0.00127667	0.0210418	-2.89392	-6.6635		2.91276	0.0108315		1.37105
0.139665	0.00153264	0.0195063	-2.81456	-6.48076		0.139928	0.0195798	0.00138988	-2.85702	-6.57854		2.80975	0.0109726		1.38891		0.145189	0.00127486	0.0210798	-2.89454	-6.66492		2.9154	0.0108357		1.37158
0.139796	0.00153018	0.0195429	-2.81526	-6.48237		0.140059	0.0196166	0.000978955	-3.00924	-6.92902		2.81239	0.00774309		0.980117		0.145321	0.00127305	0.0211182	-2.89515	-6.66634		2.91805	0.01084		1.37212
0.139928	0.00152773	0.0195798	-2.81595	-6.48397		0.140191	0.0196535	0.00158829	-2.79907	-6.4451		2.81503	0.0125862		1.59316		0.145452	0.00127125	0.0211563	-2.89577	-6.66775		2.92068	0.0108442		1.37265
0.140059	0.00152528	0.0196165	-2.81665	-6.48558		0.140322	0.0196903	0.00178003	-2.74957	-6.33112		2.81767	0.0141322		1.78884		0.145584	0.00126946	0.0211947	-2.89638	-6.66916		2.92333	0.0108486		1.37321
0.140191	0.00152284	0.0196535	-2.81735	-6.48718		0.140454	0.0197273	0.00139683	-2.85486	-6.57355		2.82031	0.0111106		1.40638		0.145715	0.00126767	0.0212329	-2.89699	-6.67057		2.92596	0.0108528		1.37374
0.140322	0.0015204	0.0196903	-2.81804	-6.48878		0.140585	0.0197643	0.00175849	-2.75486	-6.3433		2.82295	0.0140136		1.77383		0.145847	0.00126589	0.0212713	-2.8976	-6.67198		2.92861	0.0108572		1.3743
0.140454	0.00151796	0.0197273	-2.81874	-6.49039		0.140717	0.0198013	0.00189183	-2.72312	-6.27021		2.8256	0.0151043		1.9119		0.145979	0.00126411	0.0213099	-2.89822	-6.67339		2.93126	0.0108616		1.37485
0.140585	0.00151553	0.0197641	-2.81944	-6.49199		0.140848	0.0198383	0.0011276	-2.94785	-6.78767		2.82824	0.00901956		1.14169		0.14611	0.00126233	0.0213481	-2.89883	-6.6748		2.93389	0.0108658		1.37538
0.140717	0.0015131	0.0198013	-2.82013	-6.49359		0.14098	0.0198754	0.0010763	-2.96807	-6.83422		2.83088	0.00862535		1.09179		0.146242	0.00126057	0.0213867	-2.89943	-6.67619		2.93654	0.0108702		1.37595
0.140848	0.00151067	0.0198382	-2.82083	-6.4952		0.141112	0.0199125	0.00107672	-2.9679	-6.83383		2.83352	0.00864485		1.09426		0.146373	0.0012588	0.0214251	-2.90004	-6.6776		2.93917	0.0108744		1.37648
0.14098	0.00150825	0.0198754	-2.82153	-6.49681		0.141243	0.0199496	0.00159457	-2.79736	-6.44115		2.83616	0.0128265		1.62357		0.146505	0.00125704	0.0214637	-2.90065	-6.679		2.94182	0.0108788		1.37703
0.141112	0.00150583	0.0199126	-2.82222	-6.49841		0.141375	0.0199868	0.00168356	-2.77377	-6.38684		2.8388	0.0135675		1.71737		0.146636	0.00125529	0.0215021	-2.90126	-6.68039		2.94445	0.0108831		1.37758
0.141243	0.00150342	0.0199496	-2.82292	-6.50001		0.141506	0.020024	0.000707627	-3.1502	-7.25359		2.84144	0.00571325		0.72318		0.146768	0.00125354	0.0215408	-2.90186	-6.68178		2.9471	0.0108875		1.37814
0.141375	0.001501	0.0199869	-2.82362	-6.50162		0.141638	0.0200612	0.00111813	-2.95151	-6.7961		2.84409	0.00904436		1.14483		0.146899	0.0012518	0.0215793	-2.90247	-6.68317		2.94973	0.0108918		1.37868
0.141506	0.0014986	0.0200239	-2.82431	-6.50322		0.141769	0.0200985	0.00100101	-2.99956	-6.90674		2.84673	0.00811205		1.02682		0.147031	0.00125006	0.0216181	-2.90307	-6.68456		2.95238	0.0108962		1.37924
0.141638	0.00149619	0.0200613	-2.82501	-6.50483		0.141901	0.0201358	0.00130852	-2.88322	-6.63886		2.84937	0.0106237		1.34475		0.147162	0.00124832	0.0216567	-2.90367	-6.68596		2.95501	0.0109005		1.37977
0.141769	0.00149379	0.0200984	-2.82571	-6.50644		0.142032	0.0201732	0.00147547	-2.83107	-6.51878		2.85201	0.0120014		1.51913		0.147294	0.00124659	0.0216955	-2.90428	-6.68734		2.95766	0.0109049		1.38034
0.141901	0.00149139	0.0201359	-2.82641	-6.50805		0.142164	0.0202106	0.00108583	-2.96424	-6.82541		2.85465	0.00884846		1.12003		0.147425	0.00124487	0.0217341	-2.90488	-6.68872		2.96029	0.0109092		1.38088
0.142032	0.001489	0.0201731	-2.82711	-6.50965		0.142295	0.020248	0.00145606	-2.83682	-6.53202		2.85729	0.0118875		1.50471		0.147557	0.00124315	0.0217731	-2.90548	-6.69011		2.96294	0.0109137		1.38145
0.142164	0.00148661	0.0202106	-2.8278	-6.51126		0.142427	0.0202855	0.00156594	-2.80523	-6.45927		2.85993	0.0128082		1.62125		0.147689	0.00124143	0.021812	-2.90608	-6.69149		2.9656	0.0109181		1.382
0.142295	0.00148422	0.0202479	-2.8285	-6.51287		0.142559	0.0203229	0.00149237	-2.82612	-6.50739		2.86257	0.012229		1.54794		0.14782	0.00123972	0.0218508	-2.90668	-6.69287		2.96823	0.0109224		1.38255
0.142427	0.00148184	0.0202855	-2.8292	-6.51447		0.14269	0.0203605	0.00173046	-2.76184	-6.35937		2.86522	0.0142062		1.79821		0.147952	0.00123801	0.0218898	-2.90728	-6.69425		2.97088	0.0109268		1.38311
0.142559	0.00147946	0.0203231	-2.8299	-6.51608		0.142822	0.020398	0.00138444	-2.85872	-6.58246		2.86786	0.0113865		1.4413		0.148083	0.00123631	0.0219286	-2.90787	-6.69562		2.97351	0.0109311		1.38366
0.14269	0.00147708	0.0203604	-2.8306	-6.51769		0.142953	0.0204356	0.00125737	-2.90054	-6.67874		2.8705	0.0103604		1.31141		0.148215	0.00123462	0.0219677	-2.90847	-6.69699		2.97616	0.0109357		1.38423
0.142822	0.0014747	0.0203981	-2.8313	-6.5193		0.143085	0.0204732	0.00124265	-2.90565	-6.69051		2.87314	0.010258		1.29846		0.148346	0.00123292	0.0220065	-2.90907	-6.69837		2.97879	0.0109399		1.38477
0.142953	0.00147234	0.0204356	-2.83199	-6.5209		0.143216	0.0205109	0.00145037	-2.83852	-6.53593		2.87578	0.0119948		1.51829		0.148478	0.00123124	0.0220457	-2.90966	-6.69973		2.98144	0.0109445		1.38534
0.143085	0.00146997	0.0204733	-2.83269	-6.52251		0.143348	0.0205486	0.00104501	-2.98088	-6.86373		2.87842	0.00865825		1.09596		0.148609	0.00122955	0.0220846	-2.91025	-6.70111		2.98407	0.0109487		1.38589
0.143216	0.00146761	0.0205108	-2.83339	-6.52412		0.143479	0.0205863	0.00166927	-2.77747	-6.39537		2.88106	0.0138558		1.75386		0.148741	0.00122787	0.0221239	-2.91085	-6.70247		2.98672	0.0109532		1.38645
0.143348	0.00146524	0.0205486	-2.83409	-6.52574		0.143611	0.0206241	0.00141886	-2.84806	-6.5579		2.8837	0.0117989		1.4935		0.148872	0.0012262	0.0221629	-2.91144	-6.70384		2.98935	0.0109576		1.38701
0.143479	0.00146289	0.0205862	-2.83479	-6.52734		0.143742	0.0206619	0.00148344	-2.82873	-6.51339		2.88635	0.0123586		1.56434		0.149004	0.00122453	0.0222022	-2.91203	-6.7052		2.992	0.0109621		1.38757
0.143611	0.00146054	0.0206241	-2.83549	-6.52895		0.143874	0.0206997	0.00115145	-2.93875	-6.76673		2.88899	0.00961031		1.21647		0.149136	0.00122286	0.0222415	-2.91262	-6.70656		2.99465	0.0109665		1.38814
0.143742	0.00145819	0.0206618	-2.83619	-6.53056		0.144006	0.0207376	0.00150104	-2.82361	-6.5016		2.89163	0.012551		1.5887		0.149267	0.0012212	0.0222806	-2.91321	-6.70792		2.99728	0.0109709		1.38869
0.143874	0.00145584	0.0206997	-2.83689	-6.53217		0.144137	0.0207755	0.000944855	-3.02463	-6.96448		2.89427	0.00791486		1.00186		0.149399	0.00121954	0.0223201	-2.9138	-6.70928		2.99993	0.0109754		1.38926
0.144006	0.0014535	0.0207377	-2.83758	-6.53378		0.144268	0.0208134	0.00140348	-2.85279	-6.5688		2.89691	0.0117781		1.49087		0.14953	0.00121789	0.0223592	-2.91439	-6.71064		3.00256	0.0109797		1.38981
0.144137	0.00145116	0.0207755	-2.83828	-6.53539		0.1444	0.0208514	0.00120587	-2.9187	-6.72055		2.89955	0.0101383		1.2833		0.149662	0.00121624	0.0223987	-2.91498	-6.71199		3.00521	0.0109842		1.39038
0.144268	0.00144882	0.0208133	-2.83899	-6.53701		0.144532	0.0208894	0.00161057	-2.79302	-6.43117		2.90219	0.0135654		1.71711		0.149793	0.00121459	0.0224379	-2.91557	-6.71335		3.00784	0.0109885		1.39093
0.1444	0.00144649	0.0208514	-2.83968	-6.53862		0.144663	0.0209274	0.00151285	-2.8202	-6.49376		2.90484	0.0127656		1.61586		0.149925	0.00121295	0.0224775	-2.91616	-6.7147		3.01049	0.0109931		1.3915
0.144532	0.00144416	0.0208895	-2.84038	-6.54023		0.144795	0.0209655	0.00128756	-2.89023	-6.65501		2.90748	0.0108843		1.37773		0.150056	0.00121131	0.0225168	-2.91674	-6.71605		3.01312	0.0109974		1.39204
0.144663	0.00144183	0.0209274	-2.84109	-6.54184		0.144926	0.0210036	0.00133306	-2.87515	-6.62028		2.91012	0.0112894		1.42901		0.150188	0.00120968	0.0225564	-2.91733	-6.7174		3.01578	0.0110019		1.39262
0.144795	0.00143951	0.0209656	-2.84179	-6.54345		0.145058	0.0210418	0.00134923	-2.86991	-6.60822		2.91276	0.0114471		1.44897		0.150319	0.00120805	0.0225958	-2.91792	-6.71875		3.01841	0.0110063		1.39317
0.144926	0.00143719	0.0210035	-2.84249	-6.54507		0.145189	0.0210799	0.000964616	-3.01565	-6.94378		2.9154	0.00819881		1.0378		0.150451	0.00120642	0.0226355	-2.9185	-6.7201		3.02106	0.0110107		1.39373
0.145058	0.00143487	0.0210418	-2.84319	-6.54668		0.145321	0.0211182	0.00126024	-2.89955	-6.67646		2.91804	0.0107309		1.35831		0.150583	0.0012048	0.0226752	-2.91909	-6.72144		3.02371	0.0110152		1.39431
0.145189	0.00143256	0.0210798	-2.84389	-6.54829		0.145452	0.0211564	0.00196603	-2.70641	-6.23174		2.92068	0.016771		2.12287		0.150714	0.00120319	0.0227147	-2.91967	-6.72278		3.02634	0.0110197		1.39487
0.145321	0.00143025	0.0211182	-2.84459	-6.54991		0.145584	0.0211947	0.00179146	-2.74679	-6.32472		2.92332	0.0153095		1.93787		0.150845	0.00120157	0.0227542	-2.92025	-6.72413		3.02897	0.011024		1.39541
0.145452	0.00142794	0.0211563	-2.84529	-6.55152		0.145715	0.021233	0.0015168	-2.81907	-6.49116		2.92597	0.0129857		1.64373		0.150977	0.00119996	0.0227941	-2.92083	-6.72547		3.03162	0.0110285		1.39598
0.145584	0.00142564	0.0211947	-2.84599	-6.55313		0.145847	0.0212713	0.000956361	-3.01938	-6.95237		2.92861	0.00820246		1.03826		0.151109	0.00119836	0.0228339	-2.92141	-6.7268		3.03427	0.011033		1.39656
0.145715	0.00142334	0.0212329	-2.84669	-6.55475		0.145979	0.0213098	0.00152484	-2.81677	-6.48586		2.93125	0.0131018		1.65842		0.15124	0.00119676	0.0228735	-2.92199	-6.72814		3.0369	0.0110374		1.39711
0.145847	0.00142104	0.0212713	-2.84739	-6.55637		0.14611	0.0213482	0.0011276	-2.94784	-6.78766		2.93389	0.00970607		1.22859		0.151372	0.00119516	0.0229135	-2.92257	-6.72948		3.03955	0.0110419		1.39768
0.145979	0.00141874	0.0213099	-2.8481	-6.55799		0.146242	0.0213866	0.00145349	-2.83759	-6.53379		2.93653	0.0125337		1.58651		0.151503	0.00119357	0.0229532	-2.92315	-6.73081		3.04218	0.0110463		1.39824
0.14611	0.00141645	0.0213481	-2.8488	-6.5596		0.146373	0.0214251	0.00100718	-2.99689	-6.9006		2.93917	0.0087008		1.10134		0.151635	0.00119197	0.0229932	-2.92373	-6.73215		3.04483	0.0110507		1.3988
0.146242	0.00141417	0.0213867	-2.8495	-6.56121		0.146505	0.0214636	0.00129663	-2.88718	-6.64799		2.94181	0.0112214		1.4204		0.151766	0.00119039	0.0230329	-2.92431	-6.73347		3.04746	0.0110552		1.39936
0.146373	0.00141188	0.0214251	-2.8502	-6.56283		0.146636	0.0215022	0.00125021	-2.90302	-6.68445		2.94446	0.0108391		1.37201		0.151898	0.00118881	0.023073	-2.92489	-6.7348		3.05011	0.0110597		1.39993
0.146505	0.0014096	0.0214637	-2.8509	-6.56445		0.146768	0.0215408	0.00178056	-2.74944	-6.33083		2.9471	0.0154648		1.95753		0.152029	0.00118723	0.0231128	-2.92547	-6.73613		3.05274	0.0110641		1.40049
0.146636	0.00140732	0.0215021	-2.85161	-6.56607		0.146899	0.0215794	0.00136042	-2.86633	-6.59996		2.94974	0.011837		1.49832		0.152161	0.00118565	0.023153	-2.92604	-6.73746		3.05539	0.0110685		1.40105
0.146768	0.00140505	0.0215408	-2.85231	-6.56768		0.147031	0.0216181	0.00139696	-2.85482	-6.57345		2.95238	0.0121767		1.54132		0.152292	0.00118408	0.0231929	-2.92662	-6.73879		3.05802	0.0110729		1.40161
0.146899	0.00140277	0.0215793	-2.85301	-6.56931		0.147162	0.0216568	0.00121755	-2.91451	-6.71091		2.95502	0.0106319		1.34578		0.152424	0.00118251	0.0232331	-2.9272	-6.74012		3.06067	0.0110774		1.40218
0.147031	0.0014005	0.0216181	-2.85372	-6.57093		0.147294	0.0216955	0.00130833	-2.88328	-6.63901		2.95766	0.0114449		1.4487		0.152556	0.00118095	0.0232733	-2.92777	-6.74144		3.06332	0.011082		1.40275
0.147162	0.00139824	0.0216567	-2.85442	-6.57254		0.147425	0.0217343	0.000964177	-3.01584	-6.94424		2.9603	0.00844947		1.06953		0.152687	0.00117938	0.0233133	-2.92835	-6.74277		3.06595	0.0110863		1.40329
0.147294	0.00139597	0.0216955	-2.85512	-6.57417		0.147557	0.0217731	0.00109701	-2.95979	-6.81517		2.96294	0.0096307		1.21905		0.152819	0.00117783	0.0233536	-2.92892	-6.74408		3.06861	0.0110908		1.40387
0.147425	0.00139372	0.0217341	-2.85582	-6.57578		0.147689	0.0218119	0.00107189	-2.96985	-6.83833		2.96559	0.00942693		1.19326		0.15295	0.00117627	0.0233937	-2.92949	-6.74541		3.07124	0.0110952		1.40442
0.147557	0.00139146	0.0217731	-2.85653	-6.5774		0.14782	0.0218508	0.00101911	-2.99178	-6.88883		2.96823	0.00897871		1.13652		0.153082	0.00117472	0.0234341	-2.93007	-6.74673		3.07389	0.0110997		1.40499
0.147689	0.0013892	0.021812	-2.85724	-6.57903		0.147952	0.0218897	0.00125694	-2.90069	-6.67907		2.97087	0.0110938		1.40425		0.153213	0.00117317	0.0234742	-2.93064	-6.74805		3.07652	0.011104		1.40554
0.14782	0.00138695	0.0218508	-2.85794	-6.58065		0.148083	0.0219286	0.000991008	-3.00392	-6.91679		2.97351	0.00876226		1.10912		0.153345	0.00117163	0.0235147	-2.93121	-6.74936		3.07917	0.0111085		1.40611
0.147952	0.00138471	0.0218898	-2.85864	-6.58226		0.148215	0.0219676	0.00130248	-2.88523	-6.64348		2.97615	0.0115367		1.46031		0.153476	0.00117009	0.0235549	-2.93178	-6.75067		3.0818	0.0111129		1.40667
0.148083	0.00138246	0.0219286	-2.85935	-6.58389		0.148346	0.0220066	0.00122799	-2.9108	-6.70237		2.97879	0.0108962		1.37924		0.153608	0.00116855	0.0235954	-2.93235	-6.75199		3.08445	0.0111174		1.40723
0.148215	0.00138022	0.0219677	-2.86005	-6.58551		0.148478	0.0220457	0.00125059	-2.90289	-6.68414		2.98143	0.0111164		1.40711		0.153739	0.00116702	0.0236357	-2.93292	-6.7533		3.08708	0.0111218		1.40779
0.148346	0.00137798	0.0220065	-2.86076	-6.58714		0.148609	0.0220848	0.00153306	-2.81444	-6.48049		2.98408	0.0136515		1.72799		0.153871	0.00116549	0.0236763	-2.93349	-6.75461		3.08973	0.0111263		1.40836
0.148478	0.00137575	0.0220457	-2.86146	-6.58876		0.148741	0.0221239	0.000637675	-3.1954	-7.35768		2.98672	0.00568836		0.720031		0.154002	0.00116396	0.0237166	-2.93406	-6.75593		3.09236	0.0111306		1.40891
0.148609	0.00137351	0.0220846	-2.86217	-6.59039		0.148872	0.022163	0.0015259	-2.81647	-6.48517		2.98936	0.0136359		1.72602		0.154134	0.00116244	0.0237573	-2.93463	-6.75723		3.09501	0.0111351		1.40948
0.148741	0.00137128	0.0221239	-2.86287	-6.59201		0.149004	0.0222022	0.00116984	-2.93187	-6.75089		2.992	0.0104725		1.32561		0.154266	0.00116092	0.023798	-2.9352	-6.75854		3.09766	0.0111396		1.41005
0.148872	0.00136906	0.0221629	-2.86358	-6.59363		0.149136	0.0222414	0.00136582	-2.86461	-6.596		2.99464	0.0122485		1.55041		0.154397	0.0011594	0.0238384	-2.93577	-6.75985		3.10029	0.0111439		1.41059
0.149004	0.00136683	0.0222022	-2.86429	-6.59526		0.149267	0.0222807	0.00160302	-2.79506	-6.43586		2.99728	0.0144011		1.82288		0.154529	0.00115788	0.0238792	-2.93634	-6.76116		3.10294	0.0111484		1.41115
0.149136	0.00136461	0.0222415	-2.86499	-6.59689		0.149399	0.0223199	0.00118384	-2.92671	-6.73899		2.99992	0.010654		1.34858		0.15466	0.00115637	0.0239197	-2.9369	-6.76247		3.10557	0.0111527		1.4117
0.149267	0.0013624	0.0222806	-2.8657	-6.59851		0.14953	0.0223593	0.0012456	-2.90462	-6.68814		3.00256	0.0112296		1.42143		0.154792	0.00115487	0.0239606	-2.93747	-6.76377		3.10822	0.0111573		1.41228
0.149399	0.00136018	0.0223201	-2.8664	-6.60014		0.149662	0.0223986	0.000821698	-3.08529	-7.10414		3.00521	0.00742097		0.939343		0.154923	0.00115336	0.0240011	-2.93804	-6.76508		3.11085	0.0111615		1.41282
0.14953	0.00135797	0.0223592	-2.86711	-6.60176		0.149793	0.022438	0.000961247	-3.01717	-6.94728		3.00785	0.00869654		1.1008		0.155055	0.00115186	0.0240421	-2.9386	-6.76638		3.1135	0.011166		1.41339
0.149662	0.00135576	0.0223987	-2.86782	-6.60339		0.149925	0.0224774	0.00111278	-2.95359	-6.80089		3.01049	0.0100852		1.27658		0.155186	0.00115036	0.0240827	-2.93917	-6.76768		3.11613	0.0111703		1.41394
0.149793	0.00135356	0.0224379	-2.86852	-6.60502		0.150056	0.0225169	0.00102698	-2.98844	-6.88113		3.01313	0.00932391		1.18022		0.155318	0.00114886	0.0241237	-2.93973	-6.76899		3.11879	0.0111748		1.4145
0.149925	0.00135135	0.0224775	-2.86923	-6.60665		0.150188	0.0225564	0.00194886	-2.71022	-6.24051		3.01577	0.0177246		2.24357		0.155449	0.00114737	0.0241644	-2.9403	-6.77028		3.12142	0.0111791		1.41505
0.150056	0.00134915	0.0225168	-2.86994	-6.60828		0.150319	0.0225959	0.00151596	-2.81931	-6.49171		3.01841	0.0138116		1.74827		0.155581	0.00114588	0.0242054	-2.94086	-6.77158		3.12407	0.0111835		1.41561
0.150188	0.00134696	0.0225564	-2.87065	-6.60991		0.150451	0.0226355	0.00117422	-2.93025	-6.74715		3.02105	0.0107168		1.35653		0.155713	0.00114439	0.0242465	-2.94143	-6.77288		3.12672	0.011188		1.41617
0.150319	0.00134476	0.0225958	-2.87136	-6.61154		0.150583	0.0226751	0.0010539	-2.9772	-6.85525		3.0237	0.00963558		1.21967		0.155844	0.00114291	0.0242874	-2.94199	-6.77418		3.12935	0.0111923		1.41672
0.150451	0.00134257	0.0226355	-2.87206	-6.61317		0.150714	0.0227147	0.00115683	-2.93673	-6.76207		3.02634	0.0105951		1.34113		0.155976	0.00114143	0.0243285	-2.94255	-6.77547		3.132	0.0111968		1.41728
0.150583	0.00134038	0.0226752	-2.87277	-6.6148		0.150845	0.0227544	0.000973126	-3.01183	-6.935		3.02898	0.00892815		1.13012		0.156107	0.00113995	0.0243694	-2.94311	-6.77677		3.13463	0.011201		1.41782
0.150714	0.0013382	0.0227147	-2.87348	-6.61643		0.150977	0.0227941	0.0010691	-2.97098	-6.84094		3.03162	0.00982583		1.24375		0.156239	0.00113847	0.0244106	-2.94368	-6.77807		3.13728	0.0112054		1.41838
0.150845	0.00133601	0.0227542	-2.87419	-6.61807		0.151109	0.0228338	0.00130918	-2.883	-6.63836		3.03426	0.0120532		1.52569		0.15637	0.001137	0.0244516	-2.94424	-6.77936		3.13991	0.0112097		1.41892
0.150977	0.00133383	0.0227941	-2.8749	-6.6197		0.15124	0.0228736	0.00151085	-2.82078	-6.49509		3.0369	0.0139342		1.76378		0.156502	0.00113553	0.0244929	-2.9448	-6.78066		3.14256	0.0112141		1.41948
0.151109	0.00133166	0.0228339	-2.87561	-6.62133		0.151372	0.0229134	0.00127163	-2.89564	-6.66745		3.03954	0.0117484		1.48711		0.156633	0.00113406	0.0245339	-2.94536	-6.78195		3.14519	0.0112184		1.42002
0.15124	0.00132948	0.0228735	-2.87632	-6.62297		0.151503	0.0229532	0.00175025	-2.7569	-6.348		3.04218	0.0161983		2.05038		0.156765	0.0011326	0.0245753	-2.94592	-6.78324		3.14784	0.0112228		1.42058
0.151372	0.00132731	0.0229135	-2.87703	-6.6246		0.151635	0.0229931	0.00141342	-2.84973	-6.56174		3.04483	0.0131038		1.65867		0.156896	0.00113114	0.0246164	-2.94648	-6.78453		3.15047	0.0112271		1.42112
0.151503	0.00132514	0.0229532	-2.87774	-6.62624		0.151766	0.023033	0.00142685	-2.84562	-6.55229		3.04747	0.0132512		1.67733		0.157028	0.00112968	0.0246578	-2.94704	-6.78582		3.15312	0.0112315		1.42168
0.151635	0.00132298	0.0229932	-2.87845	-6.62787		0.151898	0.023073	0.000912915	-3.03957	-6.99887		3.05011	0.00849301		1.07504		0.15716	0.00112822	0.0246993	-2.94761	-6.78711		3.15577	0.0112358		1.42223
0.151766	0.00132081	0.0230329	-2.87916	-6.62951		0.152029	0.0231129	0.00128903	-2.88974	-6.65386		3.05275	0.0120129		1.52058		0.157291	0.00112677	0.0247405	-2.94816	-6.7884		3.1584	0.0112401		1.42277
0.151898	0.00131865	0.023073	-2.87987	-6.63115		0.152161	0.0231529	0.00122219	-2.91286	-6.70711		3.05539	0.0114096		1.44422		0.157422	0.00112532	0.0247817	-2.94872	-6.78969		3.16103	0.0112443		1.4233
0.152029	0.0013165	0.0231128	-2.88058	-6.63278		0.152292	0.023193	0.00110251	-2.95762	-6.81017		3.05803	0.0103102		1.30506		0.157554	0.00112387	0.0248233	-2.94928	-6.79098		3.16368	0.0112487		1.42386
0.152161	0.00131435	0.023153	-2.88129	-6.63441		0.152424	0.0232331	0.00102045	-2.99121	-6.88751		3.06067	0.0095593		1.21001		0.157686	0.00112242	0.0248649	-2.94984	-6.79227		3.16633	0.011253		1.4244
0.152292	0.00131219	0.0231929	-2.882	-6.63606		0.152556	0.0232732	0.000687483	-3.16274	-7.28247		3.06332	0.00645127		0.816599		0.157817	0.00112098	0.0249062	-2.9504	-6.79355		3.16897	0.0112573		1.42494
0.152424	0.00131005	0.0232331	-2.88271	-6.63769		0.152687	0.0233134	0.00138648	-2.85809	-6.58098		3.06596	0.0130331		1.64972		0.157949	0.00111954	0.0249479	-2.95096	-6.79484		3.17162	0.0112616		1.42549
0.152556	0.0013079	0.0232733	-2.88343	-6.63933		0.152819	0.0233535	0.00128685	-2.89047	-6.65556		3.0686	0.0121174		1.53381		0.15808	0.0011181	0.0249893	-2.95152	-6.79612		3.17425	0.0112658		1.42602
0.152687	0.00130576	0.0233133	-2.88414	-6.64097		0.15295	0.0233938	0.00085725	-3.06689	-7.06178		3.07124	0.00808602		1.02353		0.158212	0.00111667	0.025031	-2.95208	-6.7974		3.1769	0.0112702		1.42658
0.152819	0.00130362	0.0233536	-2.88485	-6.64261		0.153082	0.023434	0.00155594	-2.80801	-6.46567		3.07388	0.0147017		1.86094		0.158343	0.00111524	0.0250725	-2.95263	-6.79869		3.17953	0.0112744		1.42711
0.15295	0.00130148	0.0233937	-2.88556	-6.64425		0.153213	0.0234743	0.00106603	-2.97223	-6.84381		3.07652	0.01009		1.27719		0.158475	0.0011138	0.0251143	-2.95319	-6.79998		3.18218	0.0112786		1.42764
0.153082	0.00129935	0.0234341	-2.88627	-6.64589		0.153345	0.0235146	0.0016296	-2.78792	-6.41942		3.07916	0.0154507		1.95574		0.158606	0.00111238	0.0251559	-2.95375	-6.80125		3.18481	0.0112829		1.42818
0.153213	0.00129722	0.0234742	-2.88699	-6.64753		0.153476	0.023555	0.00103244	-2.98613	-6.87583		3.0818	0.00980563		1.24119		0.158738	0.00111095	0.0251978	-2.95431	-6.80254		3.18746	0.0112871		1.42872
0.153345	0.00129509	0.0235147	-2.8877	-6.64918		0.153608	0.0235954	0.00143625	-2.84277	-6.54572		3.08445	0.0136642		1.72961		0.158869	0.00110953	0.0252394	-2.95486	-6.80382		3.19009	0.0112913		1.42925
0.153476	0.00129297	0.0235549	-2.88841	-6.65081		0.153739	0.0236358	0.000858136	-3.06644	-7.06075		3.08709	0.00817813		1.03518		0.159001	0.00110811	0.0252813	-2.95542	-6.8051		3.19274	0.0112956		1.42979
0.153608	0.00129084	0.0235954	-2.88913	-6.65246		0.153871	0.0236763	0.000652124	-3.18567	-7.33528		3.08973	0.00622546		0.788016		0.159133	0.00110669	0.0253233	-2.95597	-6.80638		3.19539	0.0112999		1.43033
0.153739	0.00128872	0.0236357	-2.88984	-6.65411		0.154002	0.0237168	0.000932117	-3.03053	-6.97805		3.09237	0.00891361		1.12828		0.159264	0.00110527	0.025365	-2.95653	-6.80767		3.19802	0.011304		1.43085
0.153871	0.00128661	0.0236763	-2.89055	-6.65574		0.154134	0.0237573	0.00109456	-2.96076	-6.8174		3.09501	0.0104849		1.32718		0.159396	0.00110386	0.0254071	-2.95709	-6.80894		3.20067	0.0113083		1.4314
0.154002	0.00128449	0.0237166	-2.89127	-6.65739		0.154266	0.0237979	0.000958996	-3.01818	-6.94962		3.09765	0.00920201		1.16479		0.159527	0.00110245	0.0254489	-2.95764	-6.81022		3.2033	0.0113124		1.43192
0.154134	0.00128238	0.0237573	-2.89198	-6.65904		0.154397	0.0238385	0.00137487	-2.86174	-6.58939		3.10029	0.013215		1.67275		0.159659	0.00110104	0.025491	-2.9582	-6.8115		3.20595	0.0113166		1.43245
0.154266	0.00128027	0.023798	-2.8927	-6.66068		0.154529	0.0238791	0.00181628	-2.74082	-6.31096		3.10293	0.0174875		2.21356		0.15979	0.00109963	0.0255328	-2.95875	-6.81278		3.20858	0.0113207		1.43297
0.154397	0.00127817	0.0238384	-2.89341	-6.66233		0.15466	0.0239198	0.00159325	-2.79772	-6.44198		3.10558	0.0153663		1.94505		0.159922	0.00109823	0.025575	-2.95931	-6.81406		3.21123	0.011325		1.43351
0.154529	0.00127607	0.0238792	-2.89413	-6.66397		0.154792	0.0239605	0.00109699	-2.9598	-6.81518		3.10822	0.0105981		1.3415		0.160053	0.00109683	0.025617	-2.95986	-6.81533		3.21386	0.0113291		1.43403
0.15466	0.00127397	0.0239197	-2.89484	-6.66562		0.154923	0.0240012	0.00146597	-2.83388	-6.52524		3.11086	0.0141868		1.79576		0.160185	0.00109543	0.0256592	-2.96042	-6.81661		3.21651	0.0113333		1.43456
0.154792	0.00127187	0.0239606	-2.89556	-6.66727		0.155055	0.024042	0.00116893	-2.93221	-6.75167		3.1135	0.0113315		1.43433		0.160316	0.00109403	0.0257012	-2.96097	-6.81789		3.21915	0.0113373		1.43507
0.154923	0.00126978	0.0240011	-2.89627	-6.66891		0.155186	0.0240828	0.00110069	-2.95834	-6.81182		3.11614	0.0106881		1.35289		0.160448	0.00109263	0.0257436	-2.96153	-6.81917		3.2218	0.0113415		1.4356
0.155055	0.00126769	0.0240421	-2.89699	-6.67056		0.155318	0.0241237	0.00114511	-2.94115	-6.77225		3.11878	0.0111383		1.40988		0.160579	0.00109124	0.0257856	-2.96208	-6.82044		3.22443	0.0113455		1.43611
0.155186	0.0012656	0.0240827	-2.8977	-6.67221		0.155449	0.0241645	0.00117105	-2.93143	-6.74986		3.12142	0.0114098		1.44425		0.160711	0.00108985	0.025828	-2.96263	-6.82172		3.22708	0.0113497		1.43664
0.155318	0.00126351	0.0241237	-2.89842	-6.67386		0.155581	0.0242054	0.00136937	-2.86348	-6.5934		3.12407	0.0133648		1.69171		0.160843	0.00108846	0.0258705	-2.96319	-6.82299		3.22973	0.0113539		1.43717
0.155449	0.00126143	0.0241644	-2.89914	-6.67551		0.155713	0.0242464	0.00138473	-2.85863	-6.58225		3.12671	0.0135376		1.71358		0.160974	0.00108707	0.0259126	-2.96374	-6.82427		3.23236	0.0113579		1.43767
0.155581	0.00125935	0.0242054	-2.89985	-6.67716		0.155844	0.0242874	0.00115101	-2.93892	-6.76712		3.12935	0.0112716		1.42676		0.161106	0.00108569	0.0259551	-2.96429	-6.82554		3.23501	0.011362		1.4382
0.155713	0.00125728	0.0242465	-2.90057	-6.6788		0.155976	0.0243284	0.001303	-2.88506	-6.64309		3.13199	0.0127816		1.61789		0.161237	0.00108431	0.0259974	-2.96485	-6.82681		3.23764	0.0113661		1.43871
0.155844	0.0012552	0.0242874	-2.90129	-6.68046		0.156107	0.0243694	0.000800844	-3.09645	-7.12985		3.13463	0.00786902		0.996056		0.161369	0.00108293	0.02604	-2.9654	-6.82808		3.24029	0.0113702		1.43923
0.155976	0.00125313	0.0243285	-2.902	-6.68211		0.156239	0.0244105	0.00107367	-2.96913	-6.83667		3.13727	0.0105676		1.33764		0.1615	0.00108155	0.0260823	-2.96595	-6.82936		3.24292	0.0113742		1.43974
0.156107	0.00125107	0.0243694	-2.90272	-6.68376		0.15637	0.0244516	0.000792406	-3.10105	-7.14044		3.13991	0.00781238		0.988887		0.161632	0.00108017	0.0261249	-2.96651	-6.83064		3.24557	0.0113782		1.44025
0.156239	0.001249	0.0244106	-2.90344	-6.68541		0.156502	0.0244928	0.00111587	-2.95239	-6.79812		3.14255	0.0110199		1.3949		0.161763	0.00107879	0.0261673	-2.96706	-6.83192		3.2482	0.0113821		1.44074
0.15637	0.00124694	0.0244516	-2.90415	-6.68706		0.156633	0.024534	0.000755036	-3.12203	-7.18874		3.1452	0.00746902		0.945425		0.161895	0.00107742	0.02621	-2.96761	-6.83319		3.25085	0.0113862		1.44126
0.156502	0.00124488	0.0244929	-2.90487	-6.68872		0.156765	0.0245752	0.00132421	-2.87804	-6.62694		3.14784	0.0131214		1.6609		0.162026	0.00107605	0.0262524	-2.96817	-6.83446		3.25348	0.0113901		1.44176
0.156633	0.00124282	0.0245339	-2.90559	-6.69037		0.156896	0.0246165	0.00145311	-2.8377	-6.53405		3.15048	0.0144229		1.82564		0.162158	0.00107468	0.0262952	-2.96872	-6.83573		3.25613	0.0113942		1.44227
0.156765	0.00124077	0.0245753	-2.90631	-6.69202		0.157028	0.0246578	0.00122156	-2.91308	-6.70762		3.15312	0.012145		1.53731		0.16229	0.00107332	0.026338	-2.96927	-6.837		3.25878	0.0113983		1.44279
0.156896	0.00123872	0.0246164	-2.90703	-6.69368		0.15716	0.0246991	0.00129261	-2.88853	-6.65109		3.15576	0.0128729		1.62944		0.162421	0.00107195	0.0263806	-2.96983	-6.83828		3.26141	0.0114021		1.44328
0.157028	0.00123667	0.0246578	-2.90775	-6.69533		0.157291	0.0247405	0.00111078	-2.95437	-6.80269		3.1584	0.0110806		1.40258		0.162553	0.00107059	0.0264235	-2.97038	-6.83955		3.26406	0.0114062		1.44379
0.15716	0.00123462	0.0246993	-2.90847	-6.69699		0.157422	0.0247818	0.000962799	-3.01646	-6.94567		3.16104	0.00962048		1.21776		0.162684	0.00106923	0.0264661	-2.97093	-6.84082		3.26669	0.0114101		1.44428
0.157291	0.00123258	0.0247405	-2.90918	-6.69865		0.157554	0.0248233	0.00120051	-2.92063	-6.72501		3.16369	0.0120158		1.52095		0.162816	0.00106787	0.026509	-2.97148	-6.84209		3.26935	0.0114141		1.44479
0.157422	0.00123054	0.0247817	-2.9099	-6.7003		0.157686	0.0248647	0.0011483	-2.93994	-6.76947		3.16633	0.0115124		1.45724		0.162947	0.00106651	0.0265517	-2.97204	-6.84336		3.27198	0.0114179		1.44527
0.157554	0.00122851	0.0248233	-2.91062	-6.70195		0.157817	0.0249062	0.000891514	-3.04987	-7.02259		3.16897	0.0089529		1.13325		0.163079	0.00106516	0.0265948	-2.97259	-6.84463		3.27463	0.0114219		1.44578
0.157686	0.00122647	0.0248649	-2.91134	-6.70362		0.157949	0.0249478	0.00108889	-2.96302	-6.8226		3.17161	0.0109533		1.38646		0.16321	0.0010638	0.0266375	-2.97314	-6.84591		3.27726	0.0114257		1.44625
0.157817	0.00122444	0.0249062	-2.91206	-6.70527		0.15808	0.0249893	0.00131761	-2.88021	-6.63194		3.17425	0.0132761		1.68048		0.163342	0.00106245	0.0266806	-2.97369	-6.84718		3.27991	0.0114296		1.44676
0.157949	0.00122241	0.0249479	-2.91278	-6.70693		0.158212	0.025031	0.00107986	-2.96663	-6.83092		3.17689	0.0108987		1.37955		0.163473	0.0010611	0.0267234	-2.97424	-6.84845		3.28254	0.0114334		1.44724
0.15808	0.00122039	0.0249893	-2.9135	-6.70858		0.158343	0.0250726	0.000916246	-3.03799	-6.99523		3.17953	0.00926273		1.17247		0.163605	0.00105975	0.0267666	-2.9748	-6.84972		3.28519	0.0114373		1.44773
0.158212	0.00121837	0.025031	-2.91422	-6.71024		0.158475	0.0251143	0.00111881	-2.95125	-6.79549		3.18218	0.0113293		1.43406		0.163737	0.00105841	0.0268098	-2.97535	-6.85099		3.28784	0.0114413		1.44823
0.158343	0.00121635	0.0250725	-2.91494	-6.7119		0.158606	0.025156	0.00075197	-3.1238	-7.19281		3.18482	0.00762727		0.965457		0.163868	0.00105706	0.0268527	-2.9759	-6.85226		3.29047	0.011445		1.4487
0.158475	0.00121433	0.0251143	-2.91566	-6.71356		0.158738	0.0251977	0.000521476	-3.28277	-7.55885		3.18746	0.00529814		0.670636		0.163999	0.00105572	0.0268957	-2.97645	-6.85353		3.2931	0.0114488		1.44918
0.158606	0.00121232	0.0251559	-2.91638	-6.71522		0.158869	0.0252395	0.000732175	-3.13539	-7.21949		3.1901	0.00745115		0.943164		0.164131	0.00105438	0.026939	-2.977	-6.8548		3.29575	0.0114526		1.44967
0.158738	0.00121031	0.0251978	-2.9171	-6.71688		0.159001	0.0252813	0.0013494	-2.86986	-6.6081		3.19274	0.0137552		1.74113		0.164263	0.00105304	0.0269823	-2.97756	-6.85607		3.2984	0.0114565		1.45016
0.158869	0.0012083	0.0252394	-2.91783	-6.71854		0.159133	0.0253232	0.00126047	-2.89947	-6.67627		3.19538	0.01287		1.62908		0.164394	0.0010517	0.0270254	-2.97811	-6.85735		3.30103	0.0114602		1.45062
0.159001	0.00120629	0.0252813	-2.91855	-6.72021		0.159264	0.0253651	0.000786961	-3.10405	-7.14733		3.19802	0.00804852		1.01878		0.164526	0.00105036	0.0270688	-2.97866	-6.85862		3.30368	0.011464		1.4511
0.159133	0.00120429	0.0253233	-2.91927	-6.72187		0.159396	0.025407	0.00120324	-2.91965	-6.72273		3.20066	0.0123263		1.56026		0.164657	0.00104903	0.0271119	-2.97921	-6.85989		3.30631	0.0114677		1.45157
0.159264	0.00120229	0.025365	-2.91999	-6.72353		0.159527	0.0254489	0.00091252	-3.03976	-6.9993		3.20331	0.00936352		1.18523		0.164789	0.0010477	0.0271554	-2.97976	-6.86116		3.30896	0.0114715		1.45206
0.159396	0.00120029	0.0254071	-2.92071	-6.72519		0.159659	0.0254909	0.0011966	-2.92205	-6.72827		3.20595	0.0122988		1.55677		0.16492	0.00104636	0.0271986	-2.98032	-6.86244		3.31159	0.0114751		1.45251
0.159527	0.0011983	0.0254489	-2.92143	-6.72685		0.15979	0.0255329	0.000865161	-3.0629	-7.0526		3.20859	0.00890686		1.12743		0.165052	0.00104504	0.0272422	-2.98087	-6.8637		3.31424	0.0114789		1.453
0.159659	0.00119631	0.025491	-2.92216	-6.72851		0.159922	0.025575	0.00109026	-2.96247	-6.82134		3.21123	0.0112428		1.42311		0.165183	0.00104371	0.0272854	-2.98142	-6.86497		3.31687	0.0114825		1.45345
0.15979	0.00119432	0.0255328	-2.92288	-6.73018		0.160053	0.0256171	0.00178912	-2.74736	-6.32603		3.21387	0.0184797		2.33915		0.165315	0.00104238	0.027329	-2.98197	-6.86625		3.31953	0.0114862		1.45392
0.159922	0.00119233	0.025575	-2.9236	-6.73185		0.160185	0.0256592	0.00102858	-2.98776	-6.87958		3.21651	0.0106416		1.34701		0.165446	0.00104106	0.0273724	-2.98252	-6.86752		3.32216	0.0114899		1.45438
0.160053	0.00119035	0.025617	-2.92433	-6.73351		0.160316	0.0257013	0.000954141	-3.02039	-6.9547		3.21915	0.00988771		1.25158		0.165578	0.00103973	0.0274161	-2.98308	-6.86879		3.32481	0.0114935		1.45485
0.160185	0.00118837	0.0256592	-2.92505	-6.73517		0.160448	0.0257436	0.000820917	-3.0857	-7.10509		3.2218	0.00852109		1.0786		0.16571	0.00103841	0.0274598	-2.98363	-6.87006		3.32746	0.0114972		1.45532
0.160316	0.00118639	0.0257012	-2.92577	-6.73684		0.160579	0.0257858	0.000952457	-3.02115	-6.95647		3.22444	0.00990268		1.25348		0.165841	0.00103709	0.0275032	-2.98418	-6.87134		3.33009	0.0115008		1.45576
0.160448	0.00118441	0.0257436	-2.9265	-6.73851		0.160711	0.025828	0.00122691	-2.91119	-6.70326		3.22708	0.012777		1.61731		0.165973	0.00103577	0.027547	-2.98474	-6.87261		3.33274	0.0115044		1.45623
0.160579	0.00118244	0.0257856	-2.92722	-6.74018		0.160843	0.0258703	0.00126661	-2.89736	-6.67141		3.22972	0.0132121		1.67238		0.166104	0.00103445	0.0275905	-2.98529	-6.87389		3.33537	0.0115079		1.45667
0.160711	0.00118048	0.025828	-2.92794	-6.74183		0.160974	0.0259127	0.0012123	-2.91639	-6.71523		3.23236	0.0126663		1.6033		0.166236	0.00103314	0.0276344	-2.98584	-6.87515		3.33802	0.0115116		1.45714
0.160843	0.00117851	0.0258705	-2.92867	-6.7435		0.161106	0.025955	0.00166061	-2.77973	-6.40057		3.235	0.0173787		2.19979		0.166367	0.00103183	0.027678	-2.98639	-6.87642		3.34065	0.0115152		1.45758
0.160974	0.00117655	0.0259126	-2.92939	-6.74517		0.161237	0.0259974	0.000899382	-3.04606	-7.0138		3.23764	0.00942762		1.19334		0.166499	0.00103051	0.0277219	-2.98695	-6.8777		3.3433	0.0115187		1.45803
0.161106	0.00117459	0.0259551	-2.93011	-6.74684		0.161369	0.0260399	0.0011196	-2.95094	-6.79478		3.24028	0.0117552		1.48797		0.16663	0.0010292	0.0277656	-2.9875	-6.87897		3.34593	0.0115222		1.45847
0.161237	0.00117263	0.0259974	-2.93084	-6.74851		0.1615	0.0260823	0.00154107	-2.81218	-6.47528		3.24293	0.0162068		2.05145		0.166762	0.00102789	0.0278096	-2.98805	-6.88025		3.34858	0.0115257		1.45892
0.161369	0.00117067	0.02604	-2.93157	-6.75018		0.161632	0.0261248	0.00143114	-2.84432	-6.54928		3.24557	0.0150752		1.90821		0.166893	0.00102658	0.0278533	-2.98861	-6.88152		3.35121	0.0115291		1.45935
0.1615	0.00116872	0.0260823	-2.93229	-6.75185		0.161763	0.0261674	0.00119444	-2.92284	-6.73008		3.24821	0.0126023		1.5952		0.167025	0.00102528	0.0278974	-2.98916	-6.88279		3.35386	0.0115327		1.45981
0.161632	0.00116677	0.0261249	-2.93301	-6.75352		0.161895	0.02621	0.00104368	-2.98143	-6.865		3.25085	0.0110296		1.39612		0.167157	0.00102397	0.0279415	-2.98971	-6.88407		3.35651	0.0115362		1.46025
0.161763	0.00116482	0.0261673	-2.93374	-6.75519		0.162026	0.0262526	0.00150797	-2.82161	-6.49699		3.25349	0.0159621		2.02048		0.167288	0.00102267	0.0279853	-2.99026	-6.88534		3.35914	0.0115396		1.46068
0.161895	0.00116288	0.02621	-2.93447	-6.75686		0.162158	0.0262952	0.00108985	-2.96263	-6.82171		3.25613	0.0115551		1.46264		0.16742	0.00102136	0.0280295	-2.99082	-6.88662		3.36179	0.0115431		1.46112
0.162026	0.00116094	0.0262524	-2.93519	-6.75853		0.16229	0.0263379	0.00103158	-2.9865	-6.87666		3.25877	0.010955		1.38668		0.167551	0.00102006	0.0280733	-2.99137	-6.88789		3.36442	0.0115464		1.46154
0.162158	0.001159	0.0262952	-2.93592	-6.7602		0.162421	0.0263806	0.00139226	-2.85628	-6.57682		3.26142	0.0148093		1.87455		0.167683	0.00101876	0.0281176	-2.99193	-6.88917		3.36707	0.0115499		1.46198
0.16229	0.00115707	0.026338	-2.93664	-6.76186		0.162553	0.0264233	0.00103178	-2.98641	-6.87647		3.26406	0.0109926		1.39144		0.167814	0.00101747	0.0281615	-2.99248	-6.89044		3.36971	0.0115533		1.46241
0.162421	0.00115514	0.0263806	-2.93737	-6.76353		0.162684	0.0264661	0.00152193	-2.8176	-6.48777		3.2667	0.016241		2.05578		0.167946	0.00101617	0.0282059	-2.99303	-6.89171		3.37236	0.0115567		1.46284
0.162553	0.00115321	0.0264235	-2.93809	-6.76521		0.162816	0.026509	0.00136694	-2.86425	-6.59518		3.26934	0.0146107		1.84941		0.168077	0.00101487	0.0282499	-2.99359	-6.89299		3.37499	0.0115599		1.46325
0.162684	0.00115128	0.0264661	-2.93882	-6.76688		0.162947	0.0265518	0.000962239	-3.01672	-6.94625		3.27198	0.0103016		1.30397		0.168209	0.00101358	0.0282943	-2.99414	-6.89427		3.37764	0.0115634		1.46368
0.162816	0.00114936	0.026509	-2.93954	-6.76855		0.163079	0.0265947	0.000879086	-3.05597	-7.03663		3.27462	0.00942656		1.19321		0.16834	0.00101229	0.0283384	-2.9947	-6.89554		3.38027	0.0115666		1.4641
0.162947	0.00114744	0.0265517	-2.94027	-6.77022		0.16321	0.0266376	0.000925792	-3.03349	-6.98486		3.27726	0.00994343		1.25863		0.168472	0.00101099	0.0283828	-2.99525	-6.89683		3.38292	0.0115699		1.46451
0.163079	0.00114552	0.0265948	-2.941	-6.7719		0.163342	0.0266805	0.00132397	-2.87812	-6.62712		3.2799	0.014243		1.80287		0.168603	0.0010097	0.028427	-2.99581	-6.8981		3.38555	0.0115731		1.46492
0.16321	0.0011436	0.0266375	-2.94173	-6.77357		0.163473	0.0267236	0.00154151	-2.81205	-6.47499		3.28255	0.0166099		2.10248		0.168735	0.00100841	0.0284715	-2.99636	-6.89938		3.3882	0.0115764		1.46534
0.163342	0.00114169	0.0266806	-2.94245	-6.77525		0.163605	0.0267666	0.00133349	-2.87501	-6.61996		3.28519	0.0143916		1.82168		0.168867	0.00100713	0.0285161	-2.99691	-6.90065		3.39085	0.0115798		1.46577
0.163473	0.00113978	0.0267234	-2.94318	-6.77692		0.163737	0.0268096	0.00103756	-2.98399	-6.87088		3.28783	0.0112158		1.4197		0.168998	0.00100584	0.0285603	-2.99747	-6.90193		3.39348	0.011583		1.46617
0.163605	0.00113788	0.0267666	-2.9439	-6.77859		0.163868	0.0268527	0.00106984	-2.97068	-6.84025		3.29047	0.0115833		1.46621		0.16913	0.00100455	0.028605	-2.99803	-6.90322		3.39613	0.0115862		1.46657
0.163737	0.00113597	0.0268098	-2.94463	-6.78027		0.163999	0.0268958	0.000679379	-3.16789	-7.29433		3.29311	0.00736758		0.932585		0.169261	0.00100327	0.0286493	-2.99858	-6.90449		3.39876	0.0115893		1.46697
0.163868	0.00113407	0.0268527	-2.94536	-6.78194		0.164131	0.026939	0.000796467	-3.09883	-7.13532		3.29575	0.00865121		1.09507		0.169393	0.00100199	0.028694	-2.99914	-6.90577		3.40141	0.0115926		1.46739
0.163999	0.00113218	0.0268957	-2.94608	-6.78361		0.164263	0.0269822	0.00119644	-2.92211	-6.72841		3.29839	0.0130165		1.64763		0.169524	0.0010007	0.0287384	-2.9997	-6.90706		3.40404	0.0115956		1.46777
0.164131	0.00113028	0.026939	-2.94681	-6.78529		0.164394	0.0270254	0.00130038	-2.88593	-6.6451		3.30103	0.01417		1.79363		0.169656	0.000999425	0.0287832	-3.00025	-6.90833		3.40669	0.0115989		1.46818
0.164263	0.00112839	0.0269823	-2.94754	-6.78696		0.164526	0.0270687	0.00128664	-2.89054	-6.65572		3.30368	0.0140428		1.77753		0.169787	0.000998145	0.0288276	-3.00081	-6.90961		3.40932	0.0116019		1.46857
0.164394	0.0011265	0.0270254	-2.94827	-6.78864		0.164657	0.027112	0.000998568	-3.00062	-6.90919		3.30632	0.0109161		1.38175		0.169919	0.000996867	0.0288725	-3.00136	-6.91089		3.41197	0.0116051		1.46897
0.164526	0.00112462	0.0270688	-2.94899	-6.79031		0.164789	0.0271553	0.00139018	-2.85693	-6.57832		3.30896	0.0152214		1.92672		0.17005	0.00099559	0.028917	-3.00192	-6.91218		3.4146	0.0116081		1.46935
0.164657	0.00112273	0.0271119	-2.94972	-6.79199		0.16492	0.0271987	0.00101349	-2.99418	-6.89436		3.3116	0.0111146		1.40689		0.170182	0.000994315	0.0289619	-3.00248	-6.91346		3.41725	0.0116112		1.46975
0.164789	0.00112085	0.0271554	-2.95045	-6.79367		0.165052	0.0272421	0.00100934	-2.99596	-6.89846		3.31424	0.0110868		1.40336		0.170314	0.00099304	0.0290069	-3.00303	-6.91474		3.41991	0.0116143		1.47014
0.16492	0.00111898	0.0271986	-2.95118	-6.79534		0.165183	0.0272856	0.00119334	-2.92324	-6.731		3.31688	0.0131287		1.66183		0.170445	0.000991767	0.0290515	-3.00359	-6.91602		3.42254	0.0116173		1.47051
0.165052	0.0011171	0.0272422	-2.95191	-6.79702		0.165315	0.027329	0.000800605	-3.09658	-7.13014		3.31952	0.00882205		1.11669		0.170576	0.000990495	0.0290962	-3.00415	-6.91731		3.42517	0.0116203		1.47089
0.165183	0.00111523	0.0272854	-2.95264	-6.79869		0.165446	0.0273725	0.00090794	-3.04194	-7.00433		3.32217	0.0100207		1.26842		0.170708	0.000989223	0.0291412	-3.00471	-6.91859		3.42782	0.0116233		1.47127
0.165315	0.00111336	0.027329	-2.95336	-6.80037		0.165578	0.0274161	0.00103589	-2.98469	-6.8725		3.32481	0.011451		1.44947		0.17084	0.000987954	0.0291863	-3.00526	-6.91987		3.43047	0.0116263		1.47166
0.165446	0.0011115	0.0273724	-2.95409	-6.80204		0.16571	0.0274597	0.00120018	-2.92075	-6.72528		3.32745	0.0132883		1.68203		0.170971	0.000986685	0.0292311	-3.00582	-6.92116		3.4331	0.0116292		1.47202
0.165578	0.00110963	0.0274161	-2.95482	-6.80373		0.165841	0.0275033	0.00103521	-2.98497	-6.87315		3.33009	0.01148		1.45313		0.171103	0.000985417	0.0292762	-3.00638	-6.92245		3.43575	0.0116322		1.4724
0.16571	0.00110777	0.0274598	-2.95555	-6.80541		0.165973	0.0275469	0.000719724	-3.14283	-7.23664		3.33273	0.00799404		1.01188		0.171234	0.000984151	0.0293211	-3.00694	-6.92373		3.43838	0.0116351		1.47276
0.165841	0.00110592	0.0275032	-2.95628	-6.80708		0.166104	0.0275906	0.00108437	-2.96482	-6.82676		3.33537	0.0120633		1.52697		0.171366	0.000982885	0.0293663	-3.0075	-6.92502		3.44103	0.011638		1.47314
0.165973	0.00110406	0.027547	-2.95701	-6.80876		0.166236	0.0276343	0.000931549	-3.03079	-6.97866		3.33801	0.0103796		1.31385		0.171497	0.000981621	0.0294112	-3.00806	-6.92631		3.44366	0.0116408		1.47349
0.166104	0.00110221	0.0275905	-2.95774	-6.81044		0.166367	0.027678	0.00117672	-2.92933	-6.74502		3.34065	0.0131322		1.66227		0.171629	0.000980359	0.0294565	-3.00861	-6.92759		3.44631	0.0116438		1.47386
0.166236	0.00110037	0.0276344	-2.95846	-6.81211		0.166499	0.0277219	0.000809722	-3.09166	-7.11882		3.3433	0.00905077		1.14564		0.17176	0.000979096	0.0295015	-3.00917	-6.92888		3.44894	0.0116465		1.47421
0.166367	0.00109852	0.027678	-2.95919	-6.81379		0.16663	0.0277657	0.000949081	-3.0227	-6.96002		3.34594	0.0106252		1.34494		0.171892	0.000977835	0.0295469	-3.00973	-6.93017		3.45159	0.0116494		1.47458
0.166499	0.00109668	0.0277219	-2.95992	-6.81547		0.166762	0.0278095	0.00100307	-2.99867	-6.90469		3.34858	0.0112473		1.42368		0.172023	0.000976575	0.0295919	-3.01029	-6.93146		3.45422	0.0116521		1.47492
0.16663	0.00109484	0.0277656	-2.96065	-6.81715		0.166893	0.0278534	0.00137423	-2.86194	-6.58986		3.35122	0.0154335		1.95357		0.172155	0.000975316	0.0296373	-3.01085	-6.93275		3.45687	0.011655		1.47528
0.166762	0.001093	0.0278096	-2.96138	-6.81883		0.167025	0.0278974	0.000675628	-3.17029	-7.29987		3.35386	0.00759973		0.961971		0.172287	0.000974058	0.0296828	-3.01142	-6.93404		3.45952	0.0116578		1.47564
0.166893	0.00109117	0.0278533	-2.96211	-6.8205		0.167157	0.0279413	0.00107592	-2.96822	-6.83458		3.3565	0.0121215		1.53433		0.172418	0.000972802	0.029728	-3.01198	-6.93533		3.46215	0.0116605		1.47598
0.167025	0.00108934	0.0278974	-2.96284	-6.82218		0.167288	0.0279853	0.000730506	-3.13638	-7.22177		3.35914	0.00824291		1.04338		0.17255	0.000971547	0.0297735	-3.01254	-6.93662		3.4648	0.0116633		1.47633
0.167157	0.00108751	0.0279415	-2.96357	-6.82386		0.16742	0.0280293	0.00104332	-2.98158	-6.86535		3.36179	0.0117912		1.49252		0.172681	0.000970291	0.0298187	-3.0131	-6.93791		3.46743	0.0116659		1.47667
0.167288	0.00108569	0.0279853	-2.96429	-6.82554		0.167551	0.0280734	0.00101583	-2.99318	-6.89205		3.36443	0.0114986		1.45549		0.172813	0.000969038	0.0298643	-3.01366	-6.93921		3.47009	0.0116687		1.47701
0.16742	0.00108387	0.0280295	-2.96502	-6.82722		0.167683	0.0281175	0.000536809	-3.27018	-7.52987		3.36707	0.00608587		0.770347		0.172944	0.000967786	0.0299096	-3.01422	-6.9405		3.47272	0.0116713		1.47734
0.167551	0.00108205	0.0280733	-2.96575	-6.8289		0.167814	0.0281616	0.00107749	-2.96759	-6.83312		3.36971	0.0122348		1.54868		0.173076	0.000966534	0.0299553	-3.01478	-6.94179		3.47537	0.011674		1.47768
0.167683	0.00108023	0.0281176	-2.96648	-6.83058		0.167946	0.0282058	0.00101016	-2.99561	-6.89764		3.37235	0.0114883		1.45419		0.173207	0.000965284	0.0300007	-3.01534	-6.94309		3.478	0.0116765		1.47801
0.167814	0.00107842	0.0281615	-2.96721	-6.83226		0.168077	0.02825	0.00136938	-2.86348	-6.5934		3.37499	0.015598		1.97438		0.173339	0.000964034	0.0300464	-3.01591	-6.94438		3.48065	0.0116792		1.47835
0.167946	0.00107661	0.0282059	-2.96794	-6.83394		0.168209	0.0282942	0.00127249	-2.89535	-6.66678		3.37763	0.0145171		1.83757		0.17347	0.000962786	0.0300918	-3.01647	-6.94568		3.48328	0.0116817		1.47866
0.168077	0.0010748	0.0282499	-2.96867	-6.83562		0.16834	0.0283385	0.000746834	-3.12678	-7.19967		3.38027	0.00853351		1.08017		0.173602	0.000961537	0.0301377	-3.01703	-6.94698		3.48593	0.0116843		1.47899
0.168209	0.001073	0.0282943	-2.9694	-6.8373		0.168472	0.0283828	0.00139305	-2.85603	-6.57626		3.38292	0.0159422		2.01796		0.173734	0.000960291	0.0301835	-3.0176	-6.94827		3.48858	0.0116869		1.47932
0.16834	0.0010712	0.0283384	-2.97013	-6.83898		0.168603	0.0284271	0.000841305	-3.07505	-7.08056		3.38556	0.00964303		1.22061		0.173865	0.000959046	0.030229	-3.01816	-6.94957		3.49121	0.0116894		1.47964
0.168472	0.0010694	0.0283828	-2.97086	-6.84066		0.168735	0.0284715	0.000817068	-3.08774	-7.10979		3.3882	0.00937985		1.1873		0.173997	0.000957801	0.030275	-3.01872	-6.95087		3.49386	0.0116919		1.47996
0.168603	0.00106761	0.028427	-2.97159	-6.84233		0.168867	0.0285159	0.000898725	-3.04637	-7.01453		3.39084	0.0103334		1.30799		0.174128	0.000956558	0.0303206	-3.01929	-6.95217		3.49649	0.0116943		1.48027
0.168735	0.00106581	0.0284715	-2.97232	-6.84402		0.168998	0.0285604	0.000799538	-3.09716	-7.13148		3.39348	0.00920726		1.16545		0.17426	0.000955316	0.0303665	-3.01985	-6.95347		3.49914	0.0116969		1.48059
0.168867	0.00106403	0.0285161	-2.97305	-6.84569		0.16913	0.0286048	0.00107679	-2.96787	-6.83377		3.39612	0.0124193		1.57203		0.174391	0.000954074	0.0304122	-3.02042	-6.95477		3.50177	0.0116992		1.48088
0.168998	0.00106224	0.0285603	-2.97378	-6.84738		0.169261	0.0286493	0.000592568	-3.22726	-7.43104		3.39876	0.00684511		0.866451		0.174523	0.000952833	0.0304583	-3.02098	-6.95607		3.50442	0.0117017		1.4812
0.16913	0.00106046	0.028605	-2.97451	-6.84905		0.169393	0.0286939	0.000625606	-3.2037	-7.37679		3.40141	0.00723798		0.916181		0.174654	0.000951593	0.030504	-3.02155	-6.95737		3.50705	0.011704		1.48149
0.169261	0.00105868	0.0286493	-2.97524	-6.85073		0.169524	0.0287385	0.000884654	-3.05323	-7.03031		3.40405	0.010251		1.29756		0.174786	0.000950355	0.0305501	-3.02211	-6.95867		3.5097	0.0117065		1.4818
0.169393	0.0010569	0.028694	-2.97597	-6.85242		0.169656	0.0287831	0.00127437	-2.8947	-6.6653		3.40669	0.0147897		1.87208		0.174917	0.000949117	0.030596	-3.02268	-6.95998		3.51233	0.0117088		1.48209
0.169524	0.00105513	0.0287384	-2.97669	-6.85409		0.169787	0.0288277	0.000897589	-3.04692	-7.0158		3.40933	0.0104331		1.32062		0.175049	0.00094788	0.0306422	-3.02325	-6.96128		3.51498	0.0117112		1.48239
0.169656	0.00105335	0.0287832	-2.97743	-6.85578		0.169919	0.0288724	0.000801837	-3.09591	-7.12861		3.41197	0.00933461		1.18157		0.17518	0.000946644	0.030688	-3.02381	-6.96259		3.51761	0.0117134		1.48268
0.169787	0.00105159	0.0288276	-2.97815	-6.85745		0.17005	0.0289171	0.00117883	-2.92855	-6.74324		3.41461	0.0137446		1.73979		0.175312	0.000945409	0.0307343	-3.02438	-6.96389		3.52026	0.0117158		1.48298
0.169919	0.00104982	0.0288725	-2.97889	-6.85914		0.170182	0.0289619	0.00103254	-2.98609	-6.87574		3.41725	0.0120576		1.52624		0.175444	0.000944175	0.0307806	-3.02495	-6.9652		3.52292	0.0117181		1.48327
0.17005	0.00104806	0.028917	-2.97961	-6.86081		0.170314	0.0290067	0.00152642	-2.81633	-6.48483		3.4199	0.0178525		2.25976		0.175575	0.000942941	0.0308266	-3.02552	-6.96651		3.52555	0.0117203		1.48355
0.170182	0.0010463	0.0289619	-2.98034	-6.8625		0.170445	0.0290515	0.00124891	-2.90347	-6.68548		3.42254	0.0146294		1.85179		0.175707	0.00094171	0.0308729	-3.02608	-6.96781		3.5282	0.0117226		1.48384
0.170314	0.00104454	0.0290069	-2.98107	-6.86418		0.170576	0.0290963	0.000497101	-3.30356	-7.60672		3.42518	0.00583191		0.7382		0.175838	0.000940479	0.030919	-3.02665	-6.96912		3.53083	0.0117247		1.48411
0.170445	0.00104279	0.0290515	-2.9818	-6.86586		0.170708	0.0291413	0.00146527	-2.83408	-6.52572		3.42782	0.0172168		2.1793		0.17597	0.000939248	0.0309654	-3.02722	-6.97043		3.53348	0.0117269		1.48439
0.170576	0.00104104	0.0290962	-2.98253	-6.86754		0.17084	0.0291862	0.00119954	-2.92098	-6.72582		3.43046	0.0141163		1.78683		0.176101	0.000938019	0.0310116	-3.02779	-6.97174		3.53611	0.011729		1.48466
0.170708	0.00103929	0.0291412	-2.98326	-6.86922		0.170971	0.0292311	0.000750639	-3.12457	-7.19459		3.4331	0.00884716		1.11987		0.176233	0.000936791	0.0310581	-3.02836	-6.97305		3.53876	0.0117313		1.48494
0.17084	0.00103755	0.0291863	-2.98399	-6.87089		0.171103	0.0292761	0.000771745	-3.11253	-7.16686		3.43574	0.00910992		1.15313		0.176364	0.000935562	0.0311043	-3.02893	-6.97436		3.54139	0.0117333		1.48519
0.170971	0.00103581	0.0292311	-2.98472	-6.87257		0.171234	0.0293212	0.000942654	-3.02565	-6.96681		3.43838	0.0111445		1.41067		0.176496	0.000934336	0.0311508	-3.0295	-6.97567		3.54404	0.0117355		1.48547
0.171103	0.00103407	0.0292762	-2.98545	-6.87425		0.171366	0.0293662	0.000395133	-3.40326	-7.83629		3.44103	0.00467864		0.59222		0.176627	0.00093311	0.0311971	-3.03007	-6.97699		3.54667	0.0117375		1.48572
0.171234	0.00103233	0.0293211	-2.98618	-6.87594		0.171497	0.0294113	0.000775295	-3.11053	-7.16227		3.44367	0.00919409		1.16378		0.176759	0.000931885	0.0312437	-3.03064	-6.9783		3.54932	0.0117396		1.48599
0.171366	0.0010306	0.0293663	-2.98691	-6.87761		0.171629	0.0294564	0.00104728	-2.97994	-6.86156		3.44631	0.0124386		1.57448		0.176891	0.00093066	0.0312904	-3.03121	-6.97962		3.55197	0.0117417		1.48626
0.171497	0.00102887	0.0294112	-2.98764	-6.87929		0.17176	0.0295016	0.00102411	-2.98966	-6.88394		3.44895	0.012182		1.54199		0.177022	0.000929438	0.0313368	-3.03178	-6.98093		3.5546	0.0117436		1.4865
0.171629	0.00102715	0.0294565	-2.98837	-6.88097		0.171892	0.0295468	0.00121299	-2.91614	-6.71466		3.45159	0.014451		1.8292		0.177153	0.000928216	0.0313832	-3.03235	-6.98225		3.55723	0.0117456		1.48675
0.17176	0.00102542	0.0295015	-2.9891	-6.88265		0.172023	0.0295921	0.000849224	-3.07098	-7.07119		3.45423	0.0101327		1.28259		0.177285	0.000926994	0.03143	-3.03292	-6.98356		3.55988	0.0117476		1.487
0.171892	0.0010237	0.0295469	-2.98983	-6.88433		0.172155	0.0296373	0.000971639	-3.0125	-6.93653		3.45687	0.0116111		1.46972		0.177417	0.000925774	0.0314768	-3.0335	-6.98488		3.56253	0.0117496		1.48726
0.172023	0.00102198	0.0295919	-2.99056	-6.88601		0.172287	0.0296827	0.000794251	-3.10004	-7.13811		3.45951	0.00950579		1.20324		0.177548	0.000924554	0.0315233	-3.03407	-6.9862		3.56516	0.0117514		1.48749
0.172155	0.00102027	0.0296373	-2.99128	-6.88769		0.172418	0.029728	0.00105713	-2.97587	-6.85219		3.46216	0.0126714		1.60393		0.17768	0.000923335	0.0315702	-3.03464	-6.98752		3.56781	0.0117534		1.48774
0.172287	0.00101856	0.0296828	-2.99201	-6.88937		0.17255	0.0297734	0.000878918	-3.05605	-7.03682		3.4648	0.0105512		1.33557		0.177811	0.000922117	0.0316168	-3.03521	-6.98884		3.57044	0.0117552		1.48797
0.172418	0.00101685	0.029728	-2.99274	-6.89105		0.172681	0.0298188	0.000611069	-3.21391	-7.4003		3.46744	0.00734696		0.929975		0.177943	0.0009209	0.0316637	-3.03579	-6.99016		3.5731	0.0117571		1.48821
0.17255	0.00101514	0.0297735	-2.99347	-6.89273		0.172813	0.0298642	0.00139888	-2.85422	-6.57208		3.47008	0.0168446		2.13218		0.178074	0.000919684	0.0317103	-3.03636	-6.99148		3.57573	0.0117589		1.48844
0.172681	0.00101344	0.0298187	-2.9942	-6.8944		0.172944	0.0299097	0.00091827	-3.03703	-6.99302		3.47272	0.0110741		1.40176		0.178206	0.000918469	0.0317574	-3.03694	-6.9928		3.57838	0.0117608		1.48868
0.172813	0.00101174	0.0298643	-2.99493	-6.89608		0.173076	0.0299552	0.000901174	-3.04519	-7.01181		3.47536	0.0108845		1.37776		0.178337	0.000917254	0.0318041	-3.03751	-6.99413		3.58101	0.0117625		1.48889
0.172944	0.00101005	0.0299096	-2.99566	-6.89776		0.173207	0.0300008	0.0012424	-2.90574	-6.69071		3.478	0.0150287		1.90233		0.178469	0.000916041	0.0318512	-3.03809	-6.99545		3.58366	0.0117643		1.48913
0.173076	0.00100835	0.0299553	-2.99639	-6.89944		0.173339	0.0300464	0.0007159	-3.14515	-7.24197		3.48065	0.00867305		1.09783		0.1786	0.000914828	0.031898	-3.03866	-6.99677		3.58629	0.011766		1.48934
0.173207	0.00100666	0.0300007	-2.99712	-6.90112		0.17347	0.030092	0.0011369	-2.94428	-6.77945		3.48329	0.0137944		1.74609		0.178732	0.000913616	0.0319451	-3.03924	-6.9981		3.58894	0.0117678		1.48956
0.173339	0.00100498	0.0300464	-2.99784	-6.90279		0.173602	0.0301377	0.00123108	-2.90972	-6.69987		3.48593	0.0149597		1.89359		0.178864	0.000912405	0.0319923	-3.03981	-6.99943		3.59159	0.0117696		1.48979
0.17347	0.00100329	0.0300918	-2.99857	-6.90447		0.173734	0.0301833	0.00118649	-2.92574	-6.73676		3.48857	0.0144397		1.82777		0.178995	0.000911195	0.0320392	-3.04039	-7.00075		3.59422	0.0117712		1.48999
0.173602	0.00100161	0.0301377	-2.9993	-6.90615		0.173865	0.030229	0.000748075	-3.12605	-7.19801		3.49121	0.00911795		1.15415		0.179127	0.000909986	0.0320865	-3.04097	-7.00208		3.59687	0.0117729		1.49021
0.173734	0.000999933	0.0301835	-3.00003	-6.90782		0.173997	0.0302748	0.00129835	-2.88661	-6.64666		3.49385	0.0158489		2.00615		0.179258	0.000908777	0.0321334	-3.04154	-7.00341		3.5995	0.0117745		1.49041
0.173865	0.000998258	0.030229	-3.00076	-6.9095		0.174128	0.0303206	0.00114267	-2.94208	-6.77439		3.49649	0.0139697		1.76827		0.17939	0.00090757	0.0321808	-3.04212	-7.00474		3.60215	0.0117762		1.49062
0.173997	0.000996585	0.030275	-3.00149	-6.91118		0.17426	0.0303664	0.000765283	-3.11618	-7.17526		3.49913	0.00937007		1.18606		0.179521	0.000906363	0.0322278	-3.0427	-7.00607		3.60478	0.0117777		1.49081
0.174128	0.000994917	0.0303206	-3.00221	-6.91285		0.174391	0.0304123	0.0011243	-2.94912	-6.79059		3.50178	0.0137867		1.74511		0.179653	0.000905157	0.0322752	-3.04328	-7.0074		3.60743	0.0117793		1.49102
0.17426	0.000993252	0.0303665	-3.00294	-6.91453		0.174523	0.0304582	0.000804947	-3.09423	-7.12473		3.50442	0.00988549		1.2513		0.179784	0.000903952	0.0323223	-3.04385	-7.00873		3.61006	0.0117808		1.49121
0.174391	0.000991588	0.0304122	-3.00367	-6.9162		0.174654	0.0305041	0.000565551	-3.24753	-7.47771		3.50706	0.00695597		0.880484		0.179916	0.000902747	0.0323698	-3.04443	-7.01007		3.61271	0.0117824		1.49141
0.174523	0.000989929	0.0304583	-3.0044	-6.91788		0.174786	0.0305501	0.000673742	-3.17151	-7.30266		3.5097	0.00829915		1.0505		0.180047	0.000901544	0.0324169	-3.04501	-7.0114		3.61534	0.0117838		1.49159
0.174654	0.000988272	0.030504	-3.00512	-6.91955		0.174917	0.0305961	0.000540331	-3.26734	-7.52333		3.51234	0.00666581		0.843755		0.180179	0.000900341	0.0324645	-3.04559	-7.01274		3.61799	0.0117854		1.49179
0.174786	0.000986618	0.0305501	-3.00585	-6.92123		0.175049	0.0306421	0.00079183	-3.10137	-7.14116		3.51498	0.00978314		1.23835		0.180311	0.00089914	0.0325121	-3.04617	-7.01407		3.62064	0.0117869		1.49198
0.174917	0.000984968	0.030596	-3.00658	-6.9229		0.17518	0.0306882	0.00115107	-2.9389	-6.76706		3.51762	0.014243		1.80287		0.180442	0.000897939	0.0325593	-3.04675	-7.01541		3.62328	0.0117883		1.49215
0.175049	0.00098332	0.0306422	-3.00731	-6.92458		0.175312	0.0307343	0.0013374	-2.87374	-6.61703		3.52026	0.0165734		2.09786		0.180574	0.000896739	0.032607	-3.04733	-7.01675		3.62593	0.0117897		1.49234
0.17518	0.000981676	0.030688	-3.00803	-6.92625		0.175444	0.0307804	0.00128402	-2.89143	-6.65776		3.52291	0.0159358		2.01715		0.180705	0.00089554	0.0326543	-3.04792	-7.01808		3.62856	0.0117911		1.49251
0.175312	0.000980034	0.0307343	-3.00876	-6.92792		0.175575	0.0308266	0.00139308	-2.85603	-6.57624		3.52555	0.0173152		2.19175		0.180837	0.000894342	0.032702	-3.0485	-7.01942		3.63121	0.0117925		1.49269
0.175444	0.000978396	0.0307806	-3.00949	-6.9296		0.175707	0.0308728	0.000592837	-3.22706	-7.43059		3.52819	0.0073797		0.93412		0.180968	0.000893144	0.0327494	-3.04908	-7.02076		3.63384	0.0117938		1.49285
0.175575	0.00097676	0.0308266	-3.01021	-6.93127		0.175838	0.030919	0.000661732	-3.17932	-7.32065		3.53083	0.00824965		1.04424		0.1811	0.000891948	0.0327972	-3.04966	-7.0221		3.63649	0.0117952		1.49303
0.175707	0.000975128	0.0308729	-3.01094	-6.93294		0.17597	0.0309653	0.000527168	-3.27805	-7.54799		3.53347	0.00658192		0.833136		0.181231	0.000890751	0.0328447	-3.05024	-7.02345		3.63912	0.0117964		1.49318
0.175838	0.0009735	0.030919	-3.01166	-6.93461		0.176101	0.0310116	0.00112048	-2.9506	-6.794		3.53611	0.0140105		1.77345		0.181363	0.000889557	0.0328925	-3.05083	-7.02479		3.64177	0.0117977		1.49335
0.17597	0.000971873	0.0309654	-3.01239	-6.93629		0.176233	0.031058	0.00138327	-2.85909	-6.58331		3.53875	0.0173223		2.19265		0.181494	0.000888363	0.0329401	-3.05141	-7.02613		3.6444	0.0117989		1.4935
0.176101	0.00097025	0.0310116	-3.01312	-6.93796		0.176364	0.0311044	0.000469642	-3.32823	-7.66354		3.5414	0.00589		0.745554		0.181626	0.000887169	0.032988	-3.05199	-7.02748		3.64705	0.0118002		1.49367
0.176233	0.000968631	0.0310581	-3.01384	-6.93963		0.176496	0.0311508	0.000697004	-3.15676	-7.26872		3.54404	0.00875451		1.10814		0.181757	0.000885977	0.0330356	-3.05258	-7.02882		3.64968	0.0118014		1.49381
0.176364	0.000967013	0.0311043	-3.01457	-6.9413		0.176627	0.0311972	0.000963321	-3.01623	-6.94512		3.54668	0.0121175		1.53383		0.181889	0.000884785	0.0330836	-3.05316	-7.03017		3.65233	0.0118026		1.49397
0.176496	0.0009654	0.0311508	-3.01529	-6.94297		0.176759	0.0312437	0.00108408	-2.96494	-6.82702		3.54932	0.0136569		1.72868		0.182021	0.000883594	0.0331316	-3.05375	-7.03151		3.65498	0.0118038		1.49412
0.176627	0.000963788	0.0311971	-3.01602	-6.94464		0.176891	0.0312902	0.000749254	-3.12537	-7.19643		3.55196	0.00945291		1.19655		0.182152	0.000882404	0.0331794	-3.05433	-7.03286		3.65761	0.0118049		1.49426
0.176759	0.000962181	0.0312437	-3.01674	-6.94631		0.177022	0.0313368	0.000741494	-3.12989	-7.20684		3.5546	0.00936892		1.18591		0.182284	0.000881215	0.0332275	-3.05492	-7.03421		3.66026	0.0118061		1.49441
0.176891	0.000960576	0.0312904	-3.01747	-6.94798		0.177153	0.0313834	0.00117524	-2.92987	-6.74628		3.55724	0.0148715		1.88243		0.182415	0.000880027	0.0332752	-3.0555	-7.03556		3.66289	0.0118071		1.49454
0.177022	0.000958975	0.0313368	-3.01819	-6.94965		0.177285	0.03143	0.00108197	-2.96579	-6.82898		3.55988	0.0137115		1.7356		0.182547	0.000878839	0.0333234	-3.05609	-7.03691		3.66554	0.0118083		1.49469
0.177153	0.000957377	0.0313832	-3.01892	-6.95131		0.177417	0.0314766	0.000871927	-3.05952	-7.0448		3.56253	0.0110661		1.40075		0.182678	0.000877653	0.0333713	-3.05668	-7.03826		3.66817	0.0118093		1.49481
0.177285	0.000955781	0.03143	-3.01964	-6.95298		0.177548	0.0315233	0.000964636	-3.01564	-6.94376		3.56517	0.0122609		1.55198		0.18281	0.000876467	0.0334195	-3.05726	-7.03961		3.67082	0.0118104		1.49495
0.177417	0.000954189	0.0314768	-3.02037	-6.95465		0.17768	0.0315701	0.00121237	-2.91637	-6.71518		3.56781	0.0154326		1.95345		0.182941	0.000875282	0.0334674	-3.05785	-7.04096		3.67346	0.0118113		1.49507
0.177548	0.0009526	0.0315233	-3.02109	-6.95632		0.177811	0.0316168	0.000824656	-3.08373	-7.10054		3.57045	0.0105128		1.33071		0.183073	0.000874098	0.0335157	-3.05844	-7.04232		3.67611	0.0118123		1.4952
0.17768	0.000951013	0.0315702	-3.02181	-6.95798		0.177943	0.0316636	0.000802126	-3.09576	-7.12824		3.57309	0.0102407		1.29627		0.183204	0.000872914	0.0335637	-3.05903	-7.04367		3.67874	0.0118132		1.49531
0.177811	0.00094943	0.0316168	-3.02254	-6.95965		0.178074	0.0317105	0.00116966	-2.93194	-6.75104		3.57573	0.0149551		1.89302		0.183336	0.000871732	0.0336121	-3.05962	-7.04503		3.68139	0.0118142		1.49544
0.177943	0.00094785	0.0316637	-3.02326	-6.96131		0.178206	0.0317573	0.000751938	-3.12382	-7.19286		3.57837	0.00962838		1.21876		0.183468	0.00087055	0.0336605	-3.06021	-7.04639		3.68404	0.0118152		1.49557
0.178074	0.000946273	0.0317103	-3.02398	-6.96298		0.178337	0.0318042	0.000967392	-3.0144	-6.94091		3.58101	0.0124055		1.57028		0.183599	0.00086937	0.0337086	-3.0608	-7.04774		3.68667	0.0118161		1.49567
0.178206	0.0009447	0.0317574	-3.02471	-6.96464		0.178469	0.0318511	0.000997102	-3.00126	-6.91066		3.58366	0.0128054		1.6209		0.18373	0.00086819	0.0337567	-3.06139	-7.0491		3.6893	0.0118169		1.49577
0.178337	0.000943128	0.0318041	-3.02543	-6.96631		0.1786	0.0318981	0.00114491	-2.94123	-6.77243		3.5863	0.0147253		1.86392		0.183862	0.000867011	0.0338052	-3.06198	-7.05046		3.69195	0.0118178		1.49589
0.178469	0.000941561	0.0318512	-3.02615	-6.96797		0.178732	0.0319451	0.000957772	-3.01874	-6.9509		3.58894	0.0123366		1.56156		0.183994	0.000865833	0.0338538	-3.06257	-7.05182		3.6946	0.0118187		1.496
0.1786	0.000939996	0.031898	-3.02687	-6.96963		0.178864	0.0319922	0.00136768	-2.86402	-6.59464		3.59158	0.0176423		2.23315		0.184125	0.000864656	0.033902	-3.06316	-7.05318		3.69723	0.0118194		1.4961
0.178732	0.000938435	0.0319451	-3.0276	-6.9713		0.178995	0.0320392	0.00154205	-2.8119	-6.47464		3.59422	0.0199208		2.52157		0.184257	0.000863479	0.0339506	-3.06375	-7.05454		3.69988	0.0118203		1.4962
0.178864	0.000936876	0.0319923	-3.02832	-6.97296		0.179127	0.0320863	0.000627572	-3.20234	-7.37365		3.59686	0.00811916		1.02772		0.184388	0.000862304	0.0339989	-3.06434	-7.0559		3.70251	0.011821		1.49629
0.178995	0.000935321	0.0320392	-3.02904	-6.97462		0.179258	0.0321335	0.000643153	-3.19169	-7.34913		3.5995	0.00833297		1.05478		0.18452	0.000861128	0.0340476	-3.06493	-7.05727		3.70516	0.0118218		1.49639
0.179127	0.000933769	0.0320865	-3.02976	-6.97628		0.17939	0.0321807	0.00110374	-2.95713	-6.80905		3.60215	0.0143215		1.81282		0.184651	0.000859955	0.034096	-3.06552	-7.05863		3.70779	0.0118224		1.49648
0.179258	0.000932219	0.0321334	-3.03048	-6.97794		0.179521	0.0322279	0.000717451	-3.14421	-7.23981		3.60479	0.00932291		1.18009		0.184783	0.000858782	0.0341448	-3.06612	-7.06		3.71044	0.0118232		1.49657
0.17939	0.000930674	0.0321808	-3.0312	-6.9796		0.179653	0.0322751	0.00106179	-2.97396	-6.8478		3.60743	0.0138176		1.74903		0.184914	0.000857609	0.0341932	-3.06671	-7.06136		3.71307	0.0118238		1.49665
0.179521	0.000929131	0.0322278	-3.03192	-6.98126		0.179784	0.0323224	0.000863668	-3.06365	-7.05432		3.61007	0.0112558		1.42476		0.185046	0.000856438	0.034242	-3.0673	-7.06273		3.71572	0.0118245		1.49674
0.179653	0.00092759	0.0322752	-3.03264	-6.98292		0.179916	0.0323697	0.000624187	-3.20469	-7.37906		3.61271	0.00814669		1.0312		0.185177	0.000855267	0.0342905	-3.0679	-7.0641		3.71835	0.0118251		1.49681
0.179784	0.000926054	0.0323223	-3.03336	-6.98458		0.180047	0.0324171	0.000792196	-3.10117	-7.1407		3.61535	0.0103546		1.31068		0.185309	0.000854098	0.0343394	-3.06849	-7.06546		3.721	0.0118257		1.4969
0.179916	0.00092452	0.0323698	-3.03408	-6.98624		0.180179	0.0324645	0.000414026	-3.38297	-7.78958		3.61799	0.00541955		0.686004		0.185441	0.000852929	0.0343884	-3.06909	-7.06683		3.72366	0.0118264		1.49698
0.180047	0.000922989	0.0324169	-3.0348	-6.98789		0.180311	0.0325119	0.000954816	-3.02008	-6.95399		3.62063	0.0125167		1.58436		0.185572	0.000851761	0.034437	-3.06968	-7.0682		3.72629	0.0118269		1.49704
0.180179	0.000921461	0.0324645	-3.03552	-6.98955		0.180442	0.0325593	0.00100001	-2.99999	-6.90774		3.62328	0.0131283		1.66178		0.185704	0.000850595	0.034486	-3.07028	-7.06957		3.72894	0.0118275		1.49712
0.180311	0.000919937	0.0325121	-3.03624	-6.99121		0.180574	0.0326068	0.00116336	-2.93428	-6.75644		3.62592	0.0152951		1.93604		0.185835	0.000849428	0.0345346	-3.07087	-7.07095		3.73157	0.0118279		1.49718
0.180442	0.000918416	0.0325593	-3.03696	-6.99286		0.180705	0.0326543	0.00103913	-2.98333	-6.86937		3.62856	0.0136816		1.73181		0.185967	0.000848263	0.0345837	-3.07147	-7.07232		3.73422	0.0118285		1.49725
0.180574	0.000916897	0.032607	-3.03768	-6.99452		0.180837	0.0327019	0.00106165	-2.97402	-6.84793		3.6312	0.0139985		1.77192		0.186098	0.000847099	0.0346325	-3.07207	-7.07369		3.73685	0.0118289		1.4973
0.180705	0.000915382	0.0326543	-3.0384	-6.99617		0.180968	0.0327495	0.00114015	-2.94304	-6.77659		3.63384	0.0150555		1.90572		0.18623	0.000845935	0.0346816	-3.07266	-7.07507		3.7395	0.0118294		1.49736
0.180837	0.000913871	0.032702	-3.03912	-6.99782		0.1811	0.0327971	0.000769799	-3.11362	-7.16938		3.63648	0.0101798		1.28856		0.186361	0.000844773	0.0347304	-3.07326	-7.07644		3.74213	0.0118298		1.49741
0.180968	0.000912361	0.0327494	-3.03983	-6.99947		0.181231	0.0328448	0.0012215	-2.91311	-6.70767		3.63912	0.0161767		2.04763		0.186493	0.000843611	0.0347796	-3.07386	-7.07782		3.74478	0.0118303		1.49747
0.1811	0.000910855	0.0327972	-3.04055	-7.00113		0.181363	0.0328925	0.000691776	-3.16003	-7.27625		3.64177	0.00917465		1.16132		0.186624	0.00084245	0.0348285	-3.07446	-7.0792		3.74741	0.0118306		1.49751
0.181231	0.000909352	0.0328447	-3.04127	-7.00278		0.181494	0.0329402	0.00107772	-2.96749	-6.83291		3.64441	0.0143139		1.81185		0.186756	0.00084129	0.0348778	-3.07505	-7.08057		3.75006	0.011831		1.49757
0.181363	0.000907852	0.0328925	-3.04198	-7.00443		0.181626	0.032988	0.000871633	-3.05967	-7.04514		3.64705	0.0115936		1.46751		0.186888	0.000840131	0.0349271	-3.07565	-7.08195		3.75271	0.0118314		1.49762
0.181494	0.000906356	0.0329401	-3.0427	-7.00608		0.181757	0.0330358	0.00139885	-2.85423	-6.57211		3.64969	0.018633		2.35855		0.187019	0.000838973	0.0349761	-3.07625	-7.08333		3.75534	0.0118317		1.49765
0.181626	0.000904862	0.032988	-3.04342	-7.00773		0.181889	0.0330836	0.00139415	-2.85569	-6.57547		3.65233	0.0185973		2.35403		0.187151	0.000837816	0.0350255	-3.07685	-7.08471		3.75799	0.0118321		1.4977
0.181757	0.000903372	0.0330356	-3.04413	-7.00938		0.182021	0.0331315	0.0013784	-2.86062	-6.58683		3.65497	0.0184138		2.33081		0.187282	0.00083666	0.0350745	-3.07745	-7.08609		3.76062	0.0118323		1.49772
0.181889	0.000901883	0.0330836	-3.04485	-7.01103		0.182152	0.0331794	0.00072161	-3.1417	-7.23403		3.65761	0.0096538		1.22197		0.187414	0.000835505	0.035124	-3.07805	-7.08747		3.76327	0.0118326		1.49777
0.182021	0.000900399	0.0331316	-3.04556	-7.01267		0.182284	0.0332273	0.000994531	-3.00238	-6.91324		3.66025	0.0133242		1.68657		0.187545	0.000834349	0.0351731	-3.07865	-7.08886		3.7659	0.0118328		1.49779
0.182152	0.000898917	0.0331794	-3.04628	-7.01432		0.182415	0.0332753	0.000539814	-3.26776	-7.52429		3.6629	0.00724258		0.916762		0.187677	0.000833196	0.0352227	-3.07925	-7.09024		3.76855	0.011833		1.49782
0.182284	0.000897439	0.0332275	-3.047	-7.01597		0.182547	0.0333233	0.000847656	-3.07178	-7.07304		3.66554	0.0113892		1.44165		0.187808	0.000832043	0.0352718	-3.07985	-7.09163		3.77118	0.0118332		1.49784
0.182415	0.000895965	0.0332752	-3.04771	-7.01761		0.182678	0.0333713	0.00100702	-2.99696	-6.90076		3.66818	0.01355		1.71515		0.18794	0.000830892	0.0353214	-3.08046	-7.09301		3.77384	0.0118334		1.49787
0.182547	0.000894492	0.0333234	-3.04842	-7.01925		0.18281	0.0334194	0.00100042	-2.99982	-6.90733		3.67082	0.0134806		1.70637		0.188071	0.000829741	0.0353707	-3.08106	-7.0944		3.77647	0.0118335		1.49788
0.182678	0.000893023	0.0333713	-3.04914	-7.0209		0.182941	0.0334675	0.000779056	-3.10843	-7.15743		3.67346	0.0105128		1.33071		0.188203	0.00082859	0.0354204	-3.08166	-7.09579		3.77912	0.0118337		1.4979
0.18281	0.000891557	0.0334195	-3.04985	-7.02254		0.183073	0.0335157	0.000623728	-3.205	-7.3798		3.6761	0.00842889		1.06693		0.188334	0.000827442	0.0354697	-3.08226	-7.09717		3.78175	0.0118338		1.49791
0.182941	0.000890094	0.0334674	-3.05056	-7.02418		0.183204	0.0335639	0.00112949	-2.94712	-6.78599		3.67874	0.0152856		1.93484		0.188466	0.000826293	0.0355194	-3.08287	-7.09856		3.7844	0.0118339		1.49793
0.183073	0.000888634	0.0335157	-3.05128	-7.02583		0.183336	0.0336121	0.00108865	-2.96311	-6.82282		3.68138	0.014754		1.86755		0.188598	0.000825146	0.0355692	-3.08347	-7.09995		3.78705	0.011834		1.49795
0.183204	0.000887177	0.0335637	-3.05199	-7.02747		0.183468	0.0336603	0.000771644	-3.11258	-7.16699		3.68403	0.0104728		1.32564		0.188729	0.000824	0.0356186	-3.08407	-7.10134		3.78968	0.011834		1.49794
0.183336	0.000885723	0.0336121	-3.0527	-7.02911		0.183599	0.0337086	0.00146804	-2.83326	-6.52383		3.68667	0.0199529		2.52563		0.188861	0.000822855	0.0356685	-3.08468	-7.10273		3.79233	0.0118341		1.49796
0.183468	0.000884272	0.0336605	-3.05341	-7.03075		0.18373	0.0337569	0.000978716	-3.00934	-6.92927		3.68931	0.0133213		1.6862		0.188992	0.000821711	0.035718	-3.08528	-7.10412		3.79496	0.011834		1.49795
0.183599	0.000882824	0.0337086	-3.05413	-7.03238		0.183862	0.0338053	0.000802977	-3.0953	-7.12718		3.69195	0.010945		1.38541		0.189124	0.000820567	0.0357679	-3.08589	-7.10551		3.79761	0.0118341		1.49795
0.18373	0.00088138	0.0337567	-3.05484	-7.03402		0.183994	0.0338536	0.00108596	-2.96419	-6.82529		3.69459	0.0148233		1.87633		0.189255	0.000819425	0.0358175	-3.08649	-7.10691		3.80024	0.011834		1.49794
0.183862	0.000879938	0.0338052	-3.05555	-7.03566		0.184125	0.0339021	0.00100682	-2.99705	-6.90096		3.69723	0.0137628		1.74208		0.189387	0.000818283	0.0358674	-3.0871	-7.1083		3.80289	0.011834		1.49794
0.183994	0.0008785	0.0338538	-3.05626	-7.03729		0.184257	0.0339505	0.000592843	-3.22706	-7.43058		3.69987	0.00811547		1.02725		0.189518	0.000817142	0.0359171	-3.0877	-7.1097		3.80552	0.0118338		1.49792
0.184125	0.000877065	0.033902	-3.05697	-7.03893		0.184388	0.033999	0.00110425	-2.95693	-6.80859		3.70252	0.0151377		1.91612		0.18965	0.000816003	0.0359671	-3.08831	-7.11109		3.80817	0.0118338		1.49792
0.184257	0.000875632	0.0339506	-3.05768	-7.04056		0.18452	0.0340476	0.00115009	-2.93927	-6.76792		3.70516	0.0157886		1.99851		0.189781	0.000814864	0.0360168	-3.08891	-7.11249		3.8108	0.0118336		1.4979
0.184388	0.000874203	0.0339989	-3.05839	-7.0422		0.184651	0.0340961	0.000897285	-3.04707	-7.01614		3.7078	0.0123357		1.56144		0.189913	0.000813727	0.0360669	-3.08952	-7.11389		3.81345	0.0118336		1.49789
0.18452	0.000872775	0.0340476	-3.0591	-7.04383		0.184783	0.0341447	0.0012071	-2.91826	-6.71953		3.71044	0.0166186		2.10358		0.190044	0.00081259	0.0361167	-3.09013	-7.11528		3.81608	0.0118333		1.49786
0.184651	0.000871353	0.034096	-3.05981	-7.04546		0.184914	0.0341933	0.000277366	-3.55695	-8.19017		3.71308	0.00382404		0.484045		0.190176	0.000811454	0.0361669	-3.09074	-7.11668		3.81873	0.0118332		1.49784
0.184783	0.000869933	0.0341448	-3.06051	-7.04709		0.185046	0.034242	0.00111971	-2.9509	-6.79469		3.71572	0.0154593		1.95684		0.190307	0.00081032	0.0362168	-3.09134	-7.11808		3.82136	0.011833		1.49781
0.184914	0.000868515	0.0341932	-3.06122	-7.04873		0.185177	0.0342907	0.000913789	-3.03915	-6.99791		3.71836	0.0126343		1.59924		0.190439	0.000809185	0.036267	-3.09195	-7.11948		3.82402	0.0118328		1.49779
0.185046	0.000867101	0.034242	-3.06193	-7.05036		0.185309	0.0343394	0.00133682	-2.87393	-6.61746		3.721	0.0185094		2.34292		0.190571	0.000808053	0.0363173	-3.09256	-7.12088		3.82667	0.0118326		1.49777
0.185177	0.000865689	0.0342905	-3.06264	-7.05198		0.185441	0.0343882	0.0010785	-2.96718	-6.83219		3.72365	0.014954		1.89287		0.190702	0.000806922	0.0363673	-3.09317	-7.12228		3.8293	0.0118323		1.49773
0.185309	0.000864281	0.0343394	-3.06335	-7.05361		0.185572	0.034437	0.00121963	-2.91377	-6.70921		3.72629	0.0169348		2.1436		0.190834	0.00080579	0.0364176	-3.09378	-7.12369		3.83195	0.0118321		1.4977
0.185441	0.000862875	0.0343884	-3.06405	-7.05524		0.185704	0.0344858	0.000947418	-3.02346	-6.96177		3.72893	0.0131738		1.66753		0.190965	0.00080466	0.0364676	-3.09439	-7.12509		3.83458	0.0118317		1.49765
0.185572	0.000861474	0.034437	-3.06476	-7.05687		0.185835	0.0345347	0.000686931	-3.16309	-7.28328		3.73157	0.00956526		1.21077		0.191097	0.000803531	0.0365181	-3.095	-7.12649		3.83723	0.0118314		1.49762
0.185704	0.000860075	0.034486	-3.06546	-7.05849		0.185967	0.0345836	0.000899446	-3.04602	-7.01373		3.73421	0.0125422		1.58758		0.191228	0.000802404	0.0365681	-3.09561	-7.1279		3.83986	0.0118311		1.49757
0.185835	0.000858678	0.0345346	-3.06617	-7.06012		0.186098	0.0346325	0.000875748	-3.05762	-7.04043		3.73685	0.012229		1.54794		0.19136	0.000801277	0.0366186	-3.09622	-7.1293		3.84251	0.0118308		1.49753
0.185967	0.000857286	0.0345837	-3.06687	-7.06174		0.18623	0.0346815	0.000908215	-3.04181	-7.00403		3.73949	0.0127003		1.6076		0.191491	0.000800151	0.0366688	-3.09683	-7.13071		3.84514	0.0118303		1.49748
0.186098	0.000855896	0.0346325	-3.06758	-7.06336		0.186361	0.0347305	0.000537636	-3.26951	-7.52833		3.74213	0.00752882		0.952995		0.191623	0.000799027	0.0367194	-3.09744	-7.13212		3.84779	0.01183		1.49743
0.18623	0.000854508	0.0346816	-3.06828	-7.06498		0.186493	0.0347796	0.00118883	-2.92488	-6.73479		3.74478	0.0166714		2.11025		0.191754	0.000797902	0.0367696	-3.09805	-7.13352		3.85042	0.0118295		1.49737
0.186361	0.000853125	0.0347304	-3.06899	-7.0666		0.186624	0.0348287	0.00067233	-3.17242	-7.30476		3.74742	0.00944162		1.19512		0.191886	0.00079678	0.0368202	-3.09866	-7.13493		3.85307	0.0118291		1.49732
0.186493	0.000851743	0.0347796	-3.06969	-7.06823		0.186756	0.0348778	0.000560571	-3.25137	-7.48655		3.75006	0.00788329		0.997863		0.192018	0.000795659	0.0368709	-3.09927	-7.13634		3.85572	0.0118287		1.49728
0.186624	0.000850366	0.0348285	-3.07039	-7.06984		0.186888	0.0349269	0.00101272	-2.99451	-6.89511		3.7527	0.014262		1.80527		0.192149	0.000794537	0.0369212	-3.09989	-7.13775		3.85835	0.0118282		1.49721
0.186756	0.00084899	0.0348778	-3.0711	-7.07146		0.187019	0.0349761	0.00114293	-2.94198	-6.77416		3.75534	0.0161183		2.04025		0.192281	0.000793418	0.036972	-3.1005	-7.13916		3.861	0.0118278		1.49715
0.186888	0.000847619	0.0349271	-3.0718	-7.07308		0.187151	0.0350253	0.00061113	-3.21387	-7.4002		3.75798	0.00863065		1.09246		0.192412	0.000792299	0.0370224	-3.10111	-7.14057		3.86363	0.0118272		1.49708
0.187019	0.00084625	0.0349761	-3.0725	-7.0747		0.187282	0.0350746	0.000889428	-3.05089	-7.02493		3.76062	0.0125786		1.59219		0.192544	0.000791182	0.0370732	-3.10172	-7.14198		3.86628	0.0118267		1.49702
0.187151	0.000844883	0.0350255	-3.0732	-7.07631		0.187414	0.0351239	0.000963023	-3.01636	-6.94543		3.76327	0.0136385		1.72635		0.192675	0.000790066	0.0371237	-3.10234	-7.14339		3.86891	0.0118261		1.49694
0.187282	0.000843521	0.0350745	-3.0739	-7.07793		0.187545	0.0351732	0.00113184	-2.94621	-6.78391		3.76591	0.0160518		2.03183		0.192807	0.00078895	0.0371745	-3.10295	-7.14481		3.87156	0.0118256		1.49688
0.187414	0.000842161	0.035124	-3.0746	-7.07954		0.187677	0.0352225	0.00125753	-2.90048	-6.67861		3.76855	0.0178594		2.26063		0.192938	0.000787836	0.0372251	-3.10356	-7.14622		3.8742	0.0118249		1.4968
0.187545	0.000840804	0.0351731	-3.07531	-7.08115		0.187808	0.035272	0.00091475	-3.0387	-6.99686		3.77119	0.0130095		1.64673		0.19307	0.000786722	0.037276	-3.10418	-7.14764		3.87685	0.0118244		1.49672
0.187677	0.00083945	0.0352227	-3.07601	-7.08276		0.18794	0.0353214	0.00103195	-2.98634	-6.87631		3.77383	0.0146968		1.86032		0.193201	0.00078561	0.0373266	-3.10479	-7.14905		3.87948	0.0118237		1.49664
0.187808	0.000838099	0.0352718	-3.0767	-7.08437		0.188071	0.0353708	0.00127107	-2.89583	-6.6679		3.77647	0.0181277		2.29459		0.193333	0.000784499	0.0373776	-3.10541	-7.15047		3.88213	0.0118231		1.49656
0.18794	0.000836751	0.0353214	-3.0774	-7.08598		0.188203	0.0354203	0.000468281	-3.32949	-7.66644		3.77911	0.00668786		0.846546		0.193465	0.000783389	0.0374287	-3.10602	-7.15188		3.88478	0.0118225		1.49649
0.188071	0.000835407	0.0353707	-3.0781	-7.08759		0.188334	0.0354698	0.000832534	-3.0796	-7.09104		3.78175	0.0119066		1.50714		0.193596	0.00078228	0.0374794	-3.10664	-7.1533		3.88741	0.0118218		1.49639
0.188203	0.000834064	0.0354204	-3.0788	-7.0892		0.188466	0.0355194	0.000566813	-3.24656	-7.47548		3.7844	0.0081177		1.02754		0.193728	0.000781172	0.0375305	-3.10725	-7.15472		3.89006	0.0118211		1.49631
0.188334	0.000832725	0.0354697	-3.0795	-7.09081		0.188598	0.035569	0.00068187	-3.1663	-7.29067		3.78704	0.00977914		1.23784		0.193859	0.000780065	0.0375813	-3.10787	-7.15613		3.89269	0.0118203		1.49621
0.188466	0.000831389	0.0355194	-3.0802	-7.09241		0.188729	0.0356186	0.000522581	-3.28185	-7.55673		3.78968	0.00750514		0.949997		0.193991	0.00077896	0.0376325	-3.10848	-7.15755		3.89534	0.0118197		1.49613
0.188598	0.000830056	0.0355692	-3.08089	-7.09402		0.188861	0.0356683	0.0010866	-2.96393	-6.8247		3.79232	0.0156272		1.97808		0.194122	0.000777854	0.0376834	-3.1091	-7.15897		3.89797	0.0118188		1.49602
0.188729	0.000828727	0.0356186	-3.08159	-7.09562		0.188992	0.035718	0.000331503	-3.47951	-8.01188		3.79496	0.00477421		0.604317		0.194254	0.000776751	0.0377346	-3.10972	-7.16039		3.90062	0.0118181		1.49594
0.188861	0.000827399	0.0356685	-3.08229	-7.09722		0.189124	0.0357678	0.00125417	-2.90164	-6.68128		3.7976	0.0180874		2.28949		0.194385	0.000775648	0.0377855	-3.11034	-7.16181		3.90325	0.0118173		1.49583
0.188992	0.000826075	0.035718	-3.08298	-7.09882		0.189255	0.0358175	0.00116354	-2.93422	-6.75628		3.80024	0.0168038		2.12701		0.194517	0.000774547	0.0378369	-3.11095	-7.16323		3.9059	0.0118165		1.49573
0.189124	0.000824754	0.0357679	-3.08368	-7.10043		0.189387	0.0358673	0.000671625	-3.17287	-7.30581		3.80288	0.009713		1.22947		0.194648	0.000773448	0.0378878	-3.11157	-7.16465		3.90853	0.0118157		1.49562
0.189255	0.000823436	0.0358175	-3.08437	-7.10202		0.189518	0.0359172	0.000801777	-3.09595	-7.12868		3.80553	0.0116114		1.46976		0.19478	0.000772348	0.0379392	-3.11219	-7.16608		3.91118	0.0118149		1.49552
0.189387	0.000822121	0.0358674	-3.08506	-7.10362		0.18965	0.035967	0.00141497	-2.84925	-6.56065		3.80817	0.02052		2.59742		0.194911	0.00077125	0.0379903	-3.1128	-7.1675		3.91381	0.011814		1.49541
0.189518	0.000820808	0.0359171	-3.08576	-7.10522		0.189781	0.036017	0.00091605	-3.03808	-6.99544		3.81081	0.0133031		1.6839		0.195043	0.000770153	0.0380418	-3.11342	-7.16892		3.91646	0.0118131		1.4953
0.18965	0.000819499	0.0359671	-3.08645	-7.10682		0.189913	0.0360669	0.00101971	-2.99152	-6.88824		3.81345	0.014829		1.87705		0.195175	0.000769058	0.0380933	-3.11404	-7.17034		3.91911	0.0118123		1.4952
0.189781	0.000818193	0.0360168	-3.08714	-7.10841		0.190044	0.0361169	0.00129587	-2.88744	-6.64857		3.81609	0.0188712		2.3887		0.195306	0.000767963	0.0381444	-3.11466	-7.17177		3.92174	0.0118113		1.49507
0.189913	0.00081689	0.0360669	-3.08784	-7.11001		0.190176	0.0361669	0.00117424	-2.93024	-6.74714		3.81873	0.0171236		2.1675		0.195438	0.00076687	0.038196	-3.11528	-7.17319		3.9244	0.0118105		1.49496
0.190044	0.00081559	0.0361167	-3.08853	-7.1116		0.190307	0.0362169	0.000433288	-3.36322	-7.74411		3.82137	0.00632727		0.800903		0.195569	0.000765778	0.0382472	-3.1159	-7.17462		3.92703	0.0118095		1.49484
0.190176	0.000814292	0.0361669	-3.08922	-7.11319		0.190439	0.0362671	0.000620758	-3.20708	-7.38457		3.82402	0.00907742		1.14902		0.195701	0.000764686	0.0382989	-3.11652	-7.17605		3.92968	0.0118086		1.49472
0.190307	0.000812998	0.0362168	-3.08991	-7.11478		0.190571	0.0363172	0.000464054	-3.33343	-7.67551		3.82666	0.00679529		0.860144		0.195832	0.000763597	0.0383502	-3.11714	-7.17747		3.93231	0.0118075		1.49459
0.190439	0.000811706	0.036267	-3.0906	-7.11637		0.190702	0.0363673	0.000865268	-3.06285	-7.05247		3.8293	0.0126879		1.60603		0.195964	0.000762508	0.0384019	-3.11776	-7.1789		3.93496	0.0118066		1.49447
0.190571	0.000810417	0.0363173	-3.09129	-7.11796		0.190834	0.0364175	0.000740902	-3.13024	-7.20764		3.83194	0.0108792		1.37709		0.196095	0.00076142	0.0384532	-3.11838	-7.18033		3.93759	0.0118055		1.49434
0.190702	0.000809132	0.0363673	-3.09198	-7.11955		0.190965	0.0364677	0.00103453	-2.98526	-6.87381		3.83458	0.0152118		1.9255		0.196227	0.000760334	0.038505	-3.119	-7.18175		3.94024	0.0118045		1.49421
0.190834	0.000807849	0.0364176	-3.09267	-7.12114		0.191097	0.036518	0.000822588	-3.08482	-7.10305		3.83722	0.012112		1.53313		0.196358	0.000759248	0.0385565	-3.11962	-7.18318		3.94287	0.0118034		1.49407
0.190965	0.00080657	0.0364676	-3.09336	-7.12272		0.191228	0.0365683	0.000717964	-3.1439	-7.23909		3.83986	0.0105861		1.33998		0.19649	0.000758165	0.0386083	-3.12024	-7.18461		3.94552	0.0118024		1.49395
0.191097	0.000805292	0.0365181	-3.09405	-7.12431		0.19136	0.0366186	0.000485238	-3.31405	-7.63087		3.8425	0.00716446		0.906875		0.196621	0.000757082	0.0386598	-3.12086	-7.18604		3.94815	0.0118013		1.4938
0.191228	0.000804018	0.0365681	-3.09473	-7.12589		0.191491	0.036669	0.000251699	-3.59912	-8.28727		3.84515	0.00372142		0.471055		0.196753	0.000756	0.0387117	-3.12148	-7.18747		3.9508	0.0118003		1.49367
0.19136	0.000802748	0.0366186	-3.09542	-7.12747		0.191623	0.0367193	0.000806433	-3.09343	-7.12289		3.84779	0.0119396		1.51131		0.196884	0.00075492	0.0387633	-3.1221	-7.1889		3.95343	0.0117991		1.49353
0.191491	0.000801479	0.0366688	-3.09611	-7.12905		0.191754	0.0367698	0.000768385	-3.11442	-7.17122		3.85043	0.0113919		1.44199		0.197016	0.00075384	0.0388153	-3.12272	-7.19033		3.95608	0.011798		1.49339
0.191623	0.000800214	0.0367194	-3.09679	-7.13063		0.191886	0.0368202	0.000695177	-3.1579	-7.27134		3.85307	0.0103207		1.30639		0.197148	0.000752762	0.0388673	-3.12334	-7.19176		3.95873	0.011797		1.49325
0.191754	0.000798951	0.0367696	-3.09748	-7.13221		0.192018	0.0368707	0.000629998	-3.20066	-7.36979		3.85571	0.00936586		1.18553		0.197279	0.000751686	0.038919	-3.12396	-7.19319		3.96136	0.0117958		1.4931
0.191886	0.000797692	0.0368202	-3.09816	-7.13379		0.192149	0.0369213	0.000518202	-3.2855	-7.56515		3.85835	0.00771442		0.976488		0.197411	0.00075061	0.0389711	-3.12459	-7.19462		3.96401	0.0117946		1.49296
0.192018	0.000796436	0.0368709	-3.09885	-7.13536		0.192281	0.0369718	0.00054163	-3.2663	-7.52093		3.86099	0.00807422		1.02203		0.197542	0.000749536	0.0390228	-3.12521	-7.19606		3.96664	0.0117934		1.4928
0.192149	0.000795182	0.0369212	-3.09953	-7.13694		0.192412	0.0370225	0.000704937	-3.15185	-7.2574		3.86364	0.0105231		1.33201		0.197674	0.000748462	0.039075	-3.12583	-7.19749		3.96929	0.0117922		1.49266
0.192281	0.000793931	0.036972	-3.10022	-7.13851		0.192544	0.0370731	0.00093444	-3.02945	-6.97556		3.86628	0.0139681		1.76808		0.197805	0.000747391	0.0391268	-3.12645	-7.19892		3.97192	0.011791		1.4925
0.192412	0.000792682	0.0370224	-3.1009	-7.14009		0.192675	0.0371237	0.000866948	-3.06201	-7.05053		3.86892	0.0129769		1.64261		0.197937	0.00074632	0.0391791	-3.12707	-7.20036		3.97457	0.0117898		1.49235
0.192544	0.000791438	0.0370732	-3.10158	-7.14166		0.192807	0.0371745	0.000505392	-3.29637	-7.59018		3.87156	0.00757531		0.958879		0.198068	0.00074525	0.0392309	-3.1277	-7.20179		3.97721	0.0117885		1.49218
0.192675	0.000790196	0.0371237	-3.10227	-7.14323		0.192938	0.0372252	0.000850516	-3.07032	-7.06967		3.8742	0.0127658		1.61588		0.1982	0.000744183	0.0392832	-3.12832	-7.20322		3.97986	0.0117873		1.49203
0.192807	0.000788956	0.0371745	-3.10295	-7.1448		0.19307	0.037276	0.000552143	-3.25795	-7.5017		3.87684	0.00829867		1.05044		0.198331	0.000743115	0.0393352	-3.12894	-7.20466		3.98249	0.011786		1.49186
0.192938	0.000787719	0.0372251	-3.10363	-7.14637		0.193201	0.0373268	0.000909752	-3.04108	-7.00234		3.87948	0.0136921		1.73314		0.198463	0.00074205	0.0393876	-3.12957	-7.20609		3.98514	0.0117847		1.49171
0.19307	0.000786485	0.037276	-3.10431	-7.14794		0.193333	0.0373776	0.000932241	-3.03047	-6.97792		3.88212	0.0140497		1.77841		0.198595	0.000740986	0.03944	-3.13019	-7.20753		3.98779	0.0117835		1.49155
0.193201	0.000785254	0.0373266	-3.10499	-7.1495		0.193465	0.0374285	0.000732849	-3.13499	-7.21857		3.88477	0.0110597		1.39994		0.198726	0.000739922	0.039492	-3.13081	-7.20897		3.99042	0.0117821		1.49137
0.193333	0.000784027	0.0373776	-3.10567	-7.15107		0.193596	0.0374794	0.000789674	-3.10255	-7.14389		3.88741	0.0119335		1.51054		0.198858	0.000738861	0.0395445	-3.13144	-7.2104		3.99307	0.0117808		1.49121
0.193465	0.000782801	0.0374287	-3.10635	-7.15263		0.193728	0.0375304	0.000525751	-3.27922	-7.55068		3.89005	0.00795593		1.00706		0.198989	0.0007378	0.0395966	-3.13206	-7.21184		3.9957	0.0117794		1.49103
0.193596	0.000781579	0.0374794	-3.10703	-7.15419		0.193859	0.0375814	0.000672578	-3.17226	-7.30439		3.89269	0.0101916		1.29005		0.199121	0.000736741	0.0396492	-3.13269	-7.21327		3.99835	0.0117781		1.49087
0.193728	0.000780358	0.0375305	-3.10771	-7.15576		0.193991	0.0376324	0.00105281	-2.97765	-6.8563		3.89533	0.0159749		2.02209		0.199252	0.000735683	0.0397014	-3.13331	-7.21471		4.00098	0.0117767		1.49069
0.193859	0.000779142	0.0375813	-3.10838	-7.15732		0.194122	0.0376834	0.00109464	-2.96073	-6.81733		3.89797	0.0166321		2.10529		0.199384	0.000734626	0.039754	-3.13393	-7.21615		4.00363	0.0117754		1.49052
0.193991	0.000777928	0.0376325	-3.10906	-7.15888		0.194254	0.0377345	0.000893714	-3.0488	-7.02013		3.90061	0.0135977		1.72119		0.199515	0.000733571	0.0398062	-3.13456	-7.21759		4.00626	0.0117739		1.49034
0.194122	0.000776716	0.0376834	-3.10974	-7.16044		0.194385	0.0377856	0.00107423	-2.9689	-6.83615		3.90326	0.0163663		2.07164		0.199647	0.000732516	0.0398589	-3.13518	-7.21903		4.00891	0.0117725		1.49016
0.194254	0.000775508	0.0377346	-3.11041	-7.16199		0.194517	0.0378368	0.00131158	-2.88221	-6.63653		3.9059	0.0200094		2.53279		0.199778	0.000731464	0.0399112	-3.13581	-7.22046		4.01154	0.0117711		1.48998
0.194385	0.000774301	0.0377855	-3.11109	-7.16355		0.194648	0.037888	0.00104162	-2.98229	-6.86698		3.90854	0.0159125		2.0142		0.19991	0.000730413	0.039964	-3.13643	-7.2219		4.01419	0.0117697		1.4898
0.194517	0.000773099	0.0378369	-3.11176	-7.1651		0.19478	0.0379392	0.000614113	-3.21175	-7.39533		3.91118	0.0093943		1.18913		0.200042	0.000729362	0.0400168	-3.13706	-7.22334		4.01684	0.0117683		1.48962
0.194648	0.000771899	0.0378878	-3.11244	-7.16666		0.194911	0.0379905	0.00035974	-3.44401	-7.93013		3.91382	0.0055105		0.697517		0.200173	0.000728314	0.0400692	-3.13768	-7.22478		4.01947	0.0117668		1.48943
0.19478	0.000770701	0.0379392	-3.11311	-7.16821		0.195043	0.0380418	0.000931347	-3.03089	-6.97888		3.91646	0.0142856		1.80827		0.200305	0.000727266	0.0401221	-3.13831	-7.22622		4.02212	0.0117653		1.48925
0.194911	0.000769506	0.0379903	-3.11379	-7.16976		0.195175	0.0380931	0.00111762	-2.95171	-6.79655		3.9191	0.0171659		2.17286		0.200436	0.00072622	0.0401746	-3.13893	-7.22766		4.02475	0.0117638		1.48905
0.195043	0.000768314	0.0380418	-3.11446	-7.17131		0.195306	0.0381444	0.000783791	-3.1058	-7.15137		3.92174	0.0120548		1.52589		0.200568	0.000725175	0.0402275	-3.13956	-7.2291		4.02741	0.0117623		1.48887
0.195175	0.000767125	0.0380933	-3.11513	-7.17286		0.195438	0.0381959	0.000652565	-3.18538	-7.3346		3.92439	0.01005		1.27213		0.200699	0.000724132	0.0402801	-3.14018	-7.23054		4.03004	0.0117608		1.48867
0.195306	0.000765939	0.0381444	-3.11581	-7.17441		0.195569	0.0382473	0.000507394	-3.29465	-7.58622		3.92703	0.0078248		0.99046		0.200831	0.00072309	0.0403331	-3.14081	-7.23198		4.03269	0.0117593		1.48849
0.195438	0.000764754	0.038196	-3.11648	-7.17596		0.195701	0.0382988	0.000923733	-3.03445	-6.98709		3.92967	0.0142646		1.8056		0.200962	0.000722049	0.0403857	-3.14143	-7.23342		4.03532	0.0117577		1.48828
0.195569	0.000763574	0.0382472	-3.11715	-7.1775		0.195832	0.0383503	0.000999352	-3.00028	-6.9084		3.93231	0.015453		1.95604		0.201094	0.00072101	0.0404388	-3.14206	-7.23486		4.03797	0.0117562		1.48809
0.195701	0.000762395	0.0382989	-3.11782	-7.17905		0.195964	0.0384018	0.00082735	-3.08231	-7.09728		3.93495	0.0128106		1.62155		0.201225	0.000719972	0.0404915	-3.14268	-7.2363		4.0406	0.0117546		1.48789
0.195832	0.00076122	0.0383502	-3.11849	-7.18059		0.196095	0.0384534	0.000483801	-3.31533	-7.63384		3.93759	0.00750116		0.949494		0.201357	0.000718935	0.0405446	-3.14331	-7.23774		4.04325	0.011753		1.4877
0.195964	0.000760047	0.0384019	-3.11916	-7.18213		0.196227	0.038505	0.00104597	-2.98048	-6.86281		3.94023	0.0162391		2.05554		0.201488	0.0007179	0.0405974	-3.14394	-7.23918		4.04588	0.0117514		1.48749
0.196095	0.000758876	0.0384532	-3.11983	-7.18367		0.196358	0.0385566	0.000895953	-3.04771	-7.01762		3.94288	0.0139287		1.76309		0.20162	0.000716865	0.0406506	-3.14456	-7.24062		4.04853	0.0117498		1.48729
0.196227	0.000757709	0.038505	-3.1205	-7.18521		0.19649	0.0386083	0.000515764	-3.28755	-7.56986		3.94552	0.00802896		1.0163		0.201752	0.000715833	0.0407039	-3.14519	-7.24206		4.05118	0.0117483		1.48709
0.196358	0.000756544	0.0385565	-3.12117	-7.18675		0.196621	0.03866	0.00094353	-3.02524	-6.96588		3.94816	0.0147077		1.86169		0.201883	0.000714802	0.0407567	-3.14581	-7.2435		4.05381	0.0117466		1.48688
0.19649	0.000755382	0.0386083	-3.12183	-7.18829		0.196753	0.0387117	0.000537533	-3.26959	-7.52852		3.9508	0.00839026		1.06203		0.202015	0.000713772	0.0408101	-3.14644	-7.24495		4.05646	0.011745		1.48668
0.196621	0.000754223	0.0386598	-3.1225	-7.18982		0.196884	0.0387635	0.000785173	-3.10503	-7.14961		3.95344	0.012272		1.55339		0.202146	0.000712744	0.040863	-3.14707	-7.24639		4.05909	0.0117433		1.48647
0.196753	0.000753066	0.0387117	-3.12317	-7.19136		0.197016	0.0388153	0.000507563	-3.29451	-7.58589		3.95608	0.00794367		1.00551		0.202278	0.000711717	0.0409164	-3.14769	-7.24783		4.06174	0.0117417		1.48626
0.196884	0.000751912	0.0387633	-3.12383	-7.19289		0.197148	0.0388672	0.00100465	-2.99798	-6.90311		3.95872	0.0157444		1.99292		0.202409	0.000710692	0.0409694	-3.14832	-7.24927		4.06437	0.01174		1.48605
0.197016	0.00075076	0.0388153	-3.1245	-7.19442		0.197279	0.038919	0.000998679	-3.00057	-6.90908		3.96136	0.0156717		1.98371		0.202541	0.000709668	0.0410229	-3.14894	-7.25071		4.06702	0.0117384		1.48584
0.197148	0.000749612	0.0388673	-3.12516	-7.19595		0.197411	0.038971	0.000965427	-3.01528	-6.94294		3.96401	0.0151701		1.92022		0.202672	0.000708645	0.0410759	-3.14957	-7.25216		4.06965	0.0117366		1.48562
0.197279	0.000748466	0.038919	-3.12583	-7.19748		0.197542	0.0390229	0.0010254	-2.9891	-6.88267		3.96665	0.016134		2.04224		0.202804	0.000707624	0.0411295	-3.1502	-7.2536		4.0723	0.011735		1.48541
0.197411	0.000747322	0.0389711	-3.12649	-7.19901		0.197674	0.0390749	0.000864283	-3.06334	-7.05361		3.96929	0.013617		1.72363		0.202935	0.000706604	0.0411826	-3.15082	-7.25504		4.07493	0.0117332		1.48519
0.197542	0.000746182	0.0390228	-3.12716	-7.20054		0.197805	0.0391269	0.000706307	-3.15101	-7.25546		3.97193	0.0111429		1.41046		0.203067	0.000705586	0.0412362	-3.15145	-7.25648		4.07759	0.0117316		1.48498
0.197674	0.000745043	0.039075	-3.12782	-7.20207		0.197937	0.039179	0.000942327	-3.0258	-6.96716		3.97457	0.0148861		1.88428		0.203198	0.000704569	0.0412894	-3.15208	-7.25792		4.08022	0.0117298		1.48475
0.197805	0.000743908	0.0391268	-3.12848	-7.20359		0.198068	0.0392311	0.000823285	-3.08445	-7.10221		3.97721	0.0130229		1.64843		0.20333	0.000703553	0.0413431	-3.1527	-7.25937		4.08287	0.0117281		1.48454
0.197937	0.000742776	0.0391791	-3.12914	-7.20512		0.1982	0.0392832	0.00104226	-2.98202	-6.86636		3.97985	0.0165086		2.08965		0.203461	0.00070254	0.0413964	-3.15333	-7.26081		4.0855	0.0117263		1.48431
0.198068	0.000741645	0.0392309	-3.1298	-7.20664		0.198331	0.0393354	0.000624892	-3.20419	-7.37793		3.9825	0.00991097		1.25453		0.203593	0.000701527	0.0414501	-3.15396	-7.26225		4.08815	0.0117246		1.48409
0.1982	0.000740518	0.0392832	-3.13046	-7.20816		0.198463	0.0393876	0.000709409	-3.1491	-7.25108		3.98514	0.0112663		1.42609		0.203725	0.000700516	0.0415039	-3.15458	-7.26369		4.0908	0.0117229		1.48388
0.198331	0.000739392	0.0393352	-3.13113	-7.20968		0.198595	0.0394398	0.000622497	-3.20586	-7.38177		3.98778	0.00989918		1.25303		0.203856	0.000699506	0.0415573	-3.15521	-7.26514		4.09343	0.011721		1.48364
0.198463	0.00073827	0.0393876	-3.13178	-7.2112		0.198726	0.0394921	0.000828899	-3.0815	-7.09541		3.99042	0.0131989		1.67072		0.203988	0.000698498	0.0416111	-3.15583	-7.26658		4.09608	0.0117193		1.48342
0.198595	0.000737151	0.03944	-3.13244	-7.21272		0.198858	0.0395443	0.00103809	-2.98377	-6.87038		3.99306	0.0165518		2.09512		0.204119	0.000697491	0.0416646	-3.15646	-7.26802		4.09871	0.0117174		1.48319
0.198726	0.000736033	0.039492	-3.1331	-7.21424		0.198989	0.0395967	0.00113712	-2.94419	-6.77926		3.9957	0.0181548		2.29803		0.204251	0.000696486	0.0417185	-3.15709	-7.26946		4.10136	0.0117157		1.48297
0.198858	0.000734919	0.0395445	-3.13376	-7.21575		0.199121	0.0396491	0.000490439	-3.30941	-7.62021		3.99834	0.00784053		0.992451		0.204382	0.000695482	0.041772	-3.15771	-7.27091		4.10399	0.0117138		1.48273
0.198989	0.000733806	0.0395966	-3.13442	-7.21727		0.199252	0.0397014	0.00107791	-2.96742	-6.83273		4.00098	0.0172551		2.18414		0.204514	0.00069448	0.041826	-3.15834	-7.27235		4.10664	0.0117121		1.48251
0.199121	0.000732697	0.0396492	-3.13508	-7.21878		0.199384	0.0397539	0.000700838	-3.15438	-7.26323		4.00363	0.0112337		1.42196		0.204645	0.000693479	0.0418796	-3.15897	-7.27379		4.10927	0.0117102		1.48227
0.199252	0.000731591	0.0397014	-3.13573	-7.22029		0.199515	0.0398064	0.000863293	-3.06384	-7.05476		4.00627	0.013856		1.75389		0.204777	0.00069248	0.0419336	-3.15959	-7.27523		4.11192	0.0117084		1.48204
0.199384	0.000730486	0.039754	-3.13639	-7.2218		0.199647	0.0398589	0.000923949	-3.03435	-6.98685		4.00891	0.0148491		1.87959		0.204908	0.000691482	0.0419873	-3.16022	-7.27667		4.11455	0.0117065		1.4818
0.199515	0.000729385	0.0398062	-3.13704	-7.22331		0.199778	0.0399114	0.000713434	-3.14665	-7.24542		4.01155	0.011481		1.45325		0.20504	0.000690486	0.0420414	-3.16085	-7.27811		4.1172	0.0117047		1.48157
0.199647	0.000728285	0.0398589	-3.1377	-7.22482		0.19991	0.039964	0.000536678	-3.27029	-7.53011		4.01419	0.00864788		1.09465		0.205172	0.000689492	0.0420955	-3.16147	-7.27956		4.11985	0.0117029		1.48135
0.199778	0.000727189	0.0399112	-3.13835	-7.22632		0.200042	0.0400166	8.42312e-05	-4.07453	-9.38194		4.01683	0.00135907		0.17203		0.205303	0.000688498	0.0421493	-3.1621	-7.281		4.12248	0.0117009		1.4811
0.19991	0.000726096	0.039964	-3.13901	-7.22783		0.200173	0.0400692	0.000939663	-3.02703	-6.96999		4.01947	0.0151813		1.92165		0.205435	0.000687507	0.0422035	-3.16272	-7.28244		4.12513	0.0116991		1.48087
0.200042	0.000725004	0.0400168	-3.13966	-7.22933		0.200305	0.0401219	0.000359048	-3.44485	-7.93205		4.02212	0.00580847		0.735233		0.205566	0.000686516	0.0422574	-3.16335	-7.28388		4.12777	0.0116972		1.48062
0.200173	0.000723915	0.0400692	-3.14031	-7.23084		0.200436	0.0401746	0.000704549	-3.15209	-7.25795		4.02476	0.0114128		1.44462		0.205698	0.000685528	0.0423117	-3.16397	-7.28532		4.13042	0.0116953		1.48039
0.200305	0.000722829	0.0401221	-3.14096	-7.23234		0.200568	0.0402274	0.0010349	-2.9851	-6.87345		4.0274	0.0167859		2.12476		0.205829	0.000684541	0.0423656	-3.1646	-7.28676		4.13305	0.0116934		1.48014
0.200436	0.000721745	0.0401746	-3.14162	-7.23384		0.200699	0.0402802	0.000725765	-3.1392	-7.22828		4.03004	0.0117873		1.49203		0.205961	0.000683555	0.0424199	-3.16523	-7.2882		4.1357	0.0116915		1.47991
0.200568	0.000720664	0.0402275	-3.14227	-7.23534		0.200831	0.040333	0.00096219	-3.01674	-6.9463		4.03268	0.0156476		1.98067		0.206092	0.000682571	0.0424739	-3.16585	-7.28964		4.13833	0.0116895		1.47966
0.200699	0.000719585	0.0402801	-3.14292	-7.23684		0.200962	0.0403858	0.000774577	-3.11094	-7.16319		4.03532	0.0126131		1.59656		0.206224	0.000681588	0.0425283	-3.16648	-7.29109		4.14098	0.0116877		1.47942
0.200831	0.000718509	0.0403331	-3.14357	-7.23833		0.201094	0.0404387	0.000394105	-3.40439	-7.83889		4.03796	0.00642595		0.813393		0.206355	0.000680608	0.0425824	-3.1671	-7.29252		4.14361	0.0116857		1.47917
0.200962	0.000717435	0.0403857	-3.14422	-7.23983		0.201225	0.0404916	0.000475022	-3.32329	-7.65215		4.0406	0.00775544		0.98168		0.206487	0.000679629	0.0426369	-3.16773	-7.29396		4.14626	0.0116838		1.47893
0.201094	0.000716364	0.0404388	-3.14487	-7.24132		0.201357	0.0405446	0.000878045	-3.05648	-7.03781		4.04325	0.0143541		1.81694		0.206619	0.000678651	0.0426914	-3.16835	-7.2954		4.14891	0.0116819		1.47869
0.201225	0.000715295	0.0404915	-3.14551	-7.24282		0.201488	0.0405976	0.000835109	-3.07826	-7.08795		4.04589	0.0136701		1.73035		0.20675	0.000677675	0.0427456	-3.16898	-7.29684		4.15154	0.0116799		1.47844
0.201357	0.000714229	0.0405446	-3.14616	-7.24431		0.20162	0.0406506	0.000477584	-3.32095	-7.64677		4.04853	0.00782788		0.99085		0.206882	0.0006767	0.0428002	-3.1696	-7.29828		4.15419	0.011678		1.4782
0.201488	0.000713165	0.0405974	-3.14681	-7.2458		0.201752	0.0407037	0.000562264	-3.25006	-7.48354		4.05117	0.00922787		1.16806		0.207013	0.000675727	0.0428544	-3.17023	-7.29972		4.15682	0.011676		1.47794
0.20162	0.000712103	0.0406506	-3.14746	-7.24729		0.201883	0.0407567	0.000282141	-3.54953	-8.17311		4.05381	0.00463652		0.586889		0.207145	0.000674756	0.0429091	-3.17085	-7.30116		4.15947	0.0116741		1.4777
0.201752	0.000711045	0.0407039	-3.1481	-7.24877		0.202015	0.0408099	0.000858931	-3.06604	-7.05982		4.05645	0.0141336		1.78902		0.207276	0.000673785	0.0429633	-3.17148	-7.3026		4.1621	0.011672		1.47744
0.201883	0.000709989	0.0407567	-3.14875	-7.25026		0.202146	0.040863	0.000784116	-3.10562	-7.15095		4.05909	0.0129193		1.63532		0.207408	0.000672817	0.0430181	-3.1721	-7.30404		4.16475	0.0116701		1.4772
0.202015	0.000708934	0.0408101	-3.14939	-7.25175		0.202278	0.0409163	0.000323202	-3.49053	-8.03723		4.06174	0.00533209		0.674934		0.207539	0.00067185	0.0430724	-3.17273	-7.30548		4.16738	0.0116681		1.47694
0.202146	0.000707883	0.040863	-3.15004	-7.25323		0.202409	0.0409695	0.000624826	-3.20424	-7.37804		4.06438	0.0103216		1.3065		0.207671	0.000670885	0.0431272	-3.17335	-7.30691		4.17003	0.0116661		1.47669
0.202278	0.000706833	0.0409164	-3.15068	-7.25472		0.202541	0.0410227	0.000344803	-3.46243	-7.97254		4.06702	0.00570325		0.721915		0.207802	0.000669922	0.0431817	-3.17398	-7.30835		4.17266	0.0116641		1.47644
0.202409	0.000705786	0.0409694	-3.15133	-7.2562		0.202672	0.0410761	0.000423478	-3.37317	-7.76701		4.06966	0.0070137		0.887791		0.207934	0.00066896	0.0432365	-3.1746	-7.30979		4.17531	0.0116621		1.47619
0.202541	0.000704742	0.0410229	-3.15197	-7.25768		0.202804	0.0411294	0.000826125	-3.08295	-7.09876		4.0723	0.0137001		1.73416		0.208065	0.000668	0.043291	-3.17522	-7.31122		4.17795	0.0116601		1.47593
0.202672	0.0007037	0.0410759	-3.15261	-7.25916		0.202935	0.0411828	0.000658367	-3.18153	-7.32575		4.07494	0.0109323		1.3838		0.208197	0.000667041	0.043346	-3.17585	-7.31266		4.1806	0.0116581		1.47568
0.202804	0.00070266	0.0411295	-3.15325	-7.26064		0.203067	0.0412362	0.000831571	-3.0801	-7.09219		4.07758	0.0138263		1.75012		0.208328	0.000666084	0.0434006	-3.17647	-7.31409		4.18323	0.0116561		1.47542
0.202935	0.000701623	0.0411826	-3.1539	-7.26211		0.203198	0.0412896	0.000442717	-3.35387	-7.72258		4.08022	0.00737045		0.932948		0.20846	0.000665129	0.0434556	-3.17709	-7.31553		4.18588	0.0116541		1.47517
0.203067	0.000700588	0.0412362	-3.15454	-7.26359		0.20333	0.0413431	0.000183517	-3.73632	-8.6032		4.08287	0.0030592		0.387232		0.208592	0.000664174	0.0435106	-3.17772	-7.31697		4.18853	0.0116521		1.47492
0.203198	0.000699556	0.0412894	-3.15518	-7.26506		0.203461	0.0413966	0.00113553	-2.9448	-6.78065		4.08551	0.0189536		2.39913		0.208723	0.000663222	0.0435653	-3.17834	-7.3184		4.19116	0.01165		1.47466
0.20333	0.000698525	0.0413431	-3.15582	-7.26654		0.203593	0.0414502	0.000625708	-3.20363	-7.37663		4.08815	0.0104574		1.3237		0.208855	0.000662271	0.0436204	-3.17896	-7.31984		4.19381	0.011648		1.4744
0.203461	0.000697497	0.0413964	-3.15646	-7.26801		0.203725	0.0415037	0.000928506	-3.03222	-6.98193		4.09079	0.0155381		1.96681		0.208986	0.000661323	0.0436751	-3.17959	-7.32127		4.19644	0.011646		1.47414
0.203593	0.000696471	0.0414501	-3.1571	-7.26948		0.203856	0.0415573	0.000891737	-3.04976	-7.02234		4.09343	0.0149421		1.89136		0.209118	0.000660376	0.0437303	-3.18021	-7.3227		4.19909	0.011644		1.47389
0.203725	0.000695448	0.0415039	-3.15774	-7.27095		0.203988	0.041611	0.000767679	-3.11482	-7.17214		4.09607	0.01288		1.63034		0.209249	0.00065943	0.0437851	-3.18083	-7.32413		4.20172	0.0116419		1.47362
0.203856	0.000694428	0.0415573	-3.15837	-7.27242		0.204119	0.0416646	0.000296559	-3.52789	-8.12326		4.09871	0.00498203		0.630623		0.209381	0.000658486	0.0438404	-3.18145	-7.32557		4.20437	0.0116399		1.47337
0.203988	0.000693408	0.0416111	-3.15901	-7.27389		0.204251	0.0417184	0.00070071	-3.15446	-7.26342		4.10136	0.0117867		1.49196		0.209512	0.000657543	0.0438953	-3.18208	-7.327		4.207	0.0116378		1.4731
0.204119	0.000692392	0.0416646	-3.15965	-7.27536		0.204382	0.0417721	0.000887786	-3.05169	-7.02678		4.104	0.0149528		1.89272		0.209644	0.000656603	0.0439506	-3.1827	-7.32843		4.20965	0.0116358		1.47285
0.204251	0.000691378	0.0417185	-3.16028	-7.27682		0.204514	0.0418259	0.000812863	-3.08998	-7.11495		4.10664	0.0137085		1.73522		0.209775	0.000655664	0.0440056	-3.18332	-7.32986		4.21228	0.0116337		1.47258
0.204382	0.000690366	0.041772	-3.16092	-7.27829		0.204645	0.0418797	0.000924697	-3.034	-6.98604		4.10928	0.0156146		1.97649		0.209907	0.000654726	0.0440609	-3.18394	-7.33129		4.21493	0.0116316		1.47233
0.204514	0.000689357	0.041826	-3.16156	-7.27975		0.204777	0.0419336	0.000709219	-3.14922	-7.25135		4.11192	0.0119914		1.51787		0.210038	0.000653791	0.044116	-3.18456	-7.33272		4.21756	0.0116295		1.47206
0.204645	0.000688349	0.0418796	-3.16219	-7.28121		0.204908	0.0419875	0.000560578	-3.25136	-7.48654		4.11456	0.00949038		1.20129		0.21017	0.000652857	0.0441714	-3.18518	-7.33415		4.22021	0.0116275		1.47181
0.204777	0.000687345	0.0419336	-3.16283	-7.28267		0.20504	0.0420414	0.000798359	-3.0978	-7.13295		4.1172	0.0135333		1.71304		0.210302	0.000651925	0.0442269	-3.1858	-7.33558		4.22286	0.0116255		1.47155
0.204908	0.000686342	0.0419873	-3.16346	-7.28413		0.205172	0.0420953	0.000592919	-3.227	-7.43045		4.11984	0.0100637		1.27386		0.210433	0.000650994	0.044282	-3.18642	-7.33701		4.22549	0.0116234		1.47128
0.20504	0.000685341	0.0420414	-3.16409	-7.28559		0.205303	0.0421494	0.000936363	-3.02856	-6.97351		4.12249	0.0159134		2.01431		0.210565	0.000650065	0.0443376	-3.18704	-7.33844		4.22815	0.0116213		1.47103
0.205172	0.000684343	0.0420955	-3.16473	-7.28705		0.205435	0.0422034	0.000879554	-3.05574	-7.0361		4.12513	0.0149671		1.89453		0.210696	0.000649138	0.0443928	-3.18766	-7.33987		4.23078	0.0116192		1.47076
0.205303	0.000683347	0.0421493	-3.16536	-7.28851		0.205566	0.0422575	0.00100557	-2.99759	-6.9022		4.12777	0.0171335		2.16874		0.210828	0.000648212	0.0444484	-3.18828	-7.34129		4.23343	0.0116172		1.4705
0.205435	0.000682353	0.0422035	-3.16599	-7.28996		0.205698	0.0423115	0.000767674	-3.11482	-7.17214		4.13041	0.0130967		1.65778		0.210959	0.000647288	0.0445037	-3.1889	-7.34272		4.23606	0.0116151		1.47023
0.205566	0.000681361	0.0422574	-3.16662	-7.29142		0.205829	0.0423657	0.000772747	-3.11196	-7.16556		4.13305	0.0132001		1.67087		0.211091	0.000646366	0.0445594	-3.18952	-7.34414		4.23871	0.011613		1.46997
0.205698	0.000680372	0.0423117	-3.16725	-7.29287		0.205961	0.0424199	0.000321076	-3.49339	-8.04383		4.13569	0.00549166		0.695132		0.211222	0.000645445	0.0446147	-3.19014	-7.34557		4.24134	0.0116109		1.4697
0.205829	0.000679385	0.0423656	-3.16788	-7.29432		0.206092	0.042474	0.000172558	-3.76307	-8.66478		4.13833	0.00295519		0.374067		0.211354	0.000644527	0.0446705	-3.19076	-7.34699		4.24399	0.0116089		1.46944
0.205961	0.0006784	0.0424199	-3.16851	-7.29577		0.206224	0.0425283	0.000614202	-3.21169	-7.39519		4.14098	0.0105321		1.33315		0.211485	0.000643609	0.0447259	-3.19138	-7.34842		4.24662	0.0116067		1.46917
0.206092	0.000677417	0.0424739	-3.16914	-7.29722		0.206355	0.0425826	0.000916531	-3.03785	-6.99492		4.14362	0.0157364		1.99191		0.211617	0.000642694	0.0447818	-3.192	-7.34984		4.24927	0.0116047		1.46891
0.206224	0.000676436	0.0425283	-3.16977	-7.29867		0.206487	0.0426368	0.000572189	-3.24246	-7.46604		4.14626	0.00983675		1.24513		0.211749	0.000641781	0.0448376	-3.19261	-7.35126		4.25192	0.0116026		1.46866
0.206355	0.000675458	0.0425824	-3.1704	-7.30012		0.206619	0.0426912	0.00072279	-3.14099	-7.23239		4.1489	0.0124416		1.57486		0.21188	0.000640869	0.0448931	-3.19323	-7.35269		4.25455	0.0116005		1.46839
0.206487	0.000674482	0.0426369	-3.17103	-7.30157		0.20675	0.0427456	0.000389417	-3.40958	-7.85086		4.15154	0.00671172		0.849566		0.212012	0.000639959	0.0449491	-3.19385	-7.35411		4.2572	0.0115985		1.46813
0.206619	0.000673507	0.0426914	-3.17166	-7.30301		0.206882	0.0428	0.000915631	-3.03828	-6.9959		4.15418	0.0158012		2.00011		0.212143	0.00063905	0.0450047	-3.19447	-7.35553		4.25983	0.0115963		1.46786
0.20675	0.000672536	0.0427456	-3.17228	-7.30445		0.207013	0.0428544	0.00131512	-2.88103	-6.63383		4.15682	0.0227242		2.87642		0.212275	0.000638143	0.0450607	-3.19508	-7.35695		4.26248	0.0115943		1.4676
0.206882	0.000671565	0.0428002	-3.17291	-7.3059		0.207145	0.0429089	0.000559213	-3.25242	-7.48898		4.15946	0.00967502		1.22466		0.212406	0.000637239	0.0451163	-3.1957	-7.35837		4.26511	0.0115921		1.46733
0.207013	0.000670598	0.0428544	-3.17354	-7.30734		0.207276	0.0429634	0.000916334	-3.03795	-6.99513		4.16211	0.0158738		2.00929		0.212538	0.000636335	0.0451724	-3.19631	-7.35979		4.26776	0.0115901		1.46707
0.207145	0.000669632	0.0429091	-3.17416	-7.30878		0.207408	0.043018	0.000254546	-3.59423	-8.27603		4.16475	0.00441513		0.558865		0.212669	0.000635434	0.0452281	-3.19693	-7.3612		4.27039	0.0115879		1.4668
0.207276	0.000668668	0.0429633	-3.17479	-7.31022		0.207539	0.0430726	0.000858809	-3.0661	-7.05996		4.16739	0.014915		1.88794		0.212801	0.000634533	0.0452843	-3.19755	-7.36262		4.27304	0.0115859		1.46654
0.207408	0.000667707	0.0430181	-3.17541	-7.31166		0.207671	0.0431272	0.000549915	-3.2597	-7.50575		4.17003	0.00956256		1.21042		0.212932	0.000633636	0.04534	-3.19816	-7.36404		4.27567	0.0115837		1.46627
0.207539	0.000666747	0.0430724	-3.17604	-7.3131		0.207802	0.0431818	0.000680287	-3.16731	-7.293		4.17267	0.0118446		1.49928		0.213064	0.00063274	0.0453963	-3.19877	-7.36545		4.27833	0.0115817		1.46601
0.207671	0.00066579	0.0431272	-3.17666	-7.31454		0.207934	0.0432365	0.00081886	-3.08679	-7.1076		4.17531	0.0142754		1.80697		0.213196	0.000631845	0.0454525	-3.19939	-7.36687		4.28098	0.0115797		1.46575
0.207802	0.000664836	0.0431817	-3.17729	-7.31597		0.208065	0.0432912	0.000625381	-3.20386	-7.37715		4.17795	0.0109162		1.38177		0.213327	0.000630952	0.0455084	-3.2	-7.36828		4.28361	0.0115775		1.46548
0.207934	0.000663882	0.0432365	-3.17791	-7.31741		0.208197	0.043346	0.000379554	-3.42073	-7.87651		4.1806	0.00663361		0.839679		0.213459	0.000630061	0.0455647	-3.20062	-7.36969		4.28626	0.0115755		1.46522
0.208065	0.000662931	0.043291	-3.17853	-7.31884		0.208328	0.0434008	0.000888586	-3.0513	-7.02588		4.18324	0.0155498		1.96828		0.21359	0.000629172	0.0456207	-3.20123	-7.37111		4.28889	0.0115733		1.46495
0.208197	0.000661982	0.043346	-3.17915	-7.32027		0.20846	0.0434556	0.00132011	-2.87939	-6.63004		4.18588	0.0231303		2.92783		0.213722	0.000628284	0.0456771	-3.20184	-7.37252		4.29154	0.0115713		1.46469
0.208328	0.000661035	0.0434006	-3.17978	-7.3217		0.208592	0.0435105	0.000568483	-3.24528	-7.47254		4.18852	0.00997329		1.26241		0.213853	0.000627398	0.0457331	-3.20246	-7.37393		4.29417	0.0115691		1.46442
0.20846	0.000660091	0.0434556	-3.1804	-7.32313		0.208723	0.0435653	0.000392167	-3.40653	-7.84382		4.19116	0.00688874		0.871973		0.213985	0.000626515	0.0457896	-3.20307	-7.37534		4.29682	0.0115671		1.46416
0.208592	0.000659148	0.0435106	-3.18102	-7.32456		0.208855	0.0436203	0.000278372	-3.55537	-8.18655		4.1938	0.00489601		0.619734		0.214116	0.000625632	0.0458457	-3.20368	-7.37675		4.29945	0.011565		1.46389
0.208723	0.000658207	0.0435653	-3.18164	-7.32599		0.208986	0.0436752	0.000403029	-3.39466	-7.8165		4.19644	0.00709739		0.898384		0.214248	0.000624752	0.0459022	-3.20429	-7.37816		4.3021	0.0115629		1.46363
0.208855	0.000657268	0.0436204	-3.18226	-7.32742		0.209118	0.0437302	0.000512488	-3.29032	-7.57623		4.19908	0.00903634		1.14382		0.214379	0.000623873	0.0459584	-3.2049	-7.37956		4.30473	0.0115608		1.46336
0.208986	0.000656332	0.0436751	-3.18288	-7.32884		0.209249	0.0437853	0.000801649	-3.09602	-7.12884		4.20173	0.0141527		1.79144		0.214511	0.000622996	0.046015	-3.20551	-7.38097		4.30738	0.0115588		1.4631
0.209118	0.000655397	0.0437303	-3.1835	-7.33027		0.209381	0.0438403	0.000633581	-3.1982	-7.36412		4.20437	0.0111996		1.41764		0.214642	0.000622121	0.0460712	-3.20613	-7.38238		4.31001	0.0115566		1.46283
0.209249	0.000654464	0.0437851	-3.18411	-7.33169		0.209512	0.0438954	0.000948718	-3.02286	-6.9604		4.20701	0.0167913		2.12543		0.214774	0.000621247	0.0461279	-3.20674	-7.38378		4.31266	0.0115546		1.46258
0.209381	0.000653534	0.0438404	-3.18473	-7.33312		0.209644	0.0439506	0.000541242	-3.26661	-7.52164		4.20965	0.00959143		1.21408		0.214905	0.000620376	0.0461842	-3.20735	-7.38518		4.31529	0.0115525		1.46231
0.209512	0.000652605	0.0438953	-3.18535	-7.33454		0.209775	0.0440057	0.000363036	-3.44005	-7.92101		4.21229	0.00644149		0.815361		0.215037	0.000619507	0.0462409	-3.20795	-7.38659		4.31794	0.0115505		1.46205
0.209644	0.000651678	0.0439506	-3.18597	-7.33596		0.209907	0.0440609	0.000380194	-3.41999	-7.87483		4.21493	0.0067544		0.854969		0.215169	0.000618638	0.0462977	-3.20856	-7.38799		4.32059	0.0115484		1.4618
0.209775	0.000650754	0.0440056	-3.18658	-7.33738		0.210038	0.0441162	0.000395001	-3.4034	-7.83662		4.21757	0.00702624		0.889378		0.2153	0.000617772	0.0463541	-3.20917	-7.38939		4.32322	0.0115463		1.46153
0.209907	0.000649831	0.0440609	-3.1872	-7.3388		0.21017	0.0441715	0.000782037	-3.10677	-7.15361		4.22022	0.0139283		1.76303		0.215432	0.000616908	0.0464109	-3.20978	-7.39079		4.32587	0.0115443		1.46127
0.210038	0.00064891	0.044116	-3.18782	-7.34022		0.210302	0.0442268	0.000896568	-3.04742	-7.01694		4.22286	0.0159881		2.02376		0.215563	0.000616045	0.0464674	-3.21039	-7.39219		4.32851	0.0115422		1.46101
0.21017	0.000647991	0.0441714	-3.18843	-7.34163		0.210433	0.0442821	0.000564417	-3.2484	-7.47972		4.2255	0.0100776		1.27561		0.215695	0.000615185	0.0465243	-3.21099	-7.39359		4.33116	0.0115402		1.46075
0.210302	0.000647075	0.0442269	-3.18905	-7.34305		0.210565	0.0443375	0.000335233	-3.47465	-8.00068		4.22814	0.00599301		0.758593		0.215826	0.000614325	0.0465809	-3.2116	-7.39499		4.33379	0.0115381		1.46048
0.210433	0.00064616	0.044282	-3.18966	-7.34446		0.210696	0.0443929	0.000596222	-3.22459	-7.4249		4.23078	0.0106721		1.35087		0.215958	0.000613469	0.0466379	-3.21221	-7.39638		4.33644	0.0115361		1.46023
0.210565	0.000645247	0.0443376	-3.19027	-7.34588		0.210828	0.0444484	0.000697446	-3.15649	-7.26808		4.23342	0.0124995		1.58219		0.216089	0.000612613	0.0466945	-3.21281	-7.39778		4.33907	0.011534		1.45997
0.210696	0.000644336	0.0443928	-3.19089	-7.34729		0.210959	0.0445038	0.000837618	-3.07695	-7.08495		4.23606	0.0150304		1.90254		0.216221	0.000611759	0.0467515	-3.21342	-7.39917		4.34172	0.011532		1.45971
0.210828	0.000643426	0.0444484	-3.1915	-7.3487		0.211091	0.0445593	0.00100391	-2.99831	-6.90386		4.2387	0.0180368		2.28309		0.216352	0.000610908	0.0468082	-3.21402	-7.40056		4.34435	0.0115299		1.45945
0.210959	0.000642519	0.0445037	-3.19211	-7.35011		0.211222	0.0446149	0.000657309	-3.18223	-7.32736		4.24135	0.0118243		1.49672		0.216484	0.000610058	0.0468653	-3.21463	-7.40196		4.347	0.0115279		1.4592
0.211091	0.000641614	0.0445594	-3.19273	-7.35152		0.211354	0.0446705	0.000228387	-3.64133	-8.38447		4.24399	0.00411357		0.520694		0.216615	0.00060921	0.0469221	-3.21523	-7.40335		4.34963	0.0115258		1.45893
0.211222	0.00064071	0.0446147	-3.19334	-7.35293		0.211485	0.0447261	0.000775196	-3.11059	-7.16239		4.24663	0.0139798		1.76955		0.216747	0.000608363	0.0469793	-3.21584	-7.40474		4.35228	0.0115238		1.45868
0.211354	0.000639809	0.0446705	-3.19395	-7.35434		0.211617	0.0447818	0.000821938	-3.08516	-7.10385		4.24927	0.0148411		1.87859		0.216879	0.000607519	0.0470365	-3.21644	-7.40613		4.35493	0.0115219		1.45843
0.211485	0.000638909	0.0447259	-3.19456	-7.35575		0.211749	0.0448374	0.000784721	-3.10528	-7.15018		4.25191	0.0141868		1.79575		0.21701	0.000606677	0.0470933	-3.21704	-7.40751		4.35756	0.0115198		1.45817
0.211617	0.000638012	0.0447818	-3.19517	-7.35715		0.21188	0.0448932	0.000823283	-3.08445	-7.10221		4.25455	0.0149024		1.88634		0.217142	0.000605835	0.0471506	-3.21765	-7.4089		4.36021	0.0115178		1.45792
0.211749	0.000637116	0.0448376	-3.19578	-7.35856		0.212012	0.0449489	0.000527056	-3.27814	-7.5482		4.25719	0.0095522		1.20911		0.217273	0.000604997	0.0472076	-3.21825	-7.41029		4.36284	0.0115157		1.45766
0.21188	0.000636221	0.0448931	-3.19639	-7.35996		0.212143	0.0450047	0.00103425	-2.98537	-6.87408		4.25984	0.0187677		2.37561		0.217405	0.000604159	0.0472649	-3.21885	-7.41167		4.36549	0.0115138		1.45741
0.212012	0.000635329	0.0449491	-3.197	-7.36137		0.212275	0.0450605	0.000751361	-3.12415	-7.19362		4.26248	0.0136512		1.72797		0.217536	0.000603324	0.0473219	-3.21945	-7.41306		4.36812	0.0115117		1.45715
0.212143	0.000634438	0.0450047	-3.19761	-7.36277		0.212406	0.0451164	0.000635835	-3.19666	-7.36057		4.26512	0.0115666		1.4641		0.217668	0.000602491	0.0473794	-3.22005	-7.41444		4.37077	0.0115098		1.4569
0.212275	0.00063355	0.0450607	-3.19822	-7.36417		0.212538	0.0451723	0.000754286	-3.12246	-7.18974		4.26776	0.0137384		1.739		0.217799	0.000601659	0.0474364	-3.22065	-7.41582		4.3734	0.0115077		1.45664
0.212406	0.000632663	0.0451163	-3.19883	-7.36557		0.212669	0.0452282	0.000666711	-3.17606	-7.31315		4.2704	0.0121584		1.539		0.217931	0.000600829	0.0474939	-3.22125	-7.4172		4.37605	0.0115058		1.4564
0.212538	0.000631778	0.0451724	-3.19944	-7.36697		0.212801	0.0452842	0.000812884	-3.08997	-7.11492		4.27304	0.0148424		1.87874		0.218062	0.000600001	0.047551	-3.22185	-7.41858		4.37868	0.0115037		1.45614
0.212669	0.000630895	0.0452281	-3.20004	-7.36837		0.212932	0.0453402	0.000751544	-3.12405	-7.19338		4.27568	0.0137393		1.73912		0.218194	0.000599175	0.0476086	-3.22245	-7.41996		4.38134	0.0115018		1.4559
0.212801	0.000630013	0.0452843	-3.20065	-7.36977		0.213064	0.0453962	0.000957947	-3.01866	-6.95072		4.27832	0.0175343		2.21948		0.218326	0.000598351	0.0476662	-3.22304	-7.42133		4.38399	0.0114999		1.45565
0.212932	0.000629134	0.04534	-3.20126	-7.37117		0.213196	0.0454523	0.000861831	-3.06458	-7.05645		4.28097	0.0157945		1.99926		0.218457	0.000597528	0.0477235	-3.22364	-7.42271		4.38662	0.0114979		1.4554
0.213064	0.000628256	0.0453963	-3.20186	-7.37256		0.213327	0.0455084	0.000738175	-3.13184	-7.21133		4.28361	0.013545		1.71452		0.218589	0.000596707	0.0477812	-3.22424	-7.42408		4.38927	0.011496		1.45515
0.213196	0.000627379	0.0454525	-3.20247	-7.37396		0.213459	0.0455646	0.000576871	-3.23892	-7.45789		4.28625	0.0105982		1.34152		0.21872	0.000595888	0.0478384	-3.22484	-7.42546		4.3919	0.0114939		1.4549
0.213327	0.000626505	0.0455084	-3.20308	-7.37535		0.21359	0.0456207	0.000399423	-3.39857	-7.82549		4.28889	0.00734721		0.930007		0.218852	0.000595071	0.0478962	-3.22543	-7.42683		4.39455	0.011492		1.45466
0.213459	0.000625632	0.0455647	-3.20368	-7.37675		0.213722	0.0456769	0.000484526	-3.31468	-7.63234		4.29153	0.00892363		1.12955		0.218983	0.000594256	0.0479536	-3.22603	-7.4282		4.39718	0.01149		1.4544
0.21359	0.000624762	0.0456207	-3.20429	-7.37814		0.213853	0.0457332	0.000357579	-3.44663	-7.93615		4.29417	0.00659373		0.834631		0.219115	0.000593443	0.0480114	-3.22662	-7.42957		4.39983	0.0114882		1.45417
0.213722	0.000623893	0.0456771	-3.20489	-7.37953		0.213985	0.0457895	0.000114418	-3.9415	-9.07565		4.29681	0.00211246		0.267395		0.219246	0.000592632	0.0480688	-3.22721	-7.43094		4.40246	0.0114862		1.45392
0.213853	0.000623025	0.0457331	-3.20549	-7.38092		0.214116	0.0458458	0.0007758	-3.11025	-7.16162		4.29946	0.0143409		1.81527		0.219378	0.000591822	0.0481267	-3.22781	-7.4323		4.40511	0.0114843		1.45368
0.213985	0.000622159	0.0457896	-3.2061	-7.38231		0.214248	0.0459021	0.00080289	-3.09534	-7.12729		4.3021	0.0148599		1.88096		0.219509	0.000591014	0.0481842	-3.2284	-7.43367		4.40774	0.0114823		1.45343
0.214116	0.000621295	0.0458457	-3.2067	-7.3837		0.214379	0.0459585	0.000619851	-3.20771	-7.38603		4.30474	0.0114863		1.45393		0.219641	0.000590209	0.0482422	-3.22899	-7.43503		4.41039	0.0114805		1.45319
0.214248	0.000620432	0.0459022	-3.20731	-7.38509		0.214511	0.0460149	0.000764222	-3.11678	-7.17665		4.30738	0.014179		1.79477		0.219773	0.000589404	0.0483002	-3.22959	-7.4364		4.41304	0.0114786		1.45296
0.214379	0.000619572	0.0459584	-3.20791	-7.38648		0.214642	0.0460714	0.000597764	-3.22347	-7.42232		4.31002	0.0111042		1.40557		0.219904	0.000588602	0.0483578	-3.23018	-7.43776		4.41567	0.0114767		1.45271
0.214511	0.000618712	0.046015	-3.20851	-7.38787		0.214774	0.0461279	0.000831753	-3.08001	-7.09198		4.31266	0.0154698		1.95816		0.220036	0.000587801	0.0484158	-3.23077	-7.43912		4.41832	0.0114748		1.45248
0.214642	0.000617855	0.0460712	-3.20911	-7.38926		0.214905	0.0461844	0.000744945	-3.12788	-7.2022		4.3153	0.0138722		1.75594		0.220167	0.000587003	0.0484735	-3.23136	-7.44048		4.42095	0.0114729		1.45223
0.214774	0.000616999	0.0461279	-3.20972	-7.39064		0.215037	0.0462409	0.000675822	-3.17017	-7.29958		4.31794	0.0126005		1.59496		0.220299	0.000586207	0.0485316	-3.23195	-7.44184		4.4236	0.0114711		1.452
0.214905	0.000616145	0.0461842	-3.21032	-7.39203		0.215169	0.0462975	0.000244533	-3.61166	-8.31616		4.32059	0.00456481		0.577812		0.22043	0.000585412	0.0485894	-3.23254	-7.44319		4.42623	0.0114691		1.45176
0.215037	0.000615293	0.0462409	-3.21092	-7.39341		0.2153	0.0463541	0.0001426	-3.84588	-8.85547		4.32323	0.00266523		0.337364		0.220562	0.000584619	0.0486476	-3.23313	-7.44455		4.42888	0.0114673		1.45153
0.215169	0.000614442	0.0462977	-3.21152	-7.3948		0.215432	0.0464108	0.000581695	-3.2353	-7.44956		4.32587	0.0108853		1.37786		0.220693	0.000583828	0.0487054	-3.23372	-7.4459		4.43152	0.0114654		1.45129
0.2153	0.000613593	0.0463541	-3.21212	-7.39618		0.215563	0.0464675	0.000116844	-3.9324	-9.05468		4.32851	0.00218918		0.277105		0.220825	0.000583039	0.0487637	-3.2343	-7.44726		4.43417	0.0114636		1.45106
0.215432	0.000612745	0.0464109	-3.21272	-7.39756		0.215695	0.0465242	0.000677917	-3.16882	-7.29648		4.33115	0.012717		1.60971		0.220956	0.000582252	0.0488216	-3.23489	-7.44861		4.4368	0.0114617		1.45082
0.215563	0.000611899	0.0464674	-3.21332	-7.39894		0.215826	0.046581	0.00067741	-3.16915	-7.29723		4.33379	0.0127229		1.61047		0.221088	0.000581466	0.0488799	-3.23548	-7.44996		4.43945	0.0114599		1.45059
0.215695	0.000611055	0.0465243	-3.21392	-7.40032		0.215958	0.0466378	0.000497536	-3.30318	-7.60584		4.33643	0.00935599		1.18428		0.221219	0.000580682	0.0489378	-3.23606	-7.45131		4.44208	0.011458		1.45035
0.215826	0.000610212	0.0465809	-3.21452	-7.4017		0.216089	0.0466946	0.000468899	-3.32892	-7.66512		4.33908	0.00882823		1.11747		0.221351	0.0005799	0.0489963	-3.23665	-7.45265		4.44473	0.0114563		1.45013
0.215958	0.000609371	0.0466379	-3.21512	-7.40308		0.216221	0.0467515	0.000553447	-3.25692	-7.49934		4.34172	0.0104328		1.32057		0.221482	0.000579121	0.0490543	-3.23723	-7.454		4.44736	0.0114544		1.4499
0.216089	0.000608531	0.0466945	-3.21572	-7.40446		0.216352	0.0468084	0.000824549	-3.08378	-7.10067		4.34436	0.0155621		1.96984		0.221614	0.000578343	0.0491128	-3.23781	-7.45534		4.45001	0.0114527		1.44968
0.216221	0.000607693	0.0467515	-3.21632	-7.40584		0.216484	0.0468653	0.000246522	-3.60814	-8.30806		4.347	0.00465838		0.589655		0.221746	0.000577566	0.0491713	-3.2384	-7.45669		4.45266	0.0114509		1.44945
0.216352	0.000606857	0.0468082	-3.21691	-7.40722		0.216615	0.0469223	0.000700854	-3.15437	-7.26321		4.34964	0.0132597		1.67841		0.221877	0.000576792	0.0492294	-3.23898	-7.45803		4.45529	0.0114491		1.44922
0.216484	0.000606022	0.0468653	-3.21751	-7.40859		0.216747	0.0469793	0.000650274	-3.1869	-7.33812		4.35228	0.0123177		1.55917		0.222009	0.00057602	0.049288	-3.23956	-7.45937		4.45794	0.0114474		1.449
0.216615	0.000605188	0.0469221	-3.21811	-7.40997		0.216879	0.0470363	0.000323859	-3.48964	-8.0352		4.35492	0.0061421		0.777464		0.22214	0.000575249	0.0493462	-3.24014	-7.46071		4.46057	0.0114456		1.44877
0.216747	0.000604356	0.0469793	-3.21871	-7.41135		0.21701	0.0470934	0.000612344	-3.213	-7.39822		4.35756	0.0116274		1.47179		0.222272	0.000574481	0.0494048	-3.24072	-7.46204		4.46322	0.0114439		1.44856
0.216879	0.000603526	0.0470365	-3.2193	-7.41272		0.217142	0.0471505	0.00103856	-2.98357	-6.86992		4.36021	0.0197445		2.49925		0.222403	0.000573714	0.0494631	-3.2413	-7.46338		4.46585	0.0114421		1.44833
0.21701	0.000602698	0.0470933	-3.2199	-7.41409		0.217273	0.0472076	0.000658768	-3.18127	-7.32514		4.36285	0.0125393		1.58722		0.222535	0.000572949	0.0495218	-3.24188	-7.46471		4.4685	0.0114404		1.44812
0.217142	0.00060187	0.0471506	-3.2205	-7.41547		0.217405	0.0472648	0.000372893	-3.42842	-7.89422		4.36549	0.00710641		0.899526		0.222666	0.000572185	0.0495801	-3.24246	-7.46605		4.47113	0.0114386		1.44789
0.217273	0.000601044	0.0472076	-3.22109	-7.41684		0.217536	0.047322	0.000552659	-3.25754	-7.50077		4.36813	0.010545		1.33479		0.222798	0.000571424	0.0496389	-3.24304	-7.46738		4.47378	0.0114369		1.44768
0.217405	0.00060022	0.0472649	-3.22169	-7.41821		0.217668	0.0473793	0.000559647	-3.25209	-7.4882		4.37077	0.0106913		1.3533		0.222929	0.000570665	0.0496973	-3.24362	-7.46871		4.47641	0.0114351		1.44746
0.217536	0.000599397	0.0473219	-3.22229	-7.41959		0.217799	0.0474366	0.000556236	-3.25474	-7.49432		4.37341	0.010639		1.34668		0.223061	0.000569907	0.0497562	-3.2442	-7.47004		4.47906	0.0114335		1.44725
0.217668	0.000598576	0.0473794	-3.22288	-7.42096		0.217931	0.0474939	0.000376886	-3.42379	-7.88357		4.37605	0.0072173		0.913563		0.223192	0.000569152	0.0498147	-3.24477	-7.47136		4.4817	0.0114318		1.44703
0.217799	0.000597756	0.0474364	-3.22348	-7.42233		0.218062	0.0475513	0.000713576	-3.14656	-7.24522		4.37869	0.0136814		1.73178		0.223324	0.000568399	0.0498736	-3.24535	-7.47269		4.48435	0.0114301		1.44682
0.217931	0.000596938	0.0474939	-3.22407	-7.4237		0.218194	0.0476086	0.000304807	-3.51598	-8.09583		4.38134	0.0058511		0.74063		0.223456	0.000567646	0.0499326	-3.24592	-7.47401		4.487	0.0114285		1.44661
0.218062	0.000596121	0.047551	-3.22467	-7.42507		0.218326	0.047666	0.000868629	-3.06117	-7.04859		4.38398	0.0166944		2.11317		0.223587	0.000566896	0.0499911	-3.2465	-7.47533		4.48963	0.0114268		1.4464
0.218194	0.000595305	0.0476086	-3.22526	-7.42644		0.218457	0.0477235	0.000407232	-3.39016	-7.80613		4.38662	0.00783614		0.991895		0.223719	0.000566148	0.0500502	-3.24707	-7.47666		4.49228	0.0114252		1.44619
0.218326	0.000594492	0.0476662	-3.22585	-7.4278		0.218589	0.047781	0.000356003	-3.44855	-7.94057		4.38926	0.00685861		0.86816		0.22385	0.000565402	0.0501088	-3.24764	-7.47797		4.49491	0.0114235		1.44598
0.218457	0.000593679	0.0477235	-3.22645	-7.42917		0.21872	0.0478385	0.00013383	-3.87344	-8.91894		4.3919	0.00258143		0.326756		0.223982	0.000564657	0.0501679	-3.24822	-7.47929		4.49756	0.0114219		1.44578
0.218589	0.000592868	0.0477812	-3.22704	-7.43054		0.218852	0.0478961	0.000766784	-3.11533	-7.17331		4.39454	0.0148081		1.87441		0.224113	0.000563915	0.0502266	-3.24879	-7.48061		4.50019	0.0114202		1.44557
0.21872	0.000592058	0.0478384	-3.22764	-7.43191		0.218983	0.0479536	0.000814451	-3.08914	-7.113		4.39718	0.0157476		1.99332		0.224245	0.000563174	0.0502858	-3.24936	-7.48192		4.50284	0.0114187		1.44537
0.218852	0.00059125	0.0478962	-3.22823	-7.43327		0.219115	0.0480113	0.000710438	-3.14847	-7.24963		4.39983	0.013753		1.74085		0.224376	0.000562435	0.0503446	-3.24993	-7.48323		4.50547	0.011417		1.44516
0.218983	0.000590443	0.0479536	-3.22882	-7.43464		0.219246	0.0480689	0.000554118	-3.2564	-7.49813		4.40247	0.0107398		1.35943		0.224508	0.000561698	0.0504038	-3.2505	-7.48455		4.50812	0.0114155		1.44497
0.219115	0.000589637	0.0480114	-3.22942	-7.436		0.219378	0.0481267	0.000878177	-3.05642	-7.03766		4.40511	0.017041		2.15704		0.224639	0.000560963	0.0504627	-3.25107	-7.48586		4.51075	0.0114138		1.44476
0.219246	0.000588834	0.0480688	-3.23001	-7.43737		0.219509	0.0481844	0.000944124	-3.02497	-6.96525		4.40775	0.0183427		2.32181		0.224771	0.00056023	0.050522	-3.25163	-7.48716		4.5134	0.0114123		1.44457
0.219378	0.000588031	0.0481267	-3.2306	-7.43873		0.219641	0.0482421	0.00042019	-3.37655	-7.7748		4.41039	0.00817333		1.03458		0.224903	0.000559498	0.0505814	-3.2522	-7.48847		4.51605	0.0114108		1.44438
0.219509	0.00058723	0.0481842	-3.23119	-7.44009		0.219773	0.0483	0.000354798	-3.45002	-7.94396		4.41303	0.00690964		0.874619		0.225034	0.000558769	0.0506403	-3.25277	-7.48977		4.51868	0.0114092		1.44417
0.219641	0.00058643	0.0482422	-3.23178	-7.44146		0.219904	0.0483578	0.000399993	-3.39795	-7.82406		4.41567	0.00779913		0.987211		0.225166	0.000558041	0.0506997	-3.25333	-7.49108		4.52133	0.0114077		1.44399
0.219773	0.000585631	0.0483002	-3.23238	-7.44282		0.220036	0.0484157	0.000815318	-3.08867	-7.11193		4.41831	0.0159162		2.01467		0.225297	0.000557315	0.0507587	-3.2539	-7.49238		4.52396	0.0114061		1.44379
0.219904	0.000584834	0.0483578	-3.23297	-7.44418		0.220167	0.0484736	0.000727753	-3.13802	-7.22555		4.42096	0.0142238		1.80044		0.225429	0.000556591	0.0508182	-3.25446	-7.49368		4.52661	0.0114047		1.4436
0.220036	0.000584038	0.0484158	-3.23356	-7.44554		0.220299	0.0485315	0.000557903	-3.25344	-7.49132		4.4236	0.0109172		1.38189		0.22556	0.00055587	0.0508773	-3.25503	-7.49498		4.52924	0.0114031		1.44341
0.220167	0.000583244	0.0484735	-3.23415	-7.4469		0.22043	0.0485895	0.000571673	-3.24285	-7.46694		4.42624	0.0112		1.41769		0.225692	0.000555149	0.0509369	-3.25559	-7.49627		4.5319	0.0114017		1.44322
0.220299	0.000582451	0.0485316	-3.23474	-7.44827		0.220562	0.0486475	0.000411117	-3.38603	-7.79663		4.42888	0.00806405		1.02074		0.225823	0.00055443	0.050996	-3.25615	-7.49757		4.53453	0.0114001		1.44303
0.22043	0.000581659	0.0485894	-3.23533	-7.44963		0.220693	0.0487055	0.000371573	-3.42996	-7.89777		4.43152	0.00729708		0.923662		0.225955	0.000553714	0.0510557	-3.25671	-7.49886		4.53718	0.0113987		1.44285
0.220562	0.000580869	0.0486476	-3.23592	-7.45099		0.220825	0.0487636	0.000427068	-3.3695	-7.75857		4.43416	0.00839693		1.06288		0.226086	0.000552999	0.0511149	-3.25728	-7.50015		4.53981	0.0113972		1.44266
0.220693	0.000580079	0.0487054	-3.23651	-7.45235		0.220956	0.0488217	0.000463276	-3.33416	-7.67719		4.4368	0.00911969		1.15437		0.226218	0.000552287	0.0511746	-3.25784	-7.50144		4.54246	0.0113958		1.44248
0.220825	0.000579292	0.0487637	-3.2371	-7.4537		0.221088	0.0488799	0.000344354	-3.463	-7.97384		4.43945	0.00678675		0.859064		0.22635	0.000551575	0.0512343	-3.2584	-7.50273		4.54511	0.0113944		1.4423
0.220956	0.000578505	0.0488216	-3.23769	-7.45506		0.221219	0.048938	0.000534882	-3.27174	-7.53346		4.44209	0.0105544		1.33597		0.226481	0.000550866	0.0512936	-3.25895	-7.50402		4.54774	0.011393		1.44212
0.221088	0.00057772	0.0488799	-3.23828	-7.45642		0.221351	0.0489963	0.000676089	-3.17	-7.29919		4.44473	0.0133565		1.69067		0.226612	0.000550159	0.051353	-3.25951	-7.5053		4.55037	0.0113915		1.44193
0.221219	0.000576936	0.0489378	-3.23887	-7.45778		0.221482	0.0490545	6.91062e-05	-4.16048	-9.57987		4.44737	0.00136686		0.173016		0.226744	0.000549453	0.0514128	-3.26007	-7.50659		4.55302	0.0113902		1.44176
0.221351	0.000576153	0.0489963	-3.23946	-7.45914		0.221614	0.0491128	0.000678814	-3.16825	-7.29516		4.45001	0.0134423		1.70152		0.226876	0.00054875	0.0514727	-3.26063	-7.50787		4.55567	0.0113888		1.44159
0.221482	0.000575372	0.0490543	-3.24005	-7.46049		0.221746	0.0491711	0.000711638	-3.14774	-7.24794		4.45265	0.014109		1.78591		0.227007	0.000548048	0.0515322	-3.26118	-7.50915		4.5583	0.0113874		1.44141
0.221614	0.000574592	0.0491128	-3.24064	-7.46185		0.221877	0.0492294	0.000361666	-3.44169	-7.92479		4.45529	0.00717893		0.908705		0.227139	0.000547348	0.0515921	-3.26174	-7.51043		4.56095	0.0113861		1.44125
0.221746	0.000573813	0.0491713	-3.24123	-7.46321		0.222009	0.0492879	0.00107136	-2.97006	-6.83882		4.45793	0.0212914		2.69506		0.22727	0.00054665	0.0516517	-3.26229	-7.5117		4.56358	0.0113847		1.44107
0.221877	0.000573036	0.0492294	-3.24182	-7.46456		0.22214	0.0493463	0.000580066	-3.23652	-7.45237		4.46058	0.0115414		1.46091		0.227402	0.000545954	0.0517117	-3.26284	-7.51298		4.56623	0.0113834		1.44091
0.222009	0.000572259	0.049288	-3.24241	-7.46592		0.222272	0.0494047	0.000861627	-3.06468	-7.05669		4.46322	0.0171639		2.17259		0.227533	0.00054526	0.0517713	-3.2634	-7.51425		4.56886	0.011382		1.44073
0.22214	0.000571484	0.0493462	-3.243	-7.46727		0.222403	0.0494632	0.00102544	-2.98909	-6.88263		4.46586	0.0204512		2.58871		0.227665	0.000544567	0.0518314	-3.26395	-7.51552		4.57151	0.0113808		1.44057
0.222272	0.000570711	0.0494048	-3.24358	-7.46863		0.222535	0.0495217	0.000407186	-3.39021	-7.80624		4.4685	0.00813049		1.02915		0.227796	0.000543876	0.051891	-3.2645	-7.51679		4.57414	0.0113794		1.4404
0.222403	0.000569938	0.0494631	-3.24417	-7.46998		0.222666	0.0495803	0.000618793	-3.20845	-7.38774		4.47114	0.0123704		1.56583		0.227928	0.000543188	0.0519512	-3.26505	-7.51806		4.57679	0.0113782		1.44025
0.222535	0.000569167	0.0495218	-3.24476	-7.47134		0.222798	0.0496389	0.000633296	-3.19839	-7.36457		4.47378	0.0126753		1.60443		0.228059	0.0005425	0.0520109	-3.2656	-7.51932		4.57942	0.0113768		1.44008
0.222666	0.000568396	0.0495801	-3.24535	-7.47269		0.222929	0.0496975	0.000376976	-3.42369	-7.88333		4.47642	0.00755398		0.956179		0.228191	0.000541815	0.0520711	-3.26615	-7.52059		4.58208	0.0113756		1.43992
0.222798	0.000567627	0.0496389	-3.24594	-7.47405		0.223061	0.0497562	0.000435267	-3.36124	-7.73955		4.47906	0.00873234		1.10534		0.228323	0.000541132	0.0521314	-3.2667	-7.52185		4.58473	0.0113744		1.43977
0.222929	0.00056686	0.0496973	-3.24652	-7.4754		0.223192	0.0498149	0.000824901	-3.0836	-7.10025		4.48171	0.0165687		2.09726		0.228454	0.00054045	0.0521912	-3.26724	-7.52311		4.58736	0.0113731		1.43961
0.223061	0.000566093	0.0497562	-3.24711	-7.47675		0.223324	0.0498736	0.000844117	-3.0736	-7.07722		4.48435	0.0169747		2.14864		0.228586	0.00053977	0.0522516	-3.26779	-7.52437		4.59001	0.011372		1.43946
0.223192	0.000565328	0.0498147	-3.2477	-7.4781		0.223456	0.0499324	0.000308772	-3.51036	-8.08291		4.48699	0.00621653		0.786885		0.228717	0.000539093	0.0523115	-3.26834	-7.52562		4.59264	0.0113707		1.4393
0.223324	0.000564564	0.0498736	-3.24829	-7.47946		0.223587	0.0499912	0.00085243	-3.06934	-7.06742		4.48963	0.0171822		2.17492		0.228849	0.000538417	0.0523719	-3.26888	-7.52688		4.59529	0.0113696		1.43916
0.223456	0.0005638	0.0499326	-3.24887	-7.48081		0.223719	0.0500501	0.000486776	-3.31267	-7.62771		4.49227	0.00982338		1.24344		0.22898	0.000537742	0.0524318	-3.26943	-7.52813		4.59792	0.0113683		1.439
0.223587	0.000563039	0.0499911	-3.24946	-7.48216		0.22385	0.0501089	0.000662851	-3.17858	-7.31896		4.49491	0.0133924		1.6952		0.229112	0.00053707	0.0524923	-3.26997	-7.52938		4.60057	0.0113672		1.43886
0.223719	0.000562278	0.0500502	-3.25005	-7.48351		0.223982	0.0501678	0.000638487	-3.19485	-7.35641		4.49755	0.0129153		1.63481		0.229243	0.000536399	0.0525524	-3.27051	-7.53063		4.6032	0.011366		1.4387
0.22385	0.000561518	0.0501088	-3.25064	-7.48487		0.224113	0.0502268	0.00029261	-3.53371	-8.13667		4.5002	0.00592587		0.750094		0.229375	0.000535731	0.0526129	-3.27105	-7.53188		4.60585	0.0113649		1.43857
0.223982	0.000560759	0.0501679	-3.25122	-7.48622		0.224245	0.0502857	0.00022552	-3.64681	-8.3971		4.50284	0.00457254		0.57879		0.229506	0.000535064	0.052673	-3.27159	-7.53312		4.60848	0.0113637		1.43842
0.224113	0.000560002	0.0502266	-3.25181	-7.48757		0.224376	0.0503448	0.000512476	-3.29033	-7.57626		4.50548	0.0104029		1.3168		0.229638	0.000534398	0.0527336	-3.27214	-7.53437		4.61113	0.0113627		1.43828
0.224245	0.000559246	0.0502858	-3.2524	-7.48892		0.224508	0.0504038	0.00062322	-3.20536	-7.38061		4.50812	0.0126658		1.60323		0.229769	0.000533735	0.0527938	-3.27267	-7.53561		4.61376	0.0113615		1.43813
0.224376	0.000558491	0.0503446	-3.25298	-7.49027		0.224639	0.0504629	0.000550625	-3.25914	-7.50446		4.51076	0.0112035		1.41814		0.229901	0.000533074	0.0528545	-3.27321	-7.53685		4.61641	0.0113605		1.438
0.224508	0.000557737	0.0504038	-3.25357	-7.49162		0.224771	0.050522	0.000856604	-3.06722	-7.06253		4.5134	0.0174497		2.20878		0.230033	0.000532414	0.0529152	-3.27375	-7.53809		4.61906	0.0113594		1.43787
0.224639	0.000556984	0.0504627	-3.25416	-7.49297		0.224903	0.0505811	0.000805369	-3.09401	-7.12421		4.51604	0.0164252		2.07909		0.230164	0.000531756	0.0529755	-3.27429	-7.53933		4.62169	0.0113583		1.43773
0.224771	0.000556232	0.050522	-3.25474	-7.49433		0.225034	0.0506403	0.000359287	-3.44456	-7.93139		4.51868	0.0073361		0.9286		0.230296	0.0005311	0.0530362	-3.27482	-7.54056		4.62434	0.0113573		1.43761
0.224903	0.000555482	0.0505814	-3.25533	-7.49567		0.225166	0.0506995	0.000353748	-3.45131	-7.94693		4.52133	0.00723144		0.915353		0.230427	0.000530446	0.0530966	-3.27536	-7.54179		4.62697	0.0113563		1.43747
0.225034	0.000554732	0.0506403	-3.25592	-7.49703		0.225297	0.0507588	0.000609725	-3.21487	-7.4025		4.52397	0.0124788		1.57956		0.230559	0.000529793	0.0531575	-3.27589	-7.54302		4.62962	0.0113553		1.43735
0.225166	0.000553984	0.0506997	-3.2565	-7.49837		0.225429	0.0508181	0.000342156	-3.46578	-7.98024		4.52661	0.00701084		0.887429		0.23069	0.000529142	0.0532179	-3.27643	-7.54425		4.63226	0.0113542		1.43721
0.225297	0.000553236	0.0507587	-3.25709	-7.49973		0.22556	0.0508774	0.000183915	-3.73538	-8.60104		4.52925	0.00377285		0.477566		0.230822	0.000528494	0.0532788	-3.27696	-7.54548		4.63491	0.0113533		1.43709
0.225429	0.00055249	0.0508182	-3.25768	-7.50108		0.225692	0.0509368	0.000196134	-3.70745	-8.53672		4.53189	0.0040282		0.509887		0.230953	0.000527846	0.0533393	-3.27749	-7.54671		4.63754	0.0113522		1.43696
0.22556	0.000551745	0.0508773	-3.25826	-7.50242		0.225823	0.0509962	0.000237618	-3.62412	-8.34484		4.53453	0.00488591		0.618456		0.231085	0.000527201	0.0534003	-3.27802	-7.54793		4.64019	0.0113513		1.43685
0.225692	0.000551	0.0509369	-3.25885	-7.50378		0.225955	0.0510556	0.000619553	-3.20792	-7.38651		4.53717	0.0127541		1.61441		0.231216	0.000526558	0.0534608	-3.27855	-7.54915		4.64282	0.0113504		1.43672
0.225823	0.000550257	0.050996	-3.25943	-7.50513		0.226086	0.0511151	0.000600452	-3.22152	-7.41783		4.53981	0.0123753		1.56646		0.231348	0.000525916	0.0535219	-3.27908	-7.55037		4.64547	0.0113495		1.43661
0.225955	0.000549515	0.0510557	-3.26002	-7.50647		0.226218	0.0511745	0.000943656	-3.02519	-6.96575		4.54246	0.0194713		2.46467		0.23148	0.000525276	0.053583	-3.27961	-7.55159		4.64812	0.0113486		1.4365
0.226086	0.000548774	0.0511149	-3.26061	-7.50782		0.22635	0.0512341	0.00095262	-3.02108	-6.95629		4.5451	0.0196791		2.49098		0.231611	0.000524637	0.0536437	-3.28014	-7.5528		4.65075	0.0113476		1.43638
0.226218	0.000548034	0.0511746	-3.26119	-7.50917		0.226481	0.0512936	0.000301961	-3.52005	-8.10521		4.54774	0.00624514		0.790507		0.231743	0.000524001	0.0537048	-3.28067	-7.55402		4.6534	0.0113468		1.43627
0.22635	0.000547295	0.0512343	-3.26178	-7.51052		0.226612	0.0513532	0.00113585	-2.94468	-6.78037		4.55038	0.0235189		2.97701		0.231874	0.000523366	0.0537656	-3.28119	-7.55523		4.65603	0.0113458		1.43615
0.226481	0.000546557	0.0512936	-3.26236	-7.51187		0.226744	0.0514129	0.000761402	-3.11839	-7.18035		4.55302	0.0157839		1.99792		0.232006	0.000522733	0.0538268	-3.28172	-7.55644		4.65868	0.011345		1.43605
0.226612	0.00054582	0.051353	-3.26295	-7.51322		0.226876	0.0514725	0.000618573	-3.20861	-7.3881		4.55566	0.0128379		1.62502		0.232137	0.000522102	0.0538876	-3.28224	-7.55765		4.66131	0.0113441		1.43594
0.226744	0.000545084	0.0514128	-3.26354	-7.51457		0.227007	0.0515323	0.000414306	-3.38268	-7.78891		4.5583	0.00860851		1.08966		0.232269	0.000521473	0.0539489	-3.28277	-7.55885		4.66396	0.0113434		1.43584
0.226876	0.000544349	0.0514727	-3.26412	-7.51592		0.227139	0.051592	0.000658866	-3.1812	-7.32499		4.56095	0.0137059		1.73488		0.2324	0.000520845	0.0540098	-3.28329	-7.56006		4.66659	0.0113425		1.43573
0.227007	0.000543615	0.0515322	-3.26471	-7.51727		0.22727	0.0516518	0.000234285	-3.63026	-8.35897		4.56359	0.0048793		0.61762		0.232532	0.000520219	0.0540711	-3.28381	-7.56126		4.66924	0.0113417		1.43563
0.227139	0.000542882	0.0515921	-3.26529	-7.51862		0.227402	0.0517116	0.000609944	-3.21471	-7.40214		4.56623	0.0127176		1.60979		0.232663	0.000519595	0.0541321	-3.28434	-7.56246		4.67187	0.0113409		1.43552
0.22727	0.00054215	0.0516517	-3.26588	-7.51997		0.227533	0.0517714	0.000622827	-3.20563	-7.38124		4.56887	0.0130012		1.64569		0.232795	0.000518973	0.0541935	-3.28486	-7.56366		4.67452	0.0113402		1.43543
0.227402	0.000541419	0.0517117	-3.26647	-7.52132		0.227665	0.0518313	0.000429174	-3.36737	-7.75365		4.57151	0.00896919		1.13532		0.232927	0.000518352	0.054255	-3.28538	-7.56486		4.67717	0.0113394		1.43534
0.227533	0.000540689	0.0517713	-3.26705	-7.52267		0.227796	0.0518912	0.000369197	-3.43274	-7.90418		4.57415	0.00772466		0.977784		0.233058	0.000517734	0.054316	-3.28589	-7.56605		4.6798	0.0113387		1.43524
0.227665	0.000539959	0.0518314	-3.26764	-7.52402		0.227928	0.0519511	0.000272717	-3.56429	-8.20708		4.57679	0.00571261		0.723099		0.233189	0.000517117	0.0543771	-3.28641	-7.56724		4.68244	0.0113379		1.43515
0.227796	0.000539231	0.051891	-3.26823	-7.52537		0.228059	0.0520111	0.000696271	-3.15722	-7.26977		4.57943	0.0146016		1.84827		0.233321	0.000516501	0.0544387	-3.28693	-7.56843		4.68509	0.0113372		1.43506
0.227928	0.000538504	0.0519512	-3.26881	-7.52672		0.228191	0.0520711	0.000739484	-3.13107	-7.20956		4.58208	0.0155258		1.96524		0.233453	0.000515888	0.0545003	-3.28744	-7.56962		4.68774	0.0113366		1.43498
0.228059	0.000537778	0.0520109	-3.2694	-7.52806		0.228323	0.0521312	0.000373444	-3.42777	-7.89274		4.58472	0.00784966		0.993606		0.233584	0.000515276	0.0545615	-3.28796	-7.57081		4.69037	0.0113358		1.43488
0.228191	0.000537053	0.0520711	-3.26998	-7.52941		0.228454	0.0521913	0.00060851	-3.21573	-7.4045		4.58736	0.0128054		1.6209		0.233716	0.000514666	0.0546232	-3.28847	-7.57199		4.69302	0.0113352		1.43481
0.228323	0.000536328	0.0521314	-3.27057	-7.53076		0.228586	0.0522514	0.000474475	-3.32379	-7.6533		4.59	0.0099963		1.26533		0.233847	0.000514057	0.0546844	-3.28899	-7.57318		4.69565	0.0113345		1.43472
0.228454	0.000535605	0.0521912	-3.27116	-7.53211		0.228717	0.0523116	0.000186832	-3.72855	-8.5853		4.59264	0.00394072		0.498814		0.233979	0.00051345	0.0547462	-3.2895	-7.57436		4.6983	0.0113339		1.43464
0.228586	0.000534882	0.0522516	-3.27174	-7.53346		0.228849	0.0523717	0.000646291	-3.18957	-7.34426		4.59528	0.0136475		1.72749		0.23411	0.000512846	0.0548075	-3.29001	-7.57553		4.70093	0.0113332		1.43456
0.228717	0.00053416	0.0523115	-3.27233	-7.53482		0.22898	0.052432	0.000675243	-3.17054	-7.30044		4.59792	0.0142752		1.80695		0.234242	0.000512242	0.0548693	-3.29052	-7.57671		4.70358	0.0113327		1.43448
0.228849	0.00053344	0.0523719	-3.27291	-7.53616		0.229112	0.0524922	0.000257827	-3.58867	-8.26322		4.60056	0.00545695		0.690738		0.234373	0.000511641	0.0549307	-3.29103	-7.57789		4.70621	0.011332		1.4344
0.22898	0.00053272	0.0524318	-3.2735	-7.53751		0.229243	0.0525525	0.000734201	-3.13418	-7.21673		4.60321	0.0155574		1.96925		0.234505	0.000511041	0.0549926	-3.29154	-7.57906		4.70886	0.0113315		1.43434
0.229112	0.000532001	0.0524923	-3.27409	-7.53887		0.229375	0.0526128	0.000873514	-3.05873	-7.04299		4.60585	0.0185306		2.34559		0.234636	0.000510443	0.0550541	-3.29205	-7.58023		4.71149	0.0113309		1.43426
0.229243	0.000531283	0.0525524	-3.27467	-7.54022		0.229506	0.0526732	0.000393782	-3.40474	-7.83971		4.60849	0.00836322		1.05861		0.234768	0.000509847	0.055116	-3.29256	-7.5814		4.71414	0.0113304		1.4342
0.229375	0.000530566	0.0526129	-3.27526	-7.54157		0.229638	0.0527336	0.000901131	-3.04521	-7.01186		4.61113	0.0191603		2.42531		0.2349	0.000509252	0.055178	-3.29307	-7.58257		4.71679	0.0113299		1.43413
0.229506	0.00052985	0.052673	-3.27585	-7.54292		0.229769	0.052794	0.0004296	-3.36694	-7.75266		4.61377	0.00914485		1.15755		0.235031	0.000508659	0.0552396	-3.29357	-7.58373		4.71942	0.0113293		1.43406
0.229638	0.000529134	0.0527336	-3.27643	-7.54427		0.229901	0.0528545	0.000791836	-3.10136	-7.14116		4.61641	0.016875		2.13603		0.235163	0.000508067	0.0553016	-3.29408	-7.5849		4.72207	0.0113289		1.434
0.229769	0.00052842	0.0527938	-3.27702	-7.54562		0.230033	0.052915	0.000463407	-3.33404	-7.6769		4.61905	0.0098871		1.2515		0.235294	0.000507478	0.0553633	-3.29458	-7.58606		4.7247	0.0113283		1.43394
0.229901	0.000527706	0.0528545	-3.27761	-7.54697		0.230164	0.0529755	0.000502914	-3.29851	-7.59509		4.6217	0.0107423		1.35975		0.235426	0.00050689	0.0554254	-3.29509	-7.58722		4.72735	0.0113279		1.43388
0.230033	0.000526993	0.0529152	-3.2782	-7.54832		0.230296	0.0530361	0.000736589	-3.13277	-7.21348		4.62434	0.0157516		1.99383		0.235557	0.000506303	0.0554871	-3.29559	-7.58838		4.72998	0.0113274		1.43382
0.230164	0.000526281	0.0529755	-3.27878	-7.54968		0.230427	0.0530967	0.000400352	-3.39756	-7.82317		4.62698	0.00857111		1.08493		0.235689	0.000505719	0.0555493	-3.29609	-7.58953		4.73264	0.011327		1.43377
0.230296	0.00052557	0.0530362	-3.27937	-7.55103		0.230559	0.0531574	0.000890577	-3.05033	-7.02364		4.62962	0.0190881		2.41616		0.23582	0.000505136	0.0556111	-3.29659	-7.59068		4.73527	0.0113265		1.43371
0.230427	0.00052486	0.0530966	-3.27996	-7.55238		0.23069	0.053218	0.000345919	-3.46103	-7.96931		4.63226	0.00742268		0.93956		0.235952	0.000504555	0.0556733	-3.29709	-7.59183		4.73792	0.0113262		1.43366
0.230559	0.00052415	0.0531575	-3.28054	-7.55373		0.230822	0.0532787	0.000245177	-3.61052	-8.31353		4.6349	0.00526697		0.666691		0.236083	0.000503975	0.0557352	-3.29759	-7.59298		4.74055	0.0113257		1.4336
0.23069	0.000523442	0.0532179	-3.28113	-7.55508		0.230953	0.0533395	0.000425796	-3.3708	-7.76155		4.63754	0.00915751		1.15915		0.236215	0.000503397	0.0557975	-3.29809	-7.59413		4.7432	0.0113254		1.43356
0.230822	0.000522734	0.0532788	-3.28172	-7.55644		0.231085	0.0534002	0.000603751	-3.21914	-7.41235		4.64018	0.0129996		1.64548		0.236346	0.000502821	0.0558594	-3.29859	-7.59528		4.74583	0.011325		1.43351
0.230953	0.000522027	0.0533393	-3.28231	-7.55779		0.231216	0.053461	0.000123889	-3.90697	-8.99613		4.64283	0.00267053		0.338034		0.236478	0.000502247	0.0559218	-3.29908	-7.59642		4.74848	0.0113247		1.43347
0.231085	0.000521321	0.0534003	-3.28289	-7.55914		0.231348	0.0535219	0.000573528	-3.24145	-7.4637		4.64547	0.0123769		1.56667		0.23661	0.000501674	0.0559843	-3.29958	-7.59756		4.75113	0.0113244		1.43344
0.231216	0.000520616	0.0534608	-3.28348	-7.5605		0.23148	0.0535828	0.000442355	-3.35423	-7.7234		4.64811	0.00955704		1.20973		0.236741	0.000501103	0.0560463	-3.30007	-7.5987		4.75376	0.011324		1.43339
0.231348	0.000519911	0.0535219	-3.28407	-7.56185		0.231611	0.0536437	0.000530519	-3.2753	-7.54166		4.65075	0.0114748		1.45248		0.236873	0.000500533	0.0561088	-3.30057	-7.59984		4.75641	0.0113238		1.43336
0.23148	0.000519208	0.053583	-3.28466	-7.56321		0.231743	0.0537046	0.000711147	-3.14804	-7.24863		4.65339	0.0153992		1.94923		0.237004	0.000499965	0.0561709	-3.30106	-7.60097		4.75904	0.0113234		1.43332
0.231611	0.000518505	0.0536437	-3.28525	-7.56456		0.231874	0.0537656	0.00043414	-3.36237	-7.74214		4.65603	0.00941156		1.19131		0.237136	0.000499398	0.0562335	-3.30155	-7.60211		4.76169	0.0113232		1.43329
0.231743	0.000517803	0.0537048	-3.28584	-7.56592		0.232006	0.0538266	0.000440913	-3.35565	-7.72666		4.65867	0.00956925		1.21127		0.237267	0.000498834	0.0562956	-3.30204	-7.60324		4.76432	0.0113229		1.43325
0.231874	0.000517101	0.0537656	-3.28642	-7.56727		0.232137	0.0538877	0.000126594	-3.89759	-8.97453		4.66131	0.00275061		0.348171		0.237399	0.000498271	0.0563583	-3.30253	-7.60437		4.76697	0.0113227		1.43322
0.232006	0.000516401	0.0538268	-3.28701	-7.56863		0.232269	0.0539488	0.000214519	-3.66853	-8.44711		4.66396	0.00466633		0.590662		0.23753	0.000497709	0.0564205	-3.30302	-7.60549		4.7696	0.0113224		1.43319
0.232137	0.000515702	0.0538876	-3.2876	-7.56998		0.2324	0.0540099	0.000319041	-3.49615	-8.05019		4.6666	0.0069478		0.879449		0.237662	0.00049715	0.0564832	-3.30351	-7.60662		4.77225	0.0113223		1.43317
0.232269	0.000515002	0.0539489	-3.28819	-7.57134		0.232532	0.0540711	0.000656404	-3.18283	-7.32873		4.66924	0.0143108		1.81145		0.237793	0.000496591	0.0565455	-3.304	-7.60774		4.77488	0.011322		1.43314
0.2324	0.000514304	0.0540098	-3.28878	-7.5727		0.232663	0.0541323	0.000847503	-3.07186	-7.07322		4.67188	0.018498		2.34147		0.237925	0.000496035	0.0566083	-3.30449	-7.60886		4.77753	0.0113219		1.43312
0.232532	0.000513607	0.0540711	-3.28937	-7.57405		0.232795	0.0541935	0.00037973	-3.42052	-7.87605		4.67452	0.00829755		1.0503		0.238057	0.00049548	0.0566711	-3.30497	-7.60998		4.78018	0.0113218		1.43311
0.232663	0.00051291	0.0541321	-3.28996	-7.57541		0.232927	0.0542548	0.000430804	-3.36572	-7.74986		4.67716	0.0094242		1.19291		0.238188	0.000494926	0.0567335	-3.30546	-7.6111		4.78282	0.0113216		1.43308
0.232795	0.000512215	0.0541935	-3.29055	-7.57677		0.233058	0.054316	0.000362579	-3.4406	-7.92227		4.6798	0.00794069		1.00513		0.23832	0.000494375	0.0567964	-3.30594	-7.61222		4.78547	0.0113215		1.43307
0.232927	0.000511519	0.054255	-3.29114	-7.57813		0.233189	0.0543773	0.00108449	-2.96478	-6.82665		4.68245	0.0237777		3.00976		0.238451	0.000493824	0.0568589	-3.30643	-7.61333		4.7881	0.0113213		1.43305
0.233058	0.000510825	0.054316	-3.29173	-7.57948		0.233321	0.0544387	0.00101439	-2.9938	-6.89347		4.68509	0.0222658		2.81839		0.238583	0.000493276	0.0569218	-3.30691	-7.61444		4.79075	0.0113213		1.43305
0.233189	0.000510132	0.0543771	-3.29232	-7.58084		0.233453	0.0545001	0.000583297	-3.23411	-7.44681		4.68773	0.0128178		1.62247		0.238714	0.000492729	0.0569844	-3.30739	-7.61555		4.79338	0.0113212		1.43303
0.233321	0.000509439	0.0544387	-3.29291	-7.5822		0.233584	0.0545616	0.000624163	-3.2047	-7.3791		4.69037	0.0137313		1.73811		0.238846	0.000492183	0.0570474	-3.30787	-7.61666		4.79603	0.0113211		1.43302
0.233453	0.000508747	0.0545003	-3.2935	-7.58356		0.233716	0.054623	0.000463518	-3.33393	-7.67667		4.69301	0.0102087		1.29221		0.238977	0.00049164	0.05711	-3.30835	-7.61776		4.79866	0.0113211		1.43301
0.233584	0.000508055	0.0545615	-3.29409	-7.58492		0.233847	0.0546846	0.000629174	-3.20123	-7.3711		4.69565	0.0138728		1.75601		0.239109	0.000491097	0.0571731	-3.30883	-7.61887		4.80131	0.011321		1.43301
0.233716	0.000507365	0.0546232	-3.29468	-7.58628		0.233979	0.0547461	0.00112101	-2.95039	-6.79352		4.69829	0.0247452		3.13224		0.23924	0.000490557	0.0572358	-3.30931	-7.61997		4.80394	0.011321		1.43301
0.233847	0.000506675	0.0546844	-3.29527	-7.58764		0.23411	0.0548076	0.000632728	-3.19878	-7.36547		4.70093	0.0139825		1.7699		0.239372	0.000490018	0.057299	-3.30979	-7.62107		4.80659	0.011321		1.43301
0.233979	0.000505986	0.0547462	-3.29586	-7.589		0.234242	0.0548693	0.000469689	-3.32819	-7.66344		4.70358	0.0103912		1.31532		0.239504	0.00048948	0.0573622	-3.31027	-7.62217		4.80924	0.0113211		1.43302
0.23411	0.000505298	0.0548075	-3.29645	-7.59036		0.234373	0.0549309	0.000534171	-3.27232	-7.53479		4.70622	0.0118311		1.49757		0.239635	0.000488944	0.0574249	-3.31074	-7.62326		4.81187	0.0113211		1.43301
0.234242	0.00050461	0.0548693	-3.29704	-7.59172		0.234505	0.0549925	0.000485818	-3.31353	-7.62968		4.70886	0.0107722		1.36354		0.239766	0.00048841	0.0574877	-3.31122	-7.62436		4.8145	0.0113211		1.43301
0.234373	0.000503923	0.0549307	-3.29764	-7.59309		0.234636	0.0550543	0.000331077	-3.48007	-8.01316		4.7115	0.00734934		0.930276		0.239898	0.000487877	0.0575511	-3.31169	-7.62545		4.81715	0.0113212		1.43303
0.234505	0.000503237	0.0549926	-3.29823	-7.59445		0.234768	0.055116	0.000905012	-3.04335	-7.00756		4.71414	0.0201122		2.54579		0.24003	0.000487345	0.0576144	-3.31216	-7.62654		4.8198	0.0113213		1.43304
0.234636	0.000502551	0.0550541	-3.29882	-7.59581		0.2349	0.0551778	0.000675554	-3.17034	-7.29998		4.71678	0.0150298		1.90246		0.240161	0.000486815	0.0576773	-3.31264	-7.62763		4.82243	0.0113213		1.43305
0.234768	0.000501866	0.055116	-3.29941	-7.59718		0.235031	0.0552396	0.000321001	-3.49349	-8.04407		4.71942	0.00714964		0.904998		0.240293	0.000486287	0.0577407	-3.31311	-7.62871		4.82508	0.0113215		1.43306
[truncated: 807 more rows]

## Sheet: FigS1e.f._DNA
Crysol						Raw											Fit
[truncated: 2,576 more rows]

## Sheet: FigS1e.f._ZFC4DNA
Crysol						Raw											Fit
[truncated: 2,569 more rows]
