# Supplementary material for: Structure of SALL4 zinc finger domain reveals link between AT-rich DNA binding and Okihiro syndrome
Source: Life Sci Alliance. 2023 Jan 12;6(3):e202201588. doi: 10.26508/lsa.202201588 (PMC9838217; doi:10.26508/lsa.202201588)
Supplement: Supplementary file 6 [file LSA-2022-01588_SdataFS2.xlsx]

## Sheet: FigS2_SALL1gnomAD
SALL1	Q9NSC2	1324	S	N
SALL1	Q9NSC2	1323	T	M
SALL1	Q9NSC2	1323	T	R
SALL1	Q9NSC2	1323	T	K
SALL1	Q9NSC2	1321	I	M
SALL1	Q9NSC2	1320	E	V
SALL1	Q9NSC2	1319	K	E
SALL1	Q9NSC2	1318	S	G
SALL1	Q9NSC2	1316	E	G
SALL1	Q9NSC2	1315	V	L
SALL1	Q9NSC2	1315	V	M
SALL1	Q9NSC2	1313	R	C
SALL1	Q9NSC2	1310	R	H
SALL1	Q9NSC2	1310	R	C
SALL1	Q9NSC2	1309	F	L
SALL1	Q9NSC2	1306	G	R
SALL1	Q9NSC2	1306	G	R
SALL1	Q9NSC2	1299	K	R
SALL1	Q9NSC2	1297	L	R
SALL1	Q9NSC2	1296	G	S
SALL1	Q9NSC2	1292	A	T
SALL1	Q9NSC2	1291	N	S
SALL1	Q9NSC2	1291	N	D
SALL1	Q9NSC2	1290	P	S
SALL1	Q9NSC2	1287	N	T
SALL1	Q9NSC2	1284	R	S
SALL1	Q9NSC2	1284	R	K
SALL1	Q9NSC2	1277	G	W
SALL1	Q9NSC2	1276	S	R
SALL1	Q9NSC2	1275	V	I
SALL1	Q9NSC2	1271	N	K
SALL1	Q9NSC2	1270	G	E
SALL1	Q9NSC2	1269	S	R
SALL1	Q9NSC2	1268	G	S
SALL1	Q9NSC2	1267	L	F
SALL1	Q9NSC2	1266	S	R
SALL1	Q9NSC2	1266	S	I
SALL1	Q9NSC2	1265	G	E
SALL1	Q9NSC2	1264	P	S
SALL1	Q9NSC2	1261	P	S
SALL1	Q9NSC2	1260	I	M
SALL1	Q9NSC2	1259	G	A
SALL1	Q9NSC2	1259	G	C
SALL1	Q9NSC2	1258	G	S
SALL1	Q9NSC2	1254	V	I
SALL1	Q9NSC2	1253	S	T
SALL1	Q9NSC2	1253	S	P
SALL1	Q9NSC2	1251	E	D
SALL1	Q9NSC2	1251	E	K
SALL1	Q9NSC2	1250	N	K
SALL1	Q9NSC2	1247	M	V
SALL1	Q9NSC2	1246	A	V
SALL1	Q9NSC2	1243	N	S
SALL1	Q9NSC2	1242	S	C
SALL1	Q9NSC2	1241	L	F
SALL1	Q9NSC2	1240	A	V
SALL1	Q9NSC2	1239	A	V
SALL1	Q9NSC2	1233	F	L
SALL1	Q9NSC2	1232	S	R
SALL1	Q9NSC2	1231	S	F
SALL1	Q9NSC2	1229	D	N
SALL1	Q9NSC2	1227	S	R
SALL1	Q9NSC2	1227	S	C
SALL1	Q9NSC2	1224	R	K
SALL1	Q9NSC2	1222	A	V
SALL1	Q9NSC2	1221	L	M
SALL1	Q9NSC2	1220	D	G
SALL1	Q9NSC2	1216	M	V
SALL1	Q9NSC2	1211	V	I
SALL1	Q9NSC2	1209	N	S
SALL1	Q9NSC2	1207	G	R
SALL1	Q9NSC2	1206	L	P
SALL1	Q9NSC2	1205	F	L
SALL1	Q9NSC2	1204	T	I
SALL1	Q9NSC2	1202	P	R
SALL1	Q9NSC2	1202	P	S
SALL1	Q9NSC2	1197	L	H
SALL1	Q9NSC2	1196	R	Q
SALL1	Q9NSC2	1195	R	W
SALL1	Q9NSC2	1194	G	V
SALL1	Q9NSC2	1193	R	Q
SALL1	Q9NSC2	1192	R	Q
SALL1	Q9NSC2	1191	A	T
SALL1	Q9NSC2	1190	P	S
SALL1	Q9NSC2	1189	T	N
SALL1	Q9NSC2	1189	T	I
SALL1	Q9NSC2	1187	N	T
SALL1	Q9NSC2	1185	M	V
SALL1	Q9NSC2	27	T	A
SALL1	Q9NSC2	1176	N	S
SALL1	Q9NSC2	1172	T	M
SALL1	Q9NSC2	1169	R	K
SALL1	Q9NSC2	1166	I	V
SALL1	Q9NSC2	1165	T	S
SALL1	Q9NSC2	1156	H	Y
SALL1	Q9NSC2	1155	T	I
SALL1	Q9NSC2	1153	E	K
SALL1	Q9NSC2	1149	L	Q
SALL1	Q9NSC2	1137	N	K
SALL1	Q9NSC2	1135	Y	H
SALL1	Q9NSC2	1134	H	P
SALL1	Q9NSC2	1134	H	N
SALL1	Q9NSC2	1132	K	R
SALL1	Q9NSC2	1129	R	S
SALL1	Q9NSC2	1127	P	L
SALL1	Q9NSC2	1126	L	Q
SALL1	Q9NSC2	1125	A	S
SALL1	Q9NSC2	1122	L	P
SALL1	Q9NSC2	1121	V	A
SALL1	Q9NSC2	1119	S	P
SALL1	Q9NSC2	1116	S	F
SALL1	Q9NSC2	1113	L	P
SALL1	Q9NSC2	1113	L	Q
SALL1	Q9NSC2	1112	P	L
SALL1	Q9NSC2	1108	V	F
SALL1	Q9NSC2	1108	V	L
SALL1	Q9NSC2	1108	V	I
SALL1	Q9NSC2	1107	H	P
SALL1	Q9NSC2	1104	P	A
SALL1	Q9NSC2	1101	K	E
SALL1	Q9NSC2	1099	D	E
SALL1	Q9NSC2	1094	H	P
SALL1	Q9NSC2	1093	V	M
SALL1	Q9NSC2	1092	F	L
SALL1	Q9NSC2	1092	F	L
SALL1	Q9NSC2	1091	G	S
SALL1	Q9NSC2	1090	N	S
SALL1	Q9NSC2	1090	N	H
SALL1	Q9NSC2	1087	T	I
SALL1	Q9NSC2	1086	K	E
SALL1	Q9NSC2	1083	S	F
SALL1	Q9NSC2	1082	S	L
SALL1	Q9NSC2	1081	L	S
SALL1	Q9NSC2	1080	S	L
SALL1	Q9NSC2	1078	A	V
SALL1	Q9NSC2	1078	A	T
SALL1	Q9NSC2	1074	A	V
SALL1	Q9NSC2	1074	A	T
SALL1	Q9NSC2	1070	N	S
SALL1	Q9NSC2	1069	P	L
SALL1	Q9NSC2	1069	P	S
SALL1	Q9NSC2	1068	G	S
SALL1	Q9NSC2	1067	L	F
SALL1	Q9NSC2	1066	N	K
SALL1	Q9NSC2	1066	N	I
SALL1	Q9NSC2	1062	E	D
SALL1	Q9NSC2	1060	L	F
SALL1	Q9NSC2	1059	Q	H
SALL1	Q9NSC2	1055	D	H
SALL1	Q9NSC2	1054	R	P
SALL1	Q9NSC2	1052	Q	H
SALL1	Q9NSC2	1048	M	R
SALL1	Q9NSC2	1048	M	V
SALL1	Q9NSC2	1036	R	H
SALL1	Q9NSC2	1036	R	C
SALL1	Q9NSC2	1035	N	S
SALL1	Q9NSC2	1032	T	I
SALL1	Q9NSC2	1019	H	Q
SALL1	Q9NSC2	1011	A	V
SALL1	Q9NSC2	1009	T	A
SALL1	Q9NSC2	1007	G	D
SALL1	Q9NSC2	1003	C	R
SALL1	Q9NSC2	996	G	D
SALL1	Q9NSC2	996	G	S
SALL1	Q9NSC2	995	R	Q
SALL1	Q9NSC2	995	R	W
SALL1	Q9NSC2	992	F	C
SALL1	Q9NSC2	988	I	F
SALL1	Q9NSC2	986	L	S
SALL1	Q9NSC2	985	S	A
SALL1	Q9NSC2	984	D	G
SALL1	Q9NSC2	983	E	Q
SALL1	Q9NSC2	982	K	R
SALL1	Q9NSC2	981	I	N
SALL1	Q9NSC2	981	I	V
SALL1	Q9NSC2	979	K	E
SALL1	Q9NSC2	977	A	S
SALL1	Q9NSC2	977	A	T
SALL1	Q9NSC2	975	S	N
SALL1	Q9NSC2	974	S	F
SALL1	Q9NSC2	974	S	P
SALL1	Q9NSC2	967	G	C
SALL1	Q9NSC2	961	S	F
SALL1	Q9NSC2	958	N	S
SALL1	Q9NSC2	957	A	G
SALL1	Q9NSC2	955	E	K
SALL1	Q9NSC2	954	S	N
SALL1	Q9NSC2	952	V	I
SALL1	Q9NSC2	951	A	G
SALL1	Q9NSC2	951	A	V
SALL1	Q9NSC2	951	A	T
SALL1	Q9NSC2	950	R	T
SALL1	Q9NSC2	948	P	A
SALL1	Q9NSC2	944	I	T
SALL1	Q9NSC2	944	I	V
SALL1	Q9NSC2	942	P	L
SALL1	Q9NSC2	939	H	R
SALL1	Q9NSC2	939	H	N
SALL1	Q9NSC2	935	T	R
SALL1	Q9NSC2	935	T	M
SALL1	Q9NSC2	935	T	S
SALL1	Q9NSC2	933	N	S
SALL1	Q9NSC2	931	P	L
SALL1	Q9NSC2	923	T	S
SALL1	Q9NSC2	918	A	V
SALL1	Q9NSC2	918	A	T
SALL1	Q9NSC2	913	S	R
SALL1	Q9NSC2	912	Q	R
SALL1	Q9NSC2	910	E	G
SALL1	Q9NSC2	909	M	V
SALL1	Q9NSC2	905	V	L
SALL1	Q9NSC2	900	N	S
SALL1	Q9NSC2	896	D	G
SALL1	Q9NSC2	894	E	K
SALL1	Q9NSC2	882	Q	L
SALL1	Q9NSC2	878	A	E
SALL1	Q9NSC2	873	I	M
SALL1	Q9NSC2	869	Q	H
SALL1	Q9NSC2	869	Q	R
SALL1	Q9NSC2	865	A	P
SALL1	Q9NSC2	864	A	V
SALL1	Q9NSC2	864	A	S
SALL1	Q9NSC2	862	S	C
SALL1	Q9NSC2	861	S	L
SALL1	Q9NSC2	861	S	W
SALL1	Q9NSC2	859	E	Q
SALL1	Q9NSC2	859	E	K
SALL1	Q9NSC2	858	L	H
SALL1	Q9NSC2	858	L	F
SALL1	Q9NSC2	857	P	T
SALL1	Q9NSC2	855	P	S
SALL1	Q9NSC2	854	S	L
SALL1	Q9NSC2	853	S	A
SALL1	Q9NSC2	852	S	Y
SALL1	Q9NSC2	851	L	I
SALL1	Q9NSC2	851	L	V
SALL1	Q9NSC2	847	S	P
SALL1	Q9NSC2	846	A	T
SALL1	Q9NSC2	841	P	R
SALL1	Q9NSC2	840	T	I
SALL1	Q9NSC2	833	P	R
SALL1	Q9NSC2	832	C	F
SALL1	Q9NSC2	831	D	A
SALL1	Q9NSC2	829	M	L
SALL1	Q9NSC2	826	D	N
SALL1	Q9NSC2	824	F	L
SALL1	Q9NSC2	824	F	Y
SALL1	Q9NSC2	824	F	I
SALL1	Q9NSC2	823	N	D
SALL1	Q9NSC2	822	D	V
SALL1	Q9NSC2	821	L	V
SALL1	Q9NSC2	818	F	V
SALL1	Q9NSC2	817	N	S
SALL1	Q9NSC2	817	N	D
SALL1	Q9NSC2	812	S	T
SALL1	Q9NSC2	811	G	D
SALL1	Q9NSC2	810	T	I
SALL1	Q9NSC2	806	M	R
SALL1	Q9NSC2	802	Y	H
SALL1	Q9NSC2	801	S	R
SALL1	Q9NSC2	800	D	G
SALL1	Q9NSC2	800	D	N
SALL1	Q9NSC2	798	V	A
SALL1	Q9NSC2	797	P	L
SALL1	Q9NSC2	796	T	S
SALL1	Q9NSC2	795	N	S
SALL1	Q9NSC2	792	Q	H
SALL1	Q9NSC2	790	G	A
SALL1	Q9NSC2	789	M	I
SALL1	Q9NSC2	789	M	V
SALL1	Q9NSC2	789	M	L
SALL1	Q9NSC2	786	R	Q
SALL1	Q9NSC2	780	V	I
SALL1	Q9NSC2	778	A	T
SALL1	Q9NSC2	771	C	R
SALL1	Q9NSC2	763	R	G
SALL1	Q9NSC2	761	P	R
SALL1	Q9NSC2	761	P	L
SALL1	Q9NSC2	759	M	V
SALL1	Q9NSC2	757	R	H
SALL1	Q9NSC2	757	R	C
SALL1	Q9NSC2	756	H	R
SALL1	Q9NSC2	753	Y	D
SALL1	Q9NSC2	751	T	I
SALL1	Q9NSC2	741	R	W
SALL1	Q9NSC2	732	R	K
SALL1	Q9NSC2	729	T	A
SALL1	Q9NSC2	727	T	I
SALL1	Q9NSC2	720	A	T
SALL1	Q9NSC2	718	Q	P
SALL1	Q9NSC2	714	V	L
SALL1	Q9NSC2	714	V	I
SALL1	Q9NSC2	713	R	Q
SALL1	Q9NSC2	713	R	W
SALL1	Q9NSC2	710	I	V
SALL1	Q9NSC2	707	E	K
SALL1	Q9NSC2	705	P	S
SALL1	Q9NSC2	702	A	T
SALL1	Q9NSC2	699	D	N
SALL1	Q9NSC2	697	N	S
SALL1	Q9NSC2	695	V	A
SALL1	Q9NSC2	689	S	C
SALL1	Q9NSC2	688	T	M
SALL1	Q9NSC2	683	A	P
SALL1	Q9NSC2	682	S	L
SALL1	Q9NSC2	679	L	F
SALL1	Q9NSC2	677	G	V
SALL1	Q9NSC2	677	G	A
SALL1	Q9NSC2	676	F	L
SALL1	Q9NSC2	676	F	S
SALL1	Q9NSC2	675	P	L
SALL1	Q9NSC2	673	K	R
SALL1	Q9NSC2	672	A	S
SALL1	Q9NSC2	670	F	L
SALL1	Q9NSC2	669	Q	E
SALL1	Q9NSC2	668	E	K
SALL1	Q9NSC2	666	M	I
SALL1	Q9NSC2	664	P	L
SALL1	Q9NSC2	664	P	Q
SALL1	Q9NSC2	662	L	V
SALL1	Q9NSC2	661	P	T
SALL1	Q9NSC2	654	S	N
SALL1	Q9NSC2	652	A	V
SALL1	Q9NSC2	652	A	T
SALL1	Q9NSC2	650	G	S
SALL1	Q9NSC2	646	A	V
SALL1	Q9NSC2	643	S	R
SALL1	Q9NSC2	643	S	R
SALL1	Q9NSC2	641	V	D
SALL1	Q9NSC2	641	V	F
SALL1	Q9NSC2	641	V	L
SALL1	Q9NSC2	641	V	I
SALL1	Q9NSC2	640	S	R
SALL1	Q9NSC2	637	A	V
SALL1	Q9NSC2	636	T	M
SALL1	Q9NSC2	635	P	L
SALL1	Q9NSC2	635	P	S
SALL1	Q9NSC2	634	V	A
SALL1	Q9NSC2	633	S	L
SALL1	Q9NSC2	631	T	I
SALL1	Q9NSC2	626	E	D
SALL1	Q9NSC2	625	E	K
SALL1	Q9NSC2	620	S	C
SALL1	Q9NSC2	619	P	L
SALL1	Q9NSC2	618	P	S
SALL1	Q9NSC2	617	L	R
SALL1	Q9NSC2	616	T	A
SALL1	Q9NSC2	613	E	D
SALL1	Q9NSC2	613	E	K
SALL1	Q9NSC2	613	E	Q
SALL1	Q9NSC2	612	A	V
SALL1	Q9NSC2	610	E	Q
SALL1	Q9NSC2	606	G	D
SALL1	Q9NSC2	604	N	Y
SALL1	Q9NSC2	603	R	G
SALL1	Q9NSC2	602	T	P
SALL1	Q9NSC2	600	S	L
SALL1	Q9NSC2	597	G	D
SALL1	Q9NSC2	596	G	R
SALL1	Q9NSC2	594	D	Y
SALL1	Q9NSC2	593	S	N
SALL1	Q9NSC2	591	V	I
SALL1	Q9NSC2	589	G	V
SALL1	Q9NSC2	588	P	A
SALL1	Q9NSC2	586	S	R
SALL1	Q9NSC2	586	S	T
SALL1	Q9NSC2	584	A	T
SALL1	Q9NSC2	581	S	T
SALL1	Q9NSC2	581	S	N
SALL1	Q9NSC2	580	I	V
SALL1	Q9NSC2	579	P	S
SALL1	Q9NSC2	578	I	N
SALL1	Q9NSC2	576	A	V
SALL1	Q9NSC2	574	E	K
SALL1	Q9NSC2	571	K	R
SALL1	Q9NSC2	567	I	T
SALL1	Q9NSC2	567	I	K
SALL1	Q9NSC2	565	S	N
SALL1	Q9NSC2	563	L	R
SALL1	Q9NSC2	562	T	A
SALL1	Q9NSC2	561	P	A
SALL1	Q9NSC2	560	P	S
SALL1	Q9NSC2	558	P	R
SALL1	Q9NSC2	558	P	S
SALL1	Q9NSC2	557	L	Q
SALL1	Q9NSC2	556	G	S
SALL1	Q9NSC2	547	V	F
SALL1	Q9NSC2	546	P	R
SALL1	Q9NSC2	546	P	A
SALL1	Q9NSC2	544	T	I
SALL1	Q9NSC2	543	D	H
SALL1	Q9NSC2	539	T	N
SALL1	Q9NSC2	539	T	P
SALL1	Q9NSC2	538	V	L
SALL1	Q9NSC2	537	P	R
SALL1	Q9NSC2	533	P	H
SALL1	Q9NSC2	533	P	R
SALL1	Q9NSC2	530	M	R
SALL1	Q9NSC2	530	M	L
SALL1	Q9NSC2	528	Y	C
SALL1	Q9NSC2	527	P	L
SALL1	Q9NSC2	526	I	F
SALL1	Q9NSC2	522	T	M
SALL1	Q9NSC2	519	N	I
SALL1	Q9NSC2	519	N	S
SALL1	Q9NSC2	518	D	E
SALL1	Q9NSC2	514	P	S
SALL1	Q9NSC2	511	Y	C
SALL1	Q9NSC2	511	Y	H
SALL1	Q9NSC2	506	I	M
SALL1	Q9NSC2	506	I	N
SALL1	Q9NSC2	505	H	L
SALL1	Q9NSC2	505	H	Y
SALL1	Q9NSC2	501	E	A
SALL1	Q9NSC2	498	R	C
SALL1	Q9NSC2	497	Q	R
SALL1	Q9NSC2	483	G	R
SALL1	Q9NSC2	473	G	R
SALL1	Q9NSC2	466	I	N
SALL1	Q9NSC2	455	A	G
SALL1	Q9NSC2	455	A	T
SALL1	Q9NSC2	455	A	S
SALL1	Q9NSC2	452	R	T
SALL1	Q9NSC2	445	A	T
SALL1	Q9NSC2	444	E	A
SALL1	Q9NSC2	443	D	E
SALL1	Q9NSC2	443	D	N
SALL1	Q9NSC2	441	T	N
SALL1	Q9NSC2	440	S	N
SALL1	Q9NSC2	438	A	V
SALL1	Q9NSC2	434	T	A
SALL1	Q9NSC2	432	N	S
SALL1	Q9NSC2	432	N	D
SALL1	Q9NSC2	430	P	S
SALL1	Q9NSC2	423	A	T
SALL1	Q9NSC2	419	L	F
SALL1	Q9NSC2	419	L	F
SALL1	Q9NSC2	418	S	C
SALL1	Q9NSC2	416	L	I
SALL1	Q9NSC2	410	G	E
SALL1	Q9NSC2	410	G	R
SALL1	Q9NSC2	404	S	R
SALL1	Q9NSC2	401	V	G
SALL1	Q9NSC2	400	S	L
SALL1	Q9NSC2	398	A	T
SALL1	Q9NSC2	397	S	P
SALL1	Q9NSC2	396	A	T
SALL1	Q9NSC2	389	N	D
SALL1	Q9NSC2	387	A	V
SALL1	Q9NSC2	387	A	G
SALL1	Q9NSC2	385	S	T
SALL1	Q9NSC2	385	S	G
SALL1	Q9NSC2	384	L	V
SALL1	Q9NSC2	381	S	N
SALL1	Q9NSC2	379	A	S
SALL1	Q9NSC2	378	F	S
SALL1	Q9NSC2	376	P	A
SALL1	Q9NSC2	373	S	L
SALL1	Q9NSC2	371	S	L
SALL1	Q9NSC2	369	A	V
SALL1	Q9NSC2	366	S	C
SALL1	Q9NSC2	363	S	F
SALL1	Q9NSC2	362	A	D
SALL1	Q9NSC2	356	V	M
SALL1	Q9NSC2	353	S	F
SALL1	Q9NSC2	353	S	P
SALL1	Q9NSC2	352	S	F
SALL1	Q9NSC2	351	P	L
SALL1	Q9NSC2	350	T	I
SALL1	Q9NSC2	349	T	I
SALL1	Q9NSC2	348	V	I
SALL1	Q9NSC2	347	A	V
SALL1	Q9NSC2	343	I	V
SALL1	Q9NSC2	341	M	T
SALL1	Q9NSC2	340	N	S
SALL1	Q9NSC2	340	N	D
SALL1	Q9NSC2	339	P	T
SALL1	Q9NSC2	338	S	F
SALL1	Q9NSC2	337	S	P
SALL1	Q9NSC2	336	G	D
SALL1	Q9NSC2	336	G	S
SALL1	Q9NSC2	335	S	G
SALL1	Q9NSC2	331	I	F
SALL1	Q9NSC2	326	S	A
SALL1	Q9NSC2	324	S	R
SALL1	Q9NSC2	322	P	H
SALL1	Q9NSC2	318	P	A
SALL1	Q9NSC2	318	P	T
SALL1	Q9NSC2	317	P	H
SALL1	Q9NSC2	317	P	L
SALL1	Q9NSC2	317	P	T
SALL1	Q9NSC2	315	Q	E
SALL1	Q9NSC2	315	Q	K
SALL1	Q9NSC2	311	S	N
SALL1	Q9NSC2	305	S	N
SALL1	Q9NSC2	304	A	T
SALL1	Q9NSC2	303	L	F
SALL1	Q9NSC2	292	Q	R
SALL1	Q9NSC2	288	H	Y
SALL1	Q9NSC2	284	T	M
SALL1	Q9NSC2	281	P	S
SALL1	Q9NSC2	280	N	S
SALL1	Q9NSC2	277	T	P
SALL1	Q9NSC2	276	R	Q
SALL1	Q9NSC2	276	R	P
SALL1	Q9NSC2	270	P	L
SALL1	Q9NSC2	266	T	A
SALL1	Q9NSC2	263	D	Y
SALL1	Q9NSC2	254	I	M
SALL1	Q9NSC2	252	H	Q
SALL1	Q9NSC2	251	R	H
SALL1	Q9NSC2	251	R	C
SALL1	Q9NSC2	251	R	G
SALL1	Q9NSC2	248	E	K
SALL1	Q9NSC2	240	Q	H
SALL1	Q9NSC2	239	Q	R
SALL1	Q9NSC2	227	P	R
SALL1	Q9NSC2	226	V	I
SALL1	Q9NSC2	224	L	V
SALL1	Q9NSC2	221	G	E
SALL1	Q9NSC2	221	G	W
SALL1	Q9NSC2	218	G	R
SALL1	Q9NSC2	218	G	R
SALL1	Q9NSC2	217	G	S
SALL1	Q9NSC2	216	C	S
SALL1	Q9NSC2	211	S	C
SALL1	Q9NSC2	209	Q	L
SALL1	Q9NSC2	206	A	V
SALL1	Q9NSC2	206	A	T
SALL1	Q9NSC2	203	T	I
SALL1	Q9NSC2	197	I	V
SALL1	Q9NSC2	195	V	I
SALL1	Q9NSC2	193	S	N
SALL1	Q9NSC2	190	V	I
SALL1	Q9NSC2	187	N	S
SALL1	Q9NSC2	187	N	T
SALL1	Q9NSC2	187	N	D
SALL1	Q9NSC2	184	T	A
SALL1	Q9NSC2	183	T	I
SALL1	Q9NSC2	181	D	H
SALL1	Q9NSC2	181	D	N
SALL1	Q9NSC2	180	G	R
SALL1	Q9NSC2	174	T	I
SALL1	Q9NSC2	174	T	A
SALL1	Q9NSC2	171	A	V
SALL1	Q9NSC2	169	T	I
SALL1	Q9NSC2	168	G	A
SALL1	Q9NSC2	168	G	D
SALL1	Q9NSC2	168	G	S
SALL1	Q9NSC2	167	T	A
SALL1	Q9NSC2	165	S	F
SALL1	Q9NSC2	163	G	S
SALL1	Q9NSC2	163	G	C
SALL1	Q9NSC2	162	G	C
SALL1	Q9NSC2	161	G	R
SALL1	Q9NSC2	161	G	S
SALL1	Q9NSC2	160	G	V
SALL1	Q9NSC2	160	G	S
SALL1	Q9NSC2	159	S	R
SALL1	Q9NSC2	159	S	G
SALL1	Q9NSC2	158	S	G
SALL1	Q9NSC2	157	S	T
SALL1	Q9NSC2	157	S	G
SALL1	Q9NSC2	156	S	N
SALL1	Q9NSC2	155	S	G
SALL1	Q9NSC2	148	A	V
SALL1	Q9NSC2	148	A	T
SALL1	Q9NSC2	147	T	I
SALL1	Q9NSC2	146	S	C
SALL1	Q9NSC2	143	S	R
SALL1	Q9NSC2	139	T	S
SALL1	Q9NSC2	136	G	S
SALL1	Q9NSC2	136	G	R
SALL1	Q9NSC2	135	S	I
SALL1	Q9NSC2	133	N	K
SALL1	Q9NSC2	133	N	T
SALL1	Q9NSC2	133	N	D
SALL1	Q9NSC2	132	A	G
SALL1	Q9NSC2	130	P	Q
SALL1	Q9NSC2	130	P	L
SALL1	Q9NSC2	129	A	T
SALL1	Q9NSC2	128	E	D
SALL1	Q9NSC2	127	V	L
SALL1	Q9NSC2	125	M	V
SALL1	Q9NSC2	124	S	P
SALL1	Q9NSC2	123	E	G
SALL1	Q9NSC2	121	R	S
SALL1	Q9NSC2	117	N	D
SALL1	Q9NSC2	117	N	Y
SALL1	Q9NSC2	106	D	G
SALL1	Q9NSC2	106	D	Y
SALL1	Q9NSC2	100	D	G
SALL1	Q9NSC2	99	N	Y
SALL1	Q9NSC2	92	D	V
SALL1	Q9NSC2	91	P	L
SALL1	Q9NSC2	90	P	L
SALL1	Q9NSC2	90	P	S
SALL1	Q9NSC2	90	P	T
SALL1	Q9NSC2	89	P	S
SALL1	Q9NSC2	88	S	R
SALL1	Q9NSC2	88	S	N
SALL1	Q9NSC2	87	P	H
SALL1	Q9NSC2	87	P	L
SALL1	Q9NSC2	86	S	F
SALL1	Q9NSC2	83	E	G
SALL1	Q9NSC2	83	E	K
SALL1	Q9NSC2	82	P	L
SALL1	Q9NSC2	81	P	S
SALL1	Q9NSC2	80	S	Y
SALL1	Q9NSC2	80	S	T
SALL1	Q9NSC2	79	A	T
SALL1	Q9NSC2	79	A	P
SALL1	Q9NSC2	76	E	A
SALL1	Q9NSC2	74	V	I
SALL1	Q9NSC2	73	I	M
SALL1	Q9NSC2	72	L	V
SALL1	Q9NSC2	70	L	S
SALL1	Q9NSC2	66	T	I
SALL1	Q9NSC2	64	N	S
SALL1	Q9NSC2	64	N	D
SALL1	Q9NSC2	62	K	E
SALL1	Q9NSC2	51	E	K
SALL1	Q9NSC2	47	R	W
SALL1	Q9NSC2	41	D	A
SALL1	Q9NSC2	41	D	N
SALL1	Q9NSC2	40	K	N
SALL1	Q9NSC2	40	K	R
SALL1	Q9NSC2	38	K	N
SALL1	Q9NSC2	37	T	I
SALL1	Q9NSC2	37	T	S
SALL1	Q9NSC2	36	P	L
SALL1	Q9NSC2	35	R	L
SALL1	Q9NSC2	35	R	C
SALL1	Q9NSC2	34	S	R
SALL1	Q9NSC2	28	T	I
SALL1	Q9NSC2	28	T	R
SALL1	Q9NSC2	28	T	A
SALL1	Q9NSC2	23	R	Q
SALL1	Q9NSC2	22	P	S
SALL1	Q9NSC2	19	A	V
SALL1	Q9NSC2	16	P	A
SALL1	Q9NSC2	15	D	A
SALL1	Q9NSC2	13	Q	P
SALL1	Q9NSC2	11	H	Q
SALL1	Q9NSC2	10	Q	H
SALL1	Q9NSC2	10	Q	E

## Sheet: FigS2_SALL3gnomAD
SALL3	Q9BXA9	15	D	E
SALL3	Q9BXA9	15	D	E
SALL3	Q9BXA9	23	G	R
SALL3	Q9BXA9	30	P	R
SALL3	Q9BXA9	35	E	D
SALL3	Q9BXA9	39	S	G
SALL3	Q9BXA9	39	S	N
SALL3	Q9BXA9	40	G	R
SALL3	Q9BXA9	40	G	R
SALL3	Q9BXA9	41	P	S
SALL3	Q9BXA9	41	P	L
SALL3	Q9BXA9	44	R	C
SALL3	Q9BXA9	45	S	R
SALL3	Q9BXA9	46	G	A
SALL3	Q9BXA9	46	G	E
SALL3	Q9BXA9	47	G	C
SALL3	Q9BXA9	47	G	D
SALL3	Q9BXA9	48	E	K
SALL3	Q9BXA9	52	V	L
SALL3	Q9BXA9	54	E	Q
SALL3	Q9BXA9	54	E	G
SALL3	Q9BXA9	57	C	R
SALL3	Q9BXA9	58	A	T
SALL3	Q9BXA9	59	E	D
SALL3	Q9BXA9	63	W	R
SALL3	Q9BXA9	64	A	T
SALL3	Q9BXA9	65	D	A
SALL3	Q9BXA9	67	L	V
SALL3	Q9BXA9	67	L	M
SALL3	Q9BXA9	68	E	Q
SALL3	Q9BXA9	71	R	W
SALL3	Q9BXA9	72	S	I
SALL3	Q9BXA9	73	C	G
SALL3	Q9BXA9	74	T	S
SALL3	Q9BXA9	74	T	I
SALL3	Q9BXA9	75	K	R
SALL3	Q9BXA9	75	K	N
SALL3	Q9BXA9	77	P	S
SALL3	Q9BXA9	77	P	R
SALL3	Q9BXA9	78	P	L
SALL3	Q9BXA9	82	V	M
SALL3	Q9BXA9	82	V	L
SALL3	Q9BXA9	84	E	K
SALL3	Q9BXA9	85	D	E
SALL3	Q9BXA9	86	A	T
SALL3	Q9BXA9	87	P	S
SALL3	Q9BXA9	88	A	T
SALL3	Q9BXA9	88	A	V
SALL3	Q9BXA9	89	P	A
SALL3	Q9BXA9	89	P	L
SALL3	Q9BXA9	90	P	L
SALL3	Q9BXA9	91	P	L
SALL3	Q9BXA9	91	P	R
SALL3	Q9BXA9	91	P	H
SALL3	Q9BXA9	92	E	K
SALL3	Q9BXA9	92	E	G
SALL3	Q9BXA9	92	E	A
SALL3	Q9BXA9	93	D	Y
SALL3	Q9BXA9	94	F	L
SALL3	Q9BXA9	96	E	D
SALL3	Q9BXA9	97	P	S
SALL3	Q9BXA9	97	P	T
SALL3	Q9BXA9	98	S	L
SALL3	Q9BXA9	100	A	T
SALL3	Q9BXA9	100	A	S
SALL3	Q9BXA9	106	R	L
SALL3	Q9BXA9	109	S	I
SALL3	Q9BXA9	115	A	V
SALL3	Q9BXA9	120	A	G
SALL3	Q9BXA9	122	G	S
SALL3	Q9BXA9	148	P	L
SALL3	Q9BXA9	149	P	A
SALL3	Q9BXA9	155	P	S
SALL3	Q9BXA9	157	P	A
SALL3	Q9BXA9	159	Y	F
SALL3	Q9BXA9	160	G	A
SALL3	Q9BXA9	174	T	I
SALL3	Q9BXA9	184	G	D
SALL3	Q9BXA9	185	A	T
SALL3	Q9BXA9	185	A	S
SALL3	Q9BXA9	185	A	V
SALL3	Q9BXA9	190	G	S
SALL3	Q9BXA9	190	G	D
SALL3	Q9BXA9	190	G	V
SALL3	Q9BXA9	191	S	W
SALL3	Q9BXA9	191	S	L
SALL3	Q9BXA9	197	V	M
SALL3	Q9BXA9	198	A	T
SALL3	Q9BXA9	201	A	V
SALL3	Q9BXA9	203	P	H
SALL3	Q9BXA9	203	P	L
SALL3	Q9BXA9	204	L	M
SALL3	Q9BXA9	207	E	K
SALL3	Q9BXA9	221	Q	E
SALL3	Q9BXA9	224	E	Q
SALL3	Q9BXA9	227	R	C
SALL3	Q9BXA9	227	R	S
SALL3	Q9BXA9	233	M	V
SALL3	Q9BXA9	236	P	Q
SALL3	Q9BXA9	236	P	R
SALL3	Q9BXA9	236	P	L
SALL3	Q9BXA9	242	L	F
SALL3	Q9BXA9	248	P	S
SALL3	Q9BXA9	248	P	L
SALL3	Q9BXA9	249	S	N
SALL3	Q9BXA9	253	P	L
SALL3	Q9BXA9	259	P	L
SALL3	Q9BXA9	295	P	S
SALL3	Q9BXA9	330	Q	K
SALL3	Q9BXA9	331	S	N
SALL3	Q9BXA9	334	S	L
SALL3	Q9BXA9	337	P	L
SALL3	Q9BXA9	337	P	R
SALL3	Q9BXA9	337	P	Q
SALL3	Q9BXA9	340	A	T
SALL3	Q9BXA9	341	S	Y
SALL3	Q9BXA9	342	T	M
SALL3	Q9BXA9	343	P	T
SALL3	Q9BXA9	343	P	S
SALL3	Q9BXA9	344	P	L
SALL3	Q9BXA9	347	A	S
SALL3	Q9BXA9	347	A	T
SALL3	Q9BXA9	347	A	D
SALL3	Q9BXA9	348	P	S
SALL3	Q9BXA9	348	P	A
SALL3	Q9BXA9	348	P	L
SALL3	Q9BXA9	348	P	R
SALL3	Q9BXA9	349	G	A
SALL3	Q9BXA9	354	A	V
SALL3	Q9BXA9	355	A	S
SALL3	Q9BXA9	355	A	V
SALL3	Q9BXA9	357	G	S
SALL3	Q9BXA9	357	G	R
SALL3	Q9BXA9	357	G	A
SALL3	Q9BXA9	359	P	S
SALL3	Q9BXA9	359	P	A
SALL3	Q9BXA9	361	P	L
SALL3	Q9BXA9	364	P	S
SALL3	Q9BXA9	365	Q	P
SALL3	Q9BXA9	366	T	S
SALL3	Q9BXA9	369	S	N
SALL3	Q9BXA9	370	G	S
SALL3	Q9BXA9	371	V	I
SALL3	Q9BXA9	372	I	N
SALL3	Q9BXA9	374	P	L
SALL3	Q9BXA9	375	N	S
SALL3	Q9BXA9	377	L	P
SALL3	Q9BXA9	378	V	I
SALL3	Q9BXA9	378	V	A
SALL3	Q9BXA9	379	S	G
SALL3	Q9BXA9	380	I	V
SALL3	Q9BXA9	380	I	F
SALL3	Q9BXA9	382	A	T
SALL3	Q9BXA9	382	A	V
SALL3	Q9BXA9	385	N	Y
SALL3	Q9BXA9	386	A	P
SALL3	Q9BXA9	386	A	T
SALL3	Q9BXA9	386	A	V
SALL3	Q9BXA9	390	L	P
SALL3	Q9BXA9	391	S	F
SALL3	Q9BXA9	393	L	P
SALL3	Q9BXA9	394	M	L
SALL3	Q9BXA9	394	M	V
SALL3	Q9BXA9	394	M	I
SALL3	Q9BXA9	397	R	H
SALL3	Q9BXA9	399	G	S
SALL3	Q9BXA9	401	P	L
SALL3	Q9BXA9	402	P	A
SALL3	Q9BXA9	402	P	S
SALL3	Q9BXA9	403	N	S
SALL3	Q9BXA9	404	V	M
SALL3	Q9BXA9	406	V	L
SALL3	Q9BXA9	406	V	A
SALL3	Q9BXA9	408	E	K
SALL3	Q9BXA9	410	K	Q
SALL3	Q9BXA9	411	A	G
SALL3	Q9BXA9	412	S	G
SALL3	Q9BXA9	412	S	N
SALL3	Q9BXA9	414	E	K
SALL3	Q9BXA9	414	E	G
SALL3	Q9BXA9	415	D	N
SALL3	Q9BXA9	416	P	S
SALL3	Q9BXA9	416	P	R
SALL3	Q9BXA9	416	P	L
SALL3	Q9BXA9	419	K	R
SALL3	Q9BXA9	420	H	R
SALL3	Q9BXA9	421	K	N
SALL3	Q9BXA9	423	R	C
SALL3	Q9BXA9	423	R	G
SALL3	Q9BXA9	424	F	L
SALL3	Q9BXA9	426	A	T
SALL3	Q9BXA9	429	F	L
SALL3	Q9BXA9	430	G	S
SALL3	Q9BXA9	432	D	H
SALL3	Q9BXA9	433	S	G
SALL3	Q9BXA9	434	A	S
SALL3	Q9BXA9	434	A	T
SALL3	Q9BXA9	446	R	W
SALL3	Q9BXA9	447	P	L
SALL3	Q9BXA9	469	R	K
SALL3	Q9BXA9	472	E	K
SALL3	Q9BXA9	475	P	L
SALL3	Q9BXA9	476	H	N
SALL3	Q9BXA9	476	H	Y
SALL3	Q9BXA9	477	I	V
SALL3	Q9BXA9	477	I	T
SALL3	Q9BXA9	478	Q	E
SALL3	Q9BXA9	486	E	A
SALL3	Q9BXA9	490	N	S
SALL3	Q9BXA9	491	V	M
SALL3	Q9BXA9	491	V	E
SALL3	Q9BXA9	492	P	S
SALL3	Q9BXA9	493	T	I
SALL3	Q9BXA9	495	S	W
SALL3	Q9BXA9	501	M	V
SALL3	Q9BXA9	503	L	R
SALL3	Q9BXA9	504	P	L
SALL3	Q9BXA9	505	P	S
SALL3	Q9BXA9	505	P	H
SALL3	Q9BXA9	506	E	K
SALL3	Q9BXA9	509	V	M
SALL3	Q9BXA9	510	T	A
SALL3	Q9BXA9	516	K	N
SALL3	Q9BXA9	517	P	L
SALL3	Q9BXA9	518	V	M
SALL3	Q9BXA9	520	P	A
SALL3	Q9BXA9	521	T	I
SALL3	Q9BXA9	522	V	L
SALL3	Q9BXA9	522	V	M
SALL3	Q9BXA9	526	V	M
SALL3	Q9BXA9	526	V	L
SALL3	Q9BXA9	526	V	L
SALL3	Q9BXA9	527	G	R
SALL3	Q9BXA9	531	P	L
SALL3	Q9BXA9	532	P	S
SALL3	Q9BXA9	532	P	L
SALL3	Q9BXA9	533	T	P
SALL3	Q9BXA9	533	T	A
SALL3	Q9BXA9	534	V	L
SALL3	Q9BXA9	534	V	A
SALL3	Q9BXA9	537	A	T
SALL3	Q9BXA9	540	Y	H
SALL3	Q9BXA9	541	A	G
SALL3	Q9BXA9	542	D	N
SALL3	Q9BXA9	542	D	E
SALL3	Q9BXA9	543	S	T
SALL3	Q9BXA9	546	A	T
SALL3	Q9BXA9	547	T	S
SALL3	Q9BXA9	549	A	V
SALL3	Q9BXA9	549	A	G
SALL3	Q9BXA9	551	R	C
SALL3	Q9BXA9	553	P	S
SALL3	Q9BXA9	553	P	T
SALL3	Q9BXA9	553	P	L
SALL3	Q9BXA9	554	Q	K
SALL3	Q9BXA9	555	R	S
SALL3	Q9BXA9	556	P	L
SALL3	Q9BXA9	557	S	T
SALL3	Q9BXA9	558	P	L
SALL3	Q9BXA9	562	E	D
SALL3	Q9BXA9	564	A	T
SALL3	Q9BXA9	564	A	S
SALL3	Q9BXA9	565	S	F
SALL3	Q9BXA9	569	G	V
SALL3	Q9BXA9	570	L	F
SALL3	Q9BXA9	573	V	M
SALL3	Q9BXA9	576	G	S
SALL3	Q9BXA9	576	G	C
SALL3	Q9BXA9	576	G	D
SALL3	Q9BXA9	578	S	A
SALL3	Q9BXA9	578	S	W
SALL3	Q9BXA9	579	A	T
SALL3	Q9BXA9	584	P	S
SALL3	Q9BXA9	585	Q	R
SALL3	Q9BXA9	586	S	T
SALL3	Q9BXA9	588	L	F
SALL3	Q9BXA9	589	G	S
SALL3	Q9BXA9	591	P	L
SALL3	Q9BXA9	592	P	S
SALL3	Q9BXA9	593	L	V
SALL3	Q9BXA9	598	P	A
SALL3	Q9BXA9	604	T	S
SALL3	Q9BXA9	605	N	K
SALL3	Q9BXA9	610	D	G
SALL3	Q9BXA9	611	A	T
SALL3	Q9BXA9	612	P	S
SALL3	Q9BXA9	613	V	L
SALL3	Q9BXA9	613	V	M
SALL3	Q9BXA9	613	V	A
SALL3	Q9BXA9	615	A	V
SALL3	Q9BXA9	618	S	I
SALL3	Q9BXA9	623	S	P
SALL3	Q9BXA9	625	D	N
SALL3	Q9BXA9	626	G	S
SALL3	Q9BXA9	630	S	I
SALL3	Q9BXA9	631	L	F
SALL3	Q9BXA9	632	G	R
SALL3	Q9BXA9	633	S	I
SALL3	Q9BXA9	633	S	N
SALL3	Q9BXA9	639	V	I
SALL3	Q9BXA9	640	S	F
SALL3	Q9BXA9	641	E	G
SALL3	Q9BXA9	642	Q	E
SALL3	Q9BXA9	645	A	T
SALL3	Q9BXA9	645	A	G
SALL3	Q9BXA9	645	A	V
SALL3	Q9BXA9	646	Q	E
SALL3	Q9BXA9	646	Q	R
SALL3	Q9BXA9	646	Q	H
SALL3	Q9BXA9	651	G	E
SALL3	Q9BXA9	655	S	L
SALL3	Q9BXA9	656	M	V
SALL3	Q9BXA9	658	T	A
SALL3	Q9BXA9	662	S	L
SALL3	Q9BXA9	662	S	W
SALL3	Q9BXA9	665	Q	H
SALL3	Q9BXA9	669	E	K
SALL3	Q9BXA9	672	D	E
SALL3	Q9BXA9	673	K	E
SALL3	Q9BXA9	674	K	E
SALL3	Q9BXA9	674	K	T
SALL3	Q9BXA9	676	T	M
SALL3	Q9BXA9	677	D	E
SALL3	Q9BXA9	678	P	L
SALL3	Q9BXA9	680	Q	E
SALL3	Q9BXA9	680	Q	H
SALL3	Q9BXA9	683	I	V
SALL3	Q9BXA9	688	L	R
SALL3	Q9BXA9	692	S	N
SALL3	Q9BXA9	692	S	R
SALL3	Q9BXA9	693	A	V
SALL3	Q9BXA9	705	R	W
SALL3	Q9BXA9	705	R	Q
SALL3	Q9BXA9	710	K	M
SALL3	Q9BXA9	713	G	C
SALL3	Q9BXA9	713	G	S
SALL3	Q9BXA9	714	R	G
SALL3	Q9BXA9	714	R	H
SALL3	Q9BXA9	715	A	T
SALL3	Q9BXA9	715	A	G
SALL3	Q9BXA9	717	T	A
SALL3	Q9BXA9	717	T	I
SALL3	Q9BXA9	719	K	N
SALL3	Q9BXA9	725	H	Q
SALL3	Q9BXA9	727	G	S
SALL3	Q9BXA9	730	R	C
SALL3	Q9BXA9	730	R	H
SALL3	Q9BXA9	731	A	P
SALL3	Q9BXA9	733	P	S
SALL3	Q9BXA9	734	P	S
SALL3	Q9BXA9	736	R	P
SALL3	Q9BXA9	737	V	M
SALL3	Q9BXA9	743	I	V
SALL3	Q9BXA9	748	F	V
SALL3	Q9BXA9	749	T	S
SALL3	Q9BXA9	750	N	S
SALL3	Q9BXA9	751	A	T
SALL3	Q9BXA9	752	V	L
SALL3	Q9BXA9	759	R	C
SALL3	Q9BXA9	760	M	L
SALL3	Q9BXA9	760	M	I
SALL3	Q9BXA9	761	H	P
SALL3	Q9BXA9	763	G	C
SALL3	Q9BXA9	763	G	D
SALL3	Q9BXA9	764	G	D
SALL3	Q9BXA9	768	N	D
SALL3	Q9BXA9	769	T	M
SALL3	Q9BXA9	770	P	R
SALL3	Q9BXA9	770	P	L
SALL3	Q9BXA9	772	P	L
SALL3	Q9BXA9	774	G	S
SALL3	Q9BXA9	778	A	V
SALL3	Q9BXA9	780	D	V
SALL3	Q9BXA9	780	D	A
SALL3	Q9BXA9	781	S	C
SALL3	Q9BXA9	782	E	K
SALL3	Q9BXA9	782	E	D
SALL3	Q9BXA9	784	A	D
SALL3	Q9BXA9	784	A	V
SALL3	Q9BXA9	789	N	S
SALL3	Q9BXA9	790	A	V
SALL3	Q9BXA9	794	S	N
SALL3	Q9BXA9	795	S	G
SALL3	Q9BXA9	796	Y	C
SALL3	Q9BXA9	797	D	N
SALL3	Q9BXA9	797	D	V
SALL3	Q9BXA9	798	D	N
SALL3	Q9BXA9	799	D	N
SALL3	Q9BXA9	800	M	R
SALL3	Q9BXA9	802	E	K
SALL3	Q9BXA9	805	M	V
SALL3	Q9BXA9	807	D	N
SALL3	Q9BXA9	808	D	N
SALL3	Q9BXA9	808	D	A
SALL3	Q9BXA9	809	A	T
SALL3	Q9BXA9	812	K	N
SALL3	Q9BXA9	814	A	T
SALL3	Q9BXA9	814	A	V
SALL3	Q9BXA9	816	T	P
SALL3	Q9BXA9	816	T	S
SALL3	Q9BXA9	816	T	I
SALL3	Q9BXA9	817	D	N
SALL3	Q9BXA9	817	D	A
SALL3	Q9BXA9	818	P	S
SALL3	Q9BXA9	818	P	A
SALL3	Q9BXA9	818	P	L
SALL3	Q9BXA9	819	A	V
SALL3	Q9BXA9	822	L	F
SALL3	Q9BXA9	822	L	R
SALL3	Q9BXA9	824	S	C
SALL3	Q9BXA9	825	Y	C
SALL3	Q9BXA9	826	A	V
SALL3	Q9BXA9	826	A	E
SALL3	Q9BXA9	827	G	R
SALL3	Q9BXA9	827	G	V
SALL3	Q9BXA9	828	S	T
SALL3	Q9BXA9	828	S	F
SALL3	Q9BXA9	828	S	C
SALL3	Q9BXA9	829	C	W
SALL3	Q9BXA9	830	P	S
SALL3	Q9BXA9	832	S	F
SALL3	Q9BXA9	833	P	S
SALL3	Q9BXA9	833	P	L
SALL3	Q9BXA9	834	P	S
SALL3	Q9BXA9	834	P	L
SALL3	Q9BXA9	835	S	W
SALL3	Q9BXA9	835	S	L
SALL3	Q9BXA9	836	V	D
SALL3	Q9BXA9	837	I	F
SALL3	Q9BXA9	842	A	S
SALL3	Q9BXA9	842	A	T
SALL3	Q9BXA9	843	L	P
SALL3	Q9BXA9	847	M	V
SALL3	Q9BXA9	847	M	I
SALL3	Q9BXA9	848	K	E
SALL3	Q9BXA9	851	D	N
SALL3	Q9BXA9	852	S	L
SALL3	Q9BXA9	853	V	I
SALL3	Q9BXA9	853	V	A
SALL3	Q9BXA9	856	C	Y
SALL3	Q9BXA9	857	Q	R
SALL3	Q9BXA9	862	L	F
SALL3	Q9BXA9	864	S	P
SALL3	Q9BXA9	865	V	L
SALL3	Q9BXA9	865	V	M
SALL3	Q9BXA9	868	G	W
SALL3	Q9BXA9	869	S	Y
SALL3	Q9BXA9	869	S	F
SALL3	Q9BXA9	870	G	R
SALL3	Q9BXA9	872	S	R
SALL3	Q9BXA9	874	R	C
SALL3	Q9BXA9	875	L	V
SALL3	Q9BXA9	876	S	R
SALL3	Q9BXA9	878	D	N
SALL3	Q9BXA9	878	D	G
SALL3	Q9BXA9	879	S	Y
SALL3	Q9BXA9	880	S	L
SALL3	Q9BXA9	881	S	P
SALL3	Q9BXA9	881	S	L
SALL3	Q9BXA9	882	A	V
SALL3	Q9BXA9	883	V	M
SALL3	Q9BXA9	885	D	N
SALL3	Q9BXA9	888	S	T
SALL3	Q9BXA9	889	R	G
SALL3	Q9BXA9	891	A	T
SALL3	Q9BXA9	891	A	V
SALL3	Q9BXA9	892	G	A
SALL3	Q9BXA9	895	A	T
SALL3	Q9BXA9	896	L	Q
SALL3	Q9BXA9	898	E	K
SALL3	Q9BXA9	898	E	Q
SALL3	Q9BXA9	898	E	A
SALL3	Q9BXA9	900	S	A
SALL3	Q9BXA9	900	S	L
SALL3	Q9BXA9	900	S	W
SALL3	Q9BXA9	902	S	L
SALL3	Q9BXA9	907	P	R
SALL3	Q9BXA9	908	A	T
SALL3	Q9BXA9	908	A	V
SALL3	Q9BXA9	909	P	L
SALL3	Q9BXA9	911	N	S
SALL3	Q9BXA9	912	G	D
SALL3	Q9BXA9	913	E	K
SALL3	Q9BXA9	915	F	S
SALL3	Q9BXA9	916	R	C
SALL3	Q9BXA9	916	R	P
SALL3	Q9BXA9	917	S	F
SALL3	Q9BXA9	917	S	Y
SALL3	Q9BXA9	919	S	F
SALL3	Q9BXA9	920	P	L
SALL3	Q9BXA9	920	P	Q
SALL3	Q9BXA9	921	G	S
SALL3	Q9BXA9	923	G	D
SALL3	Q9BXA9	924	A	S
SALL3	Q9BXA9	924	A	V
SALL3	Q9BXA9	925	P	L
SALL3	Q9BXA9	928	P	L
SALL3	Q9BXA9	928	P	R
SALL3	Q9BXA9	929	Q	P
SALL3	Q9BXA9	929	Q	R
SALL3	Q9BXA9	931	I	V
SALL3	Q9BXA9	932	P	L
SALL3	Q9BXA9	933	L	V
SALL3	Q9BXA9	934	K	R
SALL3	Q9BXA9	936	E	K
SALL3	Q9BXA9	938	P	A
SALL3	Q9BXA9	938	P	L
SALL3	Q9BXA9	940	S	T
SALL3	Q9BXA9	942	A	P
SALL3	Q9BXA9	942	A	V
SALL3	Q9BXA9	943	A	T
SALL3	Q9BXA9	944	A	T
SALL3	Q9BXA9	944	A	V
SALL3	Q9BXA9	945	P	L
SALL3	Q9BXA9	946	G	R
SALL3	Q9BXA9	946	G	S
SALL3	Q9BXA9	946	G	A
SALL3	Q9BXA9	947	S	I
SALL3	Q9BXA9	947	S	R
SALL3	Q9BXA9	949	G	V
SALL3	Q9BXA9	952	G	A
SALL3	Q9BXA9	953	R	C
SALL3	Q9BXA9	953	R	H
SALL3	Q9BXA9	954	A	T
SALL3	Q9BXA9	954	A	V
SALL3	Q9BXA9	955	G	V
SALL3	Q9BXA9	959	E	K
SALL3	Q9BXA9	959	E	A
SALL3	Q9BXA9	960	A	P
SALL3	Q9BXA9	960	A	E
SALL3	Q9BXA9	963	S	N
SALL3	Q9BXA9	965	L	M
SALL3	Q9BXA9	966	F	L
SALL3	Q9BXA9	968	S	N
SALL3	Q9BXA9	970	E	K
SALL3	Q9BXA9	971	R	W
SALL3	Q9BXA9	971	R	P
SALL3	Q9BXA9	975	P	L
SALL3	Q9BXA9	976	S	N
SALL3	Q9BXA9	980	G	V
SALL3	Q9BXA9	980	G	D
SALL3	Q9BXA9	983	G	S
SALL3	Q9BXA9	984	K	R
SALL3	Q9BXA9	986	F	L
SALL3	Q9BXA9	988	C	S
SALL3	Q9BXA9	989	K	Q
SALL3	Q9BXA9	989	K	R
SALL3	Q9BXA9	991	A	S
SALL3	Q9BXA9	991	A	V
SALL3	Q9BXA9	992	L	W
SALL3	Q9BXA9	994	I	V
SALL3	Q9BXA9	994	I	M
SALL3	Q9BXA9	997	R	G
SALL3	Q9BXA9	999	H	Y
SALL3	Q9BXA9	1000	T	A
SALL3	Q9BXA9	1001	K	R
SALL3	Q9BXA9	1002	E	V
SALL3	Q9BXA9	1003	R	W
SALL3	Q9BXA9	1004	P	Q
SALL3	Q9BXA9	1004	P	L
SALL3	Q9BXA9	1006	V	I
SALL3	Q9BXA9	1008	A	V
SALL3	Q9BXA9	1009	L	F
SALL3	Q9BXA9	1012	R	Q
SALL3	Q9BXA9	1014	C	F
SALL3	Q9BXA9	1015	S	F
SALL3	Q9BXA9	1017	M	V
SALL3	Q9BXA9	1019	N	D
SALL3	Q9BXA9	1023	H	R
SALL3	Q9BXA9	1024	L	F
SALL3	Q9BXA9	1025	L	P
SALL3	Q9BXA9	1027	H	R
SALL3	Q9BXA9	1027	H	Q
SALL3	Q9BXA9	1031	E	K
SALL3	Q9BXA9	1033	P	S
SALL3	Q9BXA9	1033	P	L
SALL3	Q9BXA9	1034	S	F
SALL3	Q9BXA9	1037	F	L
SALL3	Q9BXA9	1039	P	S
SALL3	Q9BXA9	1040	N	Y
SALL3	Q9BXA9	1040	N	S
SALL3	Q9BXA9	1042	A	P
SALL3	Q9BXA9	1045	P	A
SALL3	Q9BXA9	1045	P	S
SALL3	Q9BXA9	1045	P	L
SALL3	Q9BXA9	1046	S	N
SALL3	Q9BXA9	1047	Q	E
SALL3	Q9BXA9	1048	S	N
SALL3	Q9BXA9	1049	T	P
SALL3	Q9BXA9	1050	P	A
SALL3	Q9BXA9	1050	P	L
SALL3	Q9BXA9	1051	S	G
SALL3	Q9BXA9	1052	L	Q
SALL3	Q9BXA9	1054	S	C
SALL3	Q9BXA9	1056	A	T
SALL3	Q9BXA9	1057	A	T
SALL3	Q9BXA9	1057	A	S
SALL3	Q9BXA9	1059	T	S
SALL3	Q9BXA9	1060	M	V
SALL3	Q9BXA9	1060	M	I
SALL3	Q9BXA9	1063	M	T
SALL3	Q9BXA9	1067	G	R
SALL3	Q9BXA9	1067	G	S
SALL3	Q9BXA9	1068	H	D
SALL3	Q9BXA9	1069	G	S
SALL3	Q9BXA9	1069	G	D
SALL3	Q9BXA9	1070	K	T
SALL3	Q9BXA9	1072	M	V
SALL3	Q9BXA9	1073	A	S
SALL3	Q9BXA9	1075	G	D
SALL3	Q9BXA9	1076	E	K
SALL3	Q9BXA9	1077	G	C
SALL3	Q9BXA9	1077	G	D
SALL3	Q9BXA9	1079	P	L
SALL3	Q9BXA9	1082	A	V
SALL3	Q9BXA9	1088	A	T
SALL3	Q9BXA9	1088	A	S
SALL3	Q9BXA9	1089	G	R
SALL3	Q9BXA9	1090	P	S
SALL3	Q9BXA9	1092	T	I
SALL3	Q9BXA9	1094	M	I
SALL3	Q9BXA9	1095	G	D
SALL3	Q9BXA9	1095	G	V
SALL3	Q9BXA9	1095	G	A
SALL3	Q9BXA9	1096	P	S
SALL3	Q9BXA9	1096	P	L
SALL3	Q9BXA9	1101	M	I
SALL3	Q9BXA9	1103	A	V
SALL3	Q9BXA9	1104	P	S
SALL3	Q9BXA9	1104	P	R
SALL3	Q9BXA9	1105	P	A
SALL3	Q9BXA9	1105	P	S
SALL3	Q9BXA9	1105	P	T
SALL3	Q9BXA9	1105	P	Q
SALL3	Q9BXA9	1107	R	C
SALL3	Q9BXA9	1107	R	P
SALL3	Q9BXA9	1109	T	M
SALL3	Q9BXA9	1116	Q	R
SALL3	Q9BXA9	1119	G	R
SALL3	Q9BXA9	1122	F	I
SALL3	Q9BXA9	1122	F	S
SALL3	Q9BXA9	1142	G	S
SALL3	Q9BXA9	1147	G	S
SALL3	Q9BXA9	1147	G	D
SALL3	Q9BXA9	1156	L	R
SALL3	Q9BXA9	1159	H	Y
SALL3	Q9BXA9	1160	M	V
SALL3	Q9BXA9	1160	M	L
SALL3	Q9BXA9	1160	M	L
SALL3	Q9BXA9	1160	M	T
SALL3	Q9BXA9	1164	M	T
SALL3	Q9BXA9	1168	A	T
SALL3	Q9BXA9	1168	A	V
SALL3	Q9BXA9	1170	A	T
SALL3	Q9BXA9	1170	A	V
SALL3	Q9BXA9	1172	R	C
SALL3	Q9BXA9	1173	G	S
SALL3	Q9BXA9	1174	R	C
SALL3	Q9BXA9	1174	R	H
SALL3	Q9BXA9	1175	R	C
SALL3	Q9BXA9	1175	R	G
SALL3	Q9BXA9	1179	E	G
SALL3	Q9BXA9	1181	P	S
SALL3	Q9BXA9	1182	M	V
SALL3	Q9BXA9	1183	A	G
SALL3	Q9BXA9	1184	L	F
SALL3	Q9BXA9	1187	G	V
SALL3	Q9BXA9	1190	L	V
SALL3	Q9BXA9	1190	L	R
SALL3	Q9BXA9	1190	L	P
SALL3	Q9BXA9	1192	F	V
SALL3	Q9BXA9	1194	E	G
SALL3	Q9BXA9	1195	M	I
SALL3	Q9BXA9	1196	F	L
SALL3	Q9BXA9	1197	Q	R
SALL3	Q9BXA9	1202	A	P
SALL3	Q9BXA9	1203	R	W
SALL3	Q9BXA9	1203	R	Q
SALL3	Q9BXA9	1207	V	I
SALL3	Q9BXA9	1208	D	N
SALL3	Q9BXA9	1216	A	P
SALL3	Q9BXA9	1217	A	S
SALL3	Q9BXA9	1218	A	G
SALL3	Q9BXA9	1219	I	V
SALL3	Q9BXA9	1220	T	A
SALL3	Q9BXA9	1221	N	H
SALL3	Q9BXA9	1222	G	R
SALL3	Q9BXA9	1224	A	S
SALL3	Q9BXA9	1224	A	T
SALL3	Q9BXA9	1225	M	V
SALL3	Q9BXA9	1225	M	I
SALL3	Q9BXA9	1228	N	K
SALL3	Q9BXA9	1230	I	V
SALL3	Q9BXA9	1232	V	I
SALL3	Q9BXA9	1233	I	V
SALL3	Q9BXA9	1236	G	S
SALL3	Q9BXA9	1237	G	S
SALL3	Q9BXA9	1237	G	D
SALL3	Q9BXA9	1238	I	V
SALL3	Q9BXA9	1240	Q	P
SALL3	Q9BXA9	1243	V	M
SALL3	Q9BXA9	1244	S	T
SALL3	Q9BXA9	1245	L	F
SALL3	Q9BXA9	1245	L	R
SALL3	Q9BXA9	1246	G	R
SALL3	Q9BXA9	1248	S	G
SALL3	Q9BXA9	1250	L	F
SALL3	Q9BXA9	1250	L	V
SALL3	Q9BXA9	1251	P	A
SALL3	Q9BXA9	1252	P	T
SALL3	Q9BXA9	1252	P	S
SALL3	Q9BXA9	1252	P	A
SALL3	Q9BXA9	1252	P	H
SALL3	Q9BXA9	1252	P	L
SALL3	Q9BXA9	1256	M	L
SALL3	Q9BXA9	1257	A	V
SALL3	Q9BXA9	1259	G	R
SALL3	Q9BXA9	1261	D	Y
SALL3	Q9BXA9	1261	D	G
SALL3	Q9BXA9	1261	D	E
SALL3	Q9BXA9	1263	A	V
SALL3	Q9BXA9	1264	R	C
SALL3	Q9BXA9	1264	R	H
SALL3	Q9BXA9	1264	R	L
SALL3	Q9BXA9	1265	T	A
SALL3	Q9BXA9	1267	S	I
SALL3	Q9BXA9	1268	S	G
SALL3	Q9BXA9	1269	P	L
SALL3	Q9BXA9	1270	P	L
SALL3	Q9BXA9	1271	I	V
SALL3	Q9BXA9	1272	V	I
SALL3	Q9BXA9	1273	S	T
SALL3	Q9BXA9	1273	S	R
SALL3	Q9BXA9	1276	K	E
SALL3	Q9BXA9	1277	A	V
SALL3	Q9BXA9	1280	E	Q
SALL3	Q9BXA9	1283	A	T
SALL3	Q9BXA9	1285	R	C
SALL3	Q9BXA9	1285	R	H
SALL3	Q9BXA9	1288	T	M
SALL3	Q9BXA9	1289	R	W
SALL3	Q9BXA9	1289	R	Q
SALL3	Q9BXA9	1290	F	L
SALL3	Q9BXA9	1291	I	M
SALL3	Q9BXA9	1292	E	K
SALL3	Q9BXA9	1293	D	N
SALL3	Q9BXA9	1295	K	E
SALL3	Q9BXA9	1298	G	V
SALL3	Q9BXA9	1299	I	N
SALL3	Q9BXA9	1300	N	K
