# Supplementary material for: Structure of SALL4 zinc finger domain reveals link between AT-rich DNA binding and Okihiro syndrome
Source: Life Sci Alliance. 2023 Jan 12;6(3):e202201588. doi: 10.26508/lsa.202201588 (PMC9838217; doi:10.26508/lsa.202201588)
Supplement: Supplementary file 7 [file LSA-2022-01588_SdataF3.1.xlsx]

## Sheet: Fig3c-major_groove_bindingmuts
	WT	I897S	V925S	I897S + V925S
One site -- Specific binding
Best-fit values
Bmax	0.8343	0.9523	0.8531	0.9593
Kd	0.7557	4.808	0.9149	5.083
95% CI (profile likelihood)
Bmax	0.7716 to 0.9002	0.8685 to 1.048	0.7985 to 0.9105	0.8680 to 1.065
Kd	0.5500 to 1.035	3.678 to 6.319	0.7037 to 1.188	3.826 to 6.799
Goodness of Fit
Degrees of Freedom	40	40	40	40
R squared	0.9322	0.9608	0.9546	0.9527
Sum of Squares	0.3261	0.1555	0.2234	0.1821
Sy.x	0.09029	0.06234	0.07473	0.06748
Number of points
# of X values	42	42	42	42
# Y values analyzed	42	42	42	42
[SALL4 (uM)]	WT			I897S			V925S			I897S + V925S
32	0.838884	0.792409	0.801163	0.802616	0.813714	0.790982	0.85402	0.836047	0.789091	0.80347	0.811922	0.742569
16	0.775988	0.786315	0.757494	0.732643	0.734635	0.697614	0.801891	0.777659	0.775953	0.723678	0.761304	0.702996
8	0.747962	0.679546	0.75466	0.61557	0.639449	0.645081	0.751768	0.717237	0.751824	0.628284	0.669016	0.597567
4	0.743365	0.631708	0.721481	0.514606	0.469286	0.489168	0.675274	0.70117	0.70381	0.490051	0.537879	0.509897
2	0.64058	0.628125	0.705588	0.219974	0.311874	0.336033	0.668628	0.603365	0.684827	0.250719	0.368006	0.197262
1	0.608574	0.606675	0.651652	0.136106	0.160705	0.0617651	0.585786	0.398177	0.48601	0.116443	0.0103462	0.028563
0.5	0.165402	0.156576	0.423453	0.02899	0.0479012	-0.0729997	0.397553	0.210852	0.463655	-0.0683867	-0.0244877	0.00977332
0.25	0.0707049	0.0912499	0.247836	-0.0859244	-0.0665516	-0.0513255	0.0776517	0.00142565	0.120843	-0.0557498	-0.0532079	-0.0374255
0.125	-0.0386185	-0.0049952	0.252329	-0.0191852	0.00023484	-0.0157283	-0.0310749	-0.0299954	0.0203977	-0.0121623	0.00951048	0.00638894
0.0625	0.0177948	0.00580657	0.0108387	-0.0108228	0.00281258	-0.0133231	-0.001982	-0.0165805	0.123046	0.0381174	-0.0293433	0.0224402
0.03125	0.200492	0.00437935	0.0307699	-0.0429075	1.0923e-05	-0.0812228	-0.006393	-0.0131279	0.0106959	-0.0033855	-0.0115788	0.0571336
0.015625	-0.0544215	0.0264568	-0.0882678	-0.0212136	0.0004806	-0.0040562	-0.0180745	-0.0227635	-0.0074939	0.00295345	0.0142207	0.0454357
0	0.0217266	0.0172598	0.0924684	-0.0021601	0.071221	0.0959678	0.0749521	-0.064621	-0.0374777	0.0387859	-0.0208069	0.0259456
0	-0.0217266	-0.0172598	-0.0924684	0.00216012	-0.071221	-0.0959677	-0.0749521	0.0646209	0.0374777	-0.0387859	0.0208069	-0.0259456

## Sheet: Fig3e_I897 and V925 mutations
	%SALL4/DAPI foci
SALL4 construct	2022-09-24	2022-10-19	Total number of nuclei
WT	52.6316	47.8261	61
I897S	0	0	29
V925S	58.8235	64.7059	34
I897S + V925S	0	5.26316	39
