# Supplementary material for: Structure of SALL4 zinc finger domain reveals link between AT-rich DNA binding and Okihiro syndrome
Source: Life Sci Alliance. 2023 Jan 12;6(3):e202201588. doi: 10.26508/lsa.202201588 (PMC9838217; doi:10.26508/lsa.202201588)
Supplement: Supplementary file 8 [file LSA-2022-01588_SdataF3.2_F4.2.xlsx]

## Sheet: Fig3e+4g-Counting
Date	SALL4 construct	Total nuclei	Spotty nuclei	Diffuse nuclei	%foci
2021-11-26	WT	6	5	1	83.3333
2021-11-26	H898R	4	0	4	0
2021-11-26	R900W	5	0	5	0
2022-01-26	WT	15	9	6	60
2022-01-26	H898R	8	0	8	0
2022-01-26	R900W	9	0	9	0
2022-01-26	G921D	10	0	10	0
2022-09-24	WT	38	20	18	52.6316
2022-09-24	H898R	11	0	11	0
2022-09-24	R900W	15	0	15	0
2022-09-24	G921D	14	0	14	0
2022-09-24	I897S	15	0	15	0
2022-09-24	V925S	17	10	7	58.8235
2022-09-24	I897S + V925S	20	0	20	0
2022-10-19	WT	23	11	12	47.8261
2022-10-19	H898R	13	0	13	0
2022-10-19	R900W	13	0	13	0
2022-10-19	G921D	13	0	13	0
2022-10-19	I897S	14	0	14	0
2022-10-19	V925S	17	11	6	64.7059
2022-10-19	I897S + V925S	19	1	18	5.26316
