# Supplementary material for: Structure of SALL4 zinc finger domain reveals link between AT-rich DNA binding and Okihiro syndrome
Source: Life Sci Alliance. 2023 Jan 12;6(3):e202201588. doi: 10.26508/lsa.202201588 (PMC9838217; doi:10.26508/lsa.202201588)
Supplement: Supplementary file 10 [file LSA-2022-01588_SdataFS3.xlsx]

## Sheet: FigS3_SEC
	280											260
	V925S	I897S	Double									V925S	I897S	Double
ml	mAU	mAU	mAU								ml	mAU	mAU	mAU
0.000577	-2.36448	-2.91985	-2.69032								0.00326	-2.89133	-2.96828	-2.93386
0.001918	-2.14062	-2.50391	-2.42703								0.009966	-1.96635	-2.08143	-2.03195
0.003259	-1.96643	-2.32562	-2.27502								0.016672	-1.43331	-1.66417	-1.49401
0.0046	-1.79687	-2.18036	-2.12939								0.023378	-1.21516	-1.52421	-1.3057
0.005941	-1.66643	-2.03633	-1.98237								0.030084	-1.1201	-1.43794	-1.22276
0.007282	-1.57904	-1.89242	-1.84106								0.03679	-1.05185	-1.36624	-1.16011
0.008623	-1.49145	-1.80954	-1.73586								0.043496	-0.993062	-1.32184	-1.12232
0.009965	-1.4038	-1.75418	-1.67969								0.050202	-0.954194	-1.28706	-1.07941
0.011306	-1.32939	-1.70156	-1.62224								0.056908	-0.905825	-1.24959	-1.03494
0.012647	-1.28556	-1.64899	-1.56483								0.063614	-0.857341	-1.22027	-0.974442
0.013988	-1.25849	-1.60237	-1.51294								0.07032	-0.820705	-1.13812	-0.865548
0.015329	-1.23124	-1.58033	-1.4805								0.077026	-0.778847	-1.06935	-0.778989
0.01667	-1.20388	-1.55937	-1.4593								0.083731	-0.722106	-1.0038	-0.692361
0.018011	-1.18013	-1.53832	-1.43851								0.090437	-0.639534	-0.875575	-0.577959
0.019352	-1.16047	-1.51756	-1.41774								0.097143	-0.543929	-0.767756	-0.441645
0.020693	-1.14153	-1.50015	-1.3989								0.103849	-0.447123	-0.627185	-0.294635
0.022035	-1.12258	-1.48408	-1.38362								0.110555	-0.322767	-0.470569	-0.129517
0.023376	-1.10409	-1.46737	-1.36758								0.117261	-0.158717	-0.310136	0.041484
0.024717	-1.08818	-1.45081	-1.35155								0.123967	0.006843	-0.168567	0.20612
0.026058	-1.07416	-1.43467	-1.33582								0.130673	0.183152	-0.044206	0.316069
0.027399	-1.06032	-1.42059	-1.32153								0.137379	0.349754	0.029283	0.360901
0.02874	-1.04646	-1.4047	-1.30894								0.144085	0.502347	0.100245	0.421423
0.030081	-1.03379	-1.38853	-1.29659								0.150791	0.619235	0.153675	0.467254
0.031422	-1.02196	-1.37291	-1.2843								0.157497	0.701295	0.164729	0.478793
0.032764	-1.01027	-1.35949	-1.27324								0.164202	0.770417	0.155383	0.457579
0.034105	-0.998877	-1.34953	-1.26386								0.170908	0.81219	0.112827	0.411973
0.035446	-0.987549	-1.34065	-1.25417								0.177614	0.819333	0.043278	0.342291
0.036787	-0.97671	-1.33176	-1.24434								0.18432	0.776493	-0.025342	0.260941
0.038128	-0.965843	-1.3232	-1.23454								0.191026	0.710832	-0.089569	0.178881
0.039469	-0.954492	-1.31527	-1.22495								0.197732	0.631592	-0.149539	0.111987
0.04081	-0.943053	-1.30718	-1.21621								0.204438	0.560288	-0.198356	0.051659
0.042151	-0.932419	-1.29891	-1.20828								0.211144	0.481538	-0.238557	-0.01184
0.043493	-0.923146	-1.29082	-1.20035								0.21785	0.420171	-0.282225	-0.066783
0.044834	-0.915017	-1.28396	-1.19302								0.224556	0.360111	-0.325758	-0.098005
0.046175	-0.907358	-1.27749	-1.18707								0.231262	0.303224	-0.372174	-0.109085
0.047516	-0.899747	-1.26995	-1.18177								0.237968	0.255432	-0.407143	-0.11697
0.048857	-0.89194	-1.26232	-1.17633								0.244673	0.21624	-0.423557	-0.123706
0.050198	-0.884022	-1.25484	-1.17092								0.251379	0.185431	-0.439743	-0.131891
0.051539	-0.876074	-1.24764	-1.16493								0.258085	0.153107	-0.458362	-0.138426
0.05288	-0.868117	-1.24044	-1.15571								0.264791	0.122662	-0.474542	-0.146049
0.054222	-0.860426	-1.23315	-1.14351								0.271497	0.095825	-0.492125	-0.146672
0.055563	-0.853175	-1.22588	-1.13133								0.278203	0.068086	-0.505935	-0.144519
0.056904	-0.845371	-1.21928	-1.11923								0.284909	0.035782	-0.513718	-0.150651
0.058245	-0.837389	-1.2117	-1.10557								0.291615	0.005606	-0.513572	-0.166036
0.059586	-0.829397	-1.20289	-1.08638								0.298321	-0.012866	-0.513614	-0.188359
0.060927	-0.821531	-1.19379	-1.06343								0.305027	-0.032025	-0.514181	-0.202204
0.062268	-0.81459	-1.18463	-1.04042								0.311733	-0.041352	-0.521459	-0.216933
0.063609	-0.807922	-1.17471	-1.01806								0.318439	-0.043977	-0.542483	-0.235079
0.06495	-0.801272	-1.15944	-0.998141								0.325144	-0.043327	-0.543805	-0.24841
0.066292	-0.794614	-1.14298	-0.980057								0.33185	-0.031162	-0.542585	-0.257327
0.067633	-0.789329	-1.12642	-0.962266								0.338556	-0.033916	-0.549294	-0.26215
0.068974	-0.784499	-1.11104	-0.944497								0.345262	-0.030576	-0.562738	-0.259626
0.070315	-0.779704	-1.0967	-0.926808								0.351968	-0.033465	-0.580823	-0.25808
0.071656	-0.774919	-1.082	-0.909219								0.358674	-0.03288	-0.602066	-0.258817
0.072997	-0.770318	-1.06727	-0.891613								0.36538	-0.034273	-0.612688	-0.250785
0.074338	-0.760873	-1.05249	-0.873951								0.372086	-0.026062	-0.616427	-0.249827
0.075679	-0.745441	-1.03713	-0.856864								0.378792	-0.015571	-0.619989	-0.240217
0.077021	-0.729127	-1.02188	-0.840263								0.385498	-0.019133	-0.620258	-0.230428
0.078362	-0.712917	-1.00669	-0.823057								0.392204	-0.019037	-0.621969	-0.220558
0.079703	-0.697604	-0.991463	-0.805558								0.39891	-0.026803	-0.620762	-0.20618
0.081044	-0.681669	-0.975819	-0.788111								0.405615	-0.036567	-0.622039	-0.211406
0.082385	-0.665415	-0.956175	-0.76956								0.412321	-0.044464	-0.626453	-0.220161
0.083726	-0.649164	-0.927902	-0.74651								0.419027	-0.041678	-0.616508	-0.216164
0.085067	-0.632868	-0.899607	-0.721482								0.425733	-0.039133	-0.60044	-0.210021
0.086408	-0.617403	-0.871556	-0.696363								0.432439	-0.045486	-0.590513	-0.210728
0.08775	-0.60422	-0.845265	-0.671335								0.439145	-0.049552	-0.5916	-0.213862
0.089091	-0.590833	-0.82304	-0.646231								0.445851	-0.057252	-0.586814	-0.227747
0.090432	-0.577283	-0.802699	-0.61889								0.452557	-0.050229	-0.584927	-0.248501
0.091773	-0.563281	-0.782344	-0.590831								0.459263	-0.053277	-0.597896	-0.267437
0.093114	-0.547561	-0.762816	-0.56292								0.465969	-0.069008	-0.610401	-0.281794
0.094455	-0.530947	-0.741906	-0.534539								0.472675	-0.064608	-0.610087	-0.287883
0.095796	-0.51422	-0.716561	-0.504981								0.479381	-0.058861	-0.648279	-0.298069
0.097137	-0.497464	-0.691665	-0.475004								0.486086	-0.056056	-0.666583	-0.306273
0.098479	-0.481821	-0.666665	-0.444966								0.492792	-0.038668	-0.667013	-0.261683
0.09982	-0.461681	-0.640106	-0.414881								0.499498	-0.05471	-0.662986	-0.241143
0.101161	-0.44124	-0.612558	-0.38664								0.506204	-0.053103	-0.662862	-0.227127
0.102502	-0.420882	-0.584932	-0.356169								0.51291	-0.056215	-0.667031	-0.213802
0.103843	-0.400842	-0.557326	-0.325468								0.519616	-0.066059	-0.665627	-0.200835
0.105184	-0.379205	-0.529971	-0.295656								0.526322	-0.06774	-0.66199	-0.21054
0.106525	-0.351828	-0.50118	-0.264291								0.533028	-0.073471	-0.664257	-0.212849
0.107866	-0.3243	-0.470826	-0.228485								0.539734	-0.079435	-0.676268	-0.232044
0.109207	-0.296879	-0.440157	-0.187228								0.54644	-0.086681	-0.692609	-0.253426
0.110549	-0.269861	-0.409598	-0.145331								0.553146	-0.094105	-0.692349	-0.264086
0.11189	-0.239729	-0.379966	-0.103375								0.559852	-0.092983	-0.701497	-0.280372
0.113231	-0.208338	-0.35023	-0.061991								0.566557	-0.085804	-0.721367	-0.294394
0.114572	-0.176917	-0.320185	-0.027262								0.573263	-0.084176	-0.727009	-0.303117
0.115913	-0.145399	-0.290236	0.005031								0.579969	-0.086168	-0.72065	-0.318836
0.117254	-0.113877	-0.260421	0.03729								0.586675	-0.081566	-0.716708	-0.323791
0.118595	-0.081699	-0.231874	0.068944								0.593381	-0.078208	-0.696345	-0.320925
0.119936	-0.049678	-0.204314	0.095186								0.600087	-0.069442	-0.668293	-0.318958
0.121278	-0.018039	-0.176959	0.118794								0.606793	-0.059398	-0.641407	-0.295793
0.122619	0.0131	-0.149633	0.142298								0.613499	-0.039833	-0.602898	-0.277005
0.12396	0.044084	-0.12423	0.165636								0.620205	-0.02891	-0.582679	-0.272797
0.125301	0.075602	-0.10079	0.183705								0.626911	-0.011108	-0.553767	-0.258481
0.126642	0.107123	-0.077435	0.193936								0.633617	0.007094	-0.524358	-0.255709
0.127983	0.138826	-0.053828	0.203581								0.640323	0.015591	-0.504432	-0.256021
0.129324	0.171109	-0.031919	0.213275								0.647029	0.023273	-0.490965	-0.251261
0.130665	0.20257	-0.016001	0.223152								0.653734	0.022073	-0.481567	-0.24664
0.132007	0.233874	-0.000428	0.235068								0.66044	0.01849	-0.480458	-0.244392
0.133348	0.265317	0.015098	0.246148								0.667146	0.011626	-0.486992	-0.240905
0.134689	0.296813	0.030585	0.256929								0.673852	-0.008963	-0.496115	-0.246845
0.13603	0.328601	0.045359	0.267703								0.680558	-0.03733	-0.507666	-0.260421
0.137371	0.360613	0.058714	0.278388								0.687264	-0.043438	-0.512827	-0.267619
0.138712	0.392587	0.071688	0.288604								0.69397	-0.050767	-0.515679	-0.27862
0.140053	0.422369	0.084707	0.297949								0.700676	-0.057049	-0.515151	-0.284976
0.141394	0.444808	0.097816	0.307323								0.707382	-0.049858	-0.520923	-0.296333
0.142735	0.46062	0.109918	0.316312								0.714088	-0.050868	-0.52341	-0.304267
0.144077	0.475995	0.120132	0.323859								0.720794	-0.049422	-0.523683	-0.31466
0.145418	0.491495	0.130352	0.330424								0.727499	-0.047568	-0.527296	-0.318762
0.146759	0.50669	0.139342	0.336859								0.734205	-0.042829	-0.517563	-0.322178
0.1481	0.520562	0.141839	0.343311								0.740911	-0.027827	-0.504409	-0.324282
0.149441	0.533597	0.139415	0.348256								0.747617	-0.019136	-0.505018	-0.324433
0.150782	0.546314	0.13709	0.349089								0.754323	-0.023954	-0.510769	-0.315896
0.152123	0.559221	0.134633	0.348511								0.761029	-0.03744	-0.517522	-0.306829
0.153464	0.573153	0.133856	0.347933								0.767735	-0.060405	-0.529403	-0.295063
0.154806	0.58746	0.135408	0.346906								0.774441	-0.086276	-0.534206	-0.280913
0.156147	0.598442	0.136843	0.343868								0.781147	-0.097433	-0.542612	-0.277961
0.157488	0.609393	0.137987	0.338673								0.787853	-0.096006	-0.54529	-0.269097
0.158829	0.620007	0.139129	0.333213								0.794559	-0.090644	-0.543609	-0.265313
0.16017	0.629401	0.135654	0.327406								0.801265	-0.093007	-0.555776	-0.270919
0.161511	0.637767	0.128526	0.321182								0.80797	-0.105075	-0.564513	-0.278005
0.162852	0.645765	0.121166	0.314057								0.814676	-0.113505	-0.574023	-0.280593
0.164193	0.653762	0.113785	0.306122								0.821382	-0.124627	-0.570792	-0.290026
0.165535	0.660222	0.10637	0.297984								0.828088	-0.129534	-0.569381	-0.301969
0.166876	0.663198	0.097276	0.289829								0.834794	-0.117489	-0.565611	-0.307889
0.168217	0.665994	0.08645	0.28063								0.8415	-0.103738	-0.57801	-0.312498
0.169558	0.66875	0.075232	0.269554								0.848206	-0.094237	-0.577607	-0.32622
0.170899	0.670638	0.064063	0.259156								0.854912	-0.09659	-0.587698	-0.343517
0.17224	0.66861	0.050338	0.248765								0.861618	-0.106774	-0.59532	-0.351127
0.173581	0.66173	0.036502	0.237007								0.868324	-0.110258	-0.606875	-0.351859
0.174922	0.653517	0.022733	0.220448								0.87503	-0.106759	-0.62662	-0.350188
0.176263	0.645319	0.009003	0.199286								0.881736	-0.101001	-0.646303	-0.351975
0.177605	0.635739	-0.004997	0.177248								0.888441	-0.089369	-0.663642	-0.360783
0.178946	0.624046	-0.019796	0.155179								0.895147	-0.085024	-0.679611	-0.372641
0.180287	0.612359	-0.03404	0.136344								0.901853	-0.089441	-0.686467	-0.395642
0.181628	0.600972	-0.048314	0.122086								0.908559	-0.088463	-0.681721	-0.411922
0.182969	0.589539	-0.062449	0.108519								0.915265	-0.091645	-0.684701	-0.411177
0.18431	0.577957	-0.075373	0.094951								0.921971	-0.100764	-0.68929	-0.411993
0.185651	0.566678	-0.089128	0.081659								0.928677	-0.104209	-0.69242	-0.416095
0.186992	0.556002	-0.104689	0.069905								0.935383	-0.104177	-0.688879	-0.415506
0.188334	0.545429	-0.120244	0.058704								0.942089	-0.108416	-0.67962	-0.42112
0.189675	0.534509	-0.135491	0.046863								0.948795	-0.117473	-0.667457	-0.423088
0.191016	0.522403	-0.149413	0.03499								0.955501	-0.126504	-0.662614	-0.41619
0.192357	0.507513	-0.161392	0.023389								0.962207	-0.129148	-0.652425	-0.404839
0.193698	0.49117	-0.172986	0.012418								0.968912	-0.13068	-0.642275	-0.385657
0.195039	0.475715	-0.184461	0.001934								0.975618	-0.135166	-0.63383	-0.368613
0.19638	0.460593	-0.195682	-0.008452								0.982324	-0.139673	-0.631549	-0.353565
0.197721	0.445389	-0.206988	-0.018881								0.98903	-0.132998	-0.634737	-0.339774
0.199063	0.430789	-0.218708	-0.028326								0.995736	-0.126172	-0.639864	-0.329905
0.200404	0.416465	-0.230367	-0.037856								1.00244	-0.122042	-0.63656	-0.322618
0.201745	0.402138	-0.240944	-0.047928								1.00915	-0.10577	-0.632333	-0.31726
0.203086	0.387657	-0.250684	-0.05811								1.01585	-0.090555	-0.633215	-0.324493
0.204427	0.372686	-0.261184	-0.068096								1.02256	-0.081954	-0.637059	-0.330965
0.205768	0.357294	-0.272291	-0.077228								1.02927	-0.07325	-0.630381	-0.339076
0.207109	0.34188	-0.2834	-0.085953								1.03597	-0.064458	-0.622987	-0.352366
0.20845	0.327544	-0.293008	-0.094645								1.04268	-0.057741	-0.623214	-0.357536
0.209792	0.315528	-0.300168	-0.103323								1.04938	-0.049178	-0.609091	-0.359874
0.211133	0.304788	-0.306575	-0.11113								1.05609	-0.048129	-0.590333	-0.358875
0.212474	0.294114	-0.312965	-0.11823								1.06279	-0.056164	-0.580016	-0.359433
0.213815	0.283444	-0.319387	-0.124871								1.0695	-0.073938	-0.569768	-0.369695
0.215156	0.273213	-0.326191	-0.131384								1.07621	-0.099077	-0.558132	-0.374384
0.216497	0.263795	-0.333932	-0.137891								1.08291	-0.117738	-0.552113	-0.374595
0.217838	0.254937	-0.342055	-0.143388								1.08962	-0.131331	-0.553338	-0.369179
0.219179	0.246217	-0.350171	-0.148633								1.09632	-0.132068	-0.571923	-0.359455
0.22052	0.237487	-0.356585	-0.154006								1.10303	-0.128458	-0.586851	-0.346405
0.221862	0.231285	-0.36252	-0.159363								1.10974	-0.130393	-0.583134	-0.336389
0.223203	0.225479	-0.368743	-0.164445								1.11644	-0.124369	-0.598234	-0.330588
0.224544	0.218599	-0.375041	-0.169278								1.12315	-0.117673	-0.614626	-0.325404
0.225885	0.211708	-0.381213	-0.174774								1.12985	-0.115791	-0.605977	-0.329087
0.227226	0.205048	-0.386728	-0.180527								1.13656	-0.10108	-0.617061	-0.328381
0.228567	0.198513	-0.39138	-0.186271								1.14327	-0.086355	-0.622018	-0.324077
0.229908	0.191436	-0.395924	-0.191493								1.14997	-0.070208	-0.620324	-0.313798
0.231249	0.184068	-0.400497	-0.19576								1.15668	-0.059979	-0.620065	-0.317411
0.232591	0.176721	-0.40292	-0.199573								1.16338	-0.058499	-0.618693	-0.329152
0.233932	0.169522	-0.404991	-0.203336								1.17009	-0.066607	-0.631595	-0.332593
0.235273	0.162816	-0.408059	-0.207199								1.1768	-0.085764	-0.641728	-0.335289
0.236614	0.156382	-0.411082	-0.211955								1.1835	-0.105688	-0.645978	-0.353403
0.237955	0.14999	-0.414296	-0.218252								1.19021	-0.134818	-0.640326	-0.359146
0.239296	0.143996	-0.418234	-0.224742								1.19691	-0.136671	-0.647173	-0.35782
0.240637	0.139788	-0.421212	-0.231216								1.20362	-0.143795	-0.642834	-0.363566
0.241978	0.136179	-0.424102	-0.236482								1.21033	-0.152583	-0.640698	-0.368098
0.24332	0.13258	-0.427023	-0.240218								1.21703	-0.180923	-0.638186	-0.373611
0.244661	0.128993	-0.430216	-0.243533								1.22374	-0.209323	-0.644337	-0.379769
0.246002	0.124711	-0.433945	-0.24681								1.23044	-0.240119	-0.646637	-0.379603
0.247343	0.119428	-0.437872	-0.250079								1.23715	-0.259733	-0.640542	-0.386571
0.248684	0.113664	-0.441799	-0.252924								1.24385	-0.247812	-0.634949	-0.40661
0.250025	0.107391	-0.445122	-0.256632								1.25056	-0.2452	-0.630917	-0.40259
0.251366	0.100841	-0.447056	-0.26074								1.25727	-0.223285	-0.634334	-0.407139
0.252707	0.093644	-0.44871	-0.264821								1.26397	-0.223799	-0.642966	-0.423195
0.254049	0.085395	-0.450743	-0.268669								1.27068	-0.219317	-0.655053	-0.419491
0.25539	0.076658	-0.452699	-0.271603								1.27738	-0.209035	-0.659621	-0.418684
0.256731	0.067838	-0.455651	-0.275798								1.28409	-0.192383	-0.658416	-0.428531
0.258072	0.059686	-0.460008	-0.279995								1.2908	-0.162508	-0.656111	-0.421399
0.259413	0.054985	-0.46407	-0.284211								1.2975	-0.136356	-0.65801	-0.412467
0.260754	0.05387	-0.467999	-0.288384								1.30421	-0.124911	-0.670185	-0.414622
0.262095	0.053658	-0.471856	-0.291023								1.31091	-0.122735	-0.677356	-0.410567
0.263436	0.053446	-0.475176	-0.292238								1.31762	-0.111689	-0.683648	-0.417037
0.264777	0.052681	-0.477614	-0.293362								1.32433	-0.097286	-0.68688	-0.422099
0.266119	0.04839	-0.479684	-0.294477								1.33103	-0.090404	-0.688399	-0.404618
0.26746	0.041005	-0.481755	-0.294455								1.33774	-0.091527	-0.688578	-0.400869
0.268801	0.032999	-0.483401	-0.295079								1.34444	-0.107073	-0.716211	-0.401659
0.270142	0.024995	-0.485047	-0.295805								1.35115	-0.125349	-0.718537	-0.402458
0.271483	0.017541	-0.487358	-0.296534								1.35786	-0.146382	-0.714319	-0.406855
0.272824	0.013166	-0.489899	-0.297272								1.36456	-0.180335	-0.714112	-0.406476
0.274165	0.009434	-0.492451	-0.297767								1.37127	-0.182453	-0.699823	-0.396847
0.275506	0.005714	-0.496217	-0.297642								1.37797	-0.183609	-0.695091	-0.385651
0.276848	0.001933	-0.498737	-0.297517								1.38468	-0.192848	-0.703187	-0.376184
0.278189	-0.001596	-0.500723	-0.297566								1.39139	-0.210354	-0.702205	-0.373561
0.27953	-0.004409	-0.502665	-0.298575								1.39809	-0.221102	-0.694827	-0.383965
0.280871	-0.007132	-0.504196	-0.299873								1.4048	-0.232094	-0.683621	-0.388758
0.282212	-0.009859	-0.504934	-0.301061								1.4115	-0.23946	-0.662438	-0.381445
0.283553	-0.013007	-0.506716	-0.302253								1.41821	-0.229204	-0.682221	-0.361044
0.284894	-0.018781	-0.50855	-0.303419								1.42491	-0.22988	-0.707158	-0.352334
0.286235	-0.025451	-0.510366	-0.3051								1.43162	-0.200361	-0.727749	-0.356651
0.287577	-0.032174	-0.511422	-0.308571								1.43833	-0.200609	-0.748916	-0.363846
0.288918	-0.03891	-0.511981	-0.312063								1.44503	-0.219024	-0.767826	-0.370341
0.290259	-0.043015	-0.512365	-0.315343								1.45174	-0.226006	-0.771783	-0.371989
0.2916	-0.045886	-0.512762	-0.317437								1.45844	-0.233092	-0.777579	-0.365318
0.292941	-0.048713	-0.513398	-0.317394								1.46515	-0.232004	-0.779821	-0.354314
0.294282	-0.051539	-0.514882	-0.316363								1.47186	-0.226553	-0.785709	-0.359048
0.295623	-0.05383	-0.516946	-0.31533								1.47856	-0.216997	-0.774579	-0.372129
0.296964	-0.053879	-0.51906	-0.31456								1.48527	-0.233329	-0.750708	-0.377923
0.298306	-0.052427	-0.520863	-0.315287								1.49197	-0.246948	-0.727316	-0.373275
0.299647	-0.050986	-0.521678	-0.31785								1.49868	-0.253488	-0.708816	-0.368695
0.300988	-0.049578	-0.522174	-0.320575								1.50539	-0.250462	-0.690723	-0.370649
0.302329	-0.048777	-0.523057	-0.323306								1.51209	-0.233309	-0.672164	-0.375409
0.30367	-0.049232	-0.523941	-0.325383								1.5188	-0.238544	-0.653693	-0.378068
0.305011	-0.050162	-0.525322	-0.326636								1.5255	-0.220326	-0.645656	-0.386488
0.306352	-0.051132	-0.527056	-0.327958								1.53221	-0.217848	-0.64232	-0.388104
0.307693	-0.052109	-0.528298	-0.329284								1.53892	-0.206717	-0.638579	-0.377597
0.309034	-0.053207	-0.529347	-0.330679								1.54562	-0.199514	-0.641657	-0.366827
0.310376	-0.054994	-0.530403	-0.332007								1.55233	-0.159276	-0.638204	-0.366896
0.311717	-0.056844	-0.531265	-0.333061								1.55903	-0.138663	-0.635776	-0.371795
0.313058	-0.058688	-0.531838	-0.333985								1.56574	-0.141274	-0.634834	-0.372186
0.314399	-0.059958	-0.532256	-0.334908								1.57245	-0.145637	-0.637365	-0.366412
0.31574	-0.060091	-0.532676	-0.335369								1.57915	-0.154819	-0.640519	-0.361572
0.317081	-0.059957	-0.532619	-0.335737								1.58586	-0.152213	-0.648207	-0.364094
0.318422	-0.059817	-0.531834	-0.336322								1.59256	-0.175667	-0.650347	-0.37233
0.319763	-0.059673	-0.5311	-0.336933								1.59927	-0.18512	-0.66582	-0.389825
0.321105	-0.058703	-0.530574	-0.337501								1.60597	-0.188545	-0.670927	-0.408255
0.322446	-0.057833	-0.53005	-0.336953								1.61268	-0.185452	-0.671225	-0.418997
0.323787	-0.056999	-0.530136	-0.334557								1.61939	-0.190429	-0.681224	-0.424594
0.325128	-0.056203	-0.530615	-0.331477								1.62609	-0.186188	-0.685329	-0.436098
0.326469	-0.056339	-0.531105	-0.328398								1.6328	-0.177271	-0.693107	-0.445319
0.32781	-0.059569	-0.531586	-0.326185								1.6395	-0.170953	-0.691664	-0.447461
0.329151	-0.063009	-0.532229	-0.325828								1.64621	-0.15199	-0.690372	-0.446127
0.330492	-0.066453	-0.53364	-0.326427								1.65292	-0.136596	-0.689842	-0.446722
0.331834	-0.069507	-0.535647	-0.327055								1.65962	-0.122516	-0.680222	-0.44372
0.333175	-0.068662	-0.537728	-0.327684								1.66633	-0.112589	-0.668127	-0.436331
0.334516	-0.065117	-0.539816	-0.327675								1.67303	-0.111079	-0.65914	-0.429461
0.335857	-0.061342	-0.541165	-0.326914								1.67974	-0.105187	-0.658339	-0.431457
0.337198	-0.057602	-0.541589	-0.325954								1.68644	-0.107487	-0.652756	-0.43425
0.338539	-0.054476	-0.541842	-0.324992								1.69315	-0.097366	-0.64088	-0.431195
0.33988	-0.054294	-0.542094	-0.324225								1.69986	-0.078402	-0.635528	-0.422067
0.341221	-0.054426	-0.542501	-0.323706								1.70656	-0.064116	-0.650516	-0.416969
0.342562	-0.054558	-0.544743	-0.323048								1.71327	-0.068071	-0.666805	-0.415454
0.343904	-0.0548	-0.547527	-0.32228								1.71998	-0.079522	-0.680105	-0.416395
0.345245	-0.055647	-0.550407	-0.321513								1.72668	-0.076189	-0.700653	-0.425408
0.346586	-0.0573	-0.553219	-0.320972								1.73339	-0.066667	-0.722513	-0.432767
0.347927	-0.059172	-0.555568	-0.320697								1.74009	-0.061723	-0.757102	-0.437438
0.349268	-0.061048	-0.557246	-0.32049								1.7468	-0.070375	-0.771756	-0.436366
0.350609	-0.06223	-0.559302	-0.320283								1.75351	-0.090791	-0.770334	-0.442654
0.35195	-0.061343	-0.56136	-0.319873								1.76021	-0.112327	-0.769009	-0.453604
0.353291	-0.059962	-0.563486	-0.317859								1.76692	-0.133059	-0.764906	-0.463724
0.354633	-0.058622	-0.565566	-0.315918								1.77362	-0.151509	-0.747037	-0.465081
0.355974	-0.057404	-0.567161	-0.314094								1.78033	-0.158259	-0.728789	-0.466499
0.357315	-0.056465	-0.568483	-0.312275								1.78703	-0.161415	-0.716008	-0.463415
0.358656	-0.056388	-0.569763	-0.311674								1.79374	-0.16874	-0.702521	-0.448936
0.359997	-0.056159	-0.570728	-0.313181								1.80045	-0.179648	-0.681845	-0.437911
0.361338	-0.05593	-0.571491	-0.315173								1.80715	-0.181278	-0.658161	-0.432517
0.362679	-0.055974	-0.572645	-0.317188								1.81386	-0.175152	-0.654537	-0.429758
0.36402	-0.057303	-0.573839	-0.319204								1.82056	-0.163033	-0.662647	-0.423891
0.365362	-0.058769	-0.574925	-0.318176								1.82727	-0.157341	-0.671089	-0.406007
0.366703	-0.059414	-0.575601	-0.313298								1.83398	-0.154438	-0.672436	-0.408158
0.368044	-0.060061	-0.575978	-0.308143								1.84068	-0.153348	-0.672534	-0.41593
0.369385	-0.060379	-0.576379	-0.302985								1.84739	-0.149984	-0.67278	-0.420344
0.370726	-0.059949	-0.57678	-0.298178								1.85409	-0.146201	-0.669555	-0.422868
0.372067	-0.060531	-0.577534	-0.294466								1.8608	-0.151086	-0.663618	-0.429105
0.373408	-0.061245	-0.578162	-0.291844								1.8675	-0.166264	-0.665914	-0.435686
0.374749	-0.061937	-0.578212	-0.289425								1.87421	-0.178619	-0.677836	-0.439916
0.376091	-0.062359	-0.578081	-0.287003								1.88092	-0.184645	-0.677461	-0.447445
0.377432	-0.06224	-0.57795	-0.285126								1.88762	-0.192258	-0.681706	-0.449387
0.378773	-0.062103	-0.57798	-0.283174								1.89433	-0.200987	-0.67641	-0.466118
0.380114	-0.061966	-0.577766	-0.281169								1.90104	-0.212594	-0.68179	-0.471593
0.381455	-0.061906	-0.577439	-0.279149								1.90774	-0.220908	-0.694687	-0.470564
0.382796	-0.06222	-0.57711	-0.277032								1.91445	-0.22848	-0.697999	-0.462587
0.384137	-0.063103	-0.576508	-0.274285								1.92115	-0.229476	-0.703696	-0.469874
0.385478	-0.064246	-0.576668	-0.272486								1.92786	-0.21575	-0.706062	-0.469783
0.386819	-0.065378	-0.578276	-0.270754								1.93456	-0.194208	-0.695896	-0.461653
0.388161	-0.066399	-0.580077	-0.269025								1.94127	-0.191164	-0.676101	-0.461513
0.389502	-0.066314	-0.581869	-0.26814								1.94798	-0.187442	-0.663936	-0.458907
0.390843	-0.064574	-0.58376	-0.267651								1.95468	-0.180506	-0.668504	-0.471452
0.392184	-0.062489	-0.580603	-0.266569								1.96139	-0.170789	-0.678369	-0.467827
0.393525	-0.060361	-0.576809	-0.265482								1.96809	-0.152447	-0.680594	-0.459481
0.394866	-0.058238	-0.573031	-0.26439								1.9748	-0.138055	-0.674866	-0.465158
0.396207	-0.057767	-0.569236	-0.26319								1.98151	-0.130363	-0.674342	-0.477284
0.397548	-0.059255	-0.56611	-0.26399								1.98821	-0.127864	-0.670666	-0.480872
0.39889	-0.060748	-0.565761	-0.264786								1.99492	-0.134637	-0.666657	-0.47922
0.400231	-0.062418	-0.565411	-0.265597								2.00162	-0.148079	-0.658633	-0.490552
0.401572	-0.064411	-0.565088	-0.266605								2.00833	-0.159691	-0.661465	-0.483577
0.402913	-0.066542	-0.564681	-0.268614								2.01504	-0.160247	-0.662189	-0.480528
0.404254	-0.068673	-0.563546	-0.271697								2.02174	-0.150882	-0.655839	-0.472383
0.405595	-0.070801	-0.561993	-0.274786								2.02845	-0.1487	-0.656302	-0.469327
0.406936	-0.07272	-0.560438	-0.27796								2.03515	-0.157338	-0.662689	-0.471321
0.408277	-0.07396	-0.558742	-0.281077								2.04186	-0.162648	-0.676667	-0.471626
0.409619	-0.074698	-0.556605	-0.281965								2.04856	-0.166501	-0.687226	-0.47384
0.41096	-0.075365	-0.554224	-0.281454								2.05527	-0.181604	-0.692682	-0.466327
0.412301	-0.075967	-0.551939	-0.280941								2.06198	-0.207921	-0.699493	-0.474037
0.413642	-0.076306	-0.549576	-0.280403								2.06868	-0.22552	-0.705646	-0.473915
0.414983	-0.076202	-0.547013	-0.280476								2.07539	-0.232741	-0.71128	-0.485854
0.416324	-0.075773	-0.54546	-0.282435								2.08209	-0.245942	-0.714241	-0.49209
0.417665	-0.075343	-0.545519	-0.2844								2.0888	-0.26166	-0.704452	-0.490701
0.419006	-0.074939	-0.545578	-0.286237								2.09551	-0.261967	-0.694798	-0.498214
0.420348	-0.074403	-0.545943	-0.287662								2.10221	-0.259831	-0.683942	-0.508133
0.421689	-0.073504	-0.546703	-0.289015								2.10892	-0.265023	-0.673707	-0.507949
0.42303	-0.07241	-0.547288	-0.290696								2.11562	-0.265118	-0.666301	-0.497095
0.424371	-0.071336	-0.547681	-0.292283								2.12233	-0.254272	-0.654346	-0.500539
0.425712	-0.070374	-0.548073	-0.29373								2.12904	-0.230884	-0.651904	-0.508157
0.427053	-0.069861	-0.548121	-0.294589								2.13574	-0.210125	-0.653695	-0.514535
0.428394	-0.069739	-0.546924	-0.295053								2.14245	-0.20107	-0.652341	-0.517687
0.429735	-0.069655	-0.545004	-0.295424								2.14915	-0.194853	-0.653939	-0.519737
0.431076	-0.070126	-0.543024	-0.296032								2.15586	-0.189599	-0.662182	-0.527143
0.432418	-0.071595	-0.54103	-0.298237								2.16256	-0.19609	-0.67676	-0.531596
0.433759	-0.073298	-0.539346	-0.302364								2.16927	-0.197571	-0.682568	-0.530384
0.4351	-0.074848	-0.538626	-0.305271								2.17598	-0.192831	-0.678297	-0.539577
0.436441	-0.0764	-0.538168	-0.308174								2.18268	-0.187741	-0.672535	-0.560396
0.437782	-0.076998	-0.537712	-0.310587								2.18939	-0.191015	-0.684584	-0.567453
0.439123	-0.077502	-0.538197	-0.311417								2.1961	-0.203879	-0.693394	-0.558765
0.440464	-0.078865	-0.537431	-0.311002								2.2028	-0.213707	-0.696086	-0.552761
0.441805	-0.080533	-0.535676	-0.3104								2.20951	-0.217659	-0.689856	-0.553263
0.443147	-0.082204	-0.533838	-0.309797								2.21621	-0.220769	-0.679383	-0.553786
0.444488	-0.083903	-0.532037	-0.309371								2.22292	-0.222215	-0.66583	-0.554651
0.445829	-0.085255	-0.530892	-0.309893								2.22962	-0.223407	-0.649516	-0.557055
0.44717	-0.086375	-0.53211	-0.311449								2.23633	-0.221748	-0.637413	-0.561652
0.448511	-0.087495	-0.533355	-0.313105								2.24304	-0.226424	-0.632486	-0.562267
0.449852	-0.088359	-0.534505	-0.31464								2.24974	-0.24378	-0.638428	-0.560763
0.451193	-0.088366	-0.534193	-0.315535								2.25645	-0.2397	-0.646448	-0.558169
0.452534	-0.087301	-0.533252	-0.315906								2.26315	-0.225648	-0.654343	-0.567511
0.453876	-0.085885	-0.532915	-0.316308								2.26986	-0.208928	-0.652913	-0.580878
0.455217	-0.084468	-0.532577	-0.316708								2.27657	-0.202324	-0.660336	-0.578987
0.456558	-0.084646	-0.533321	-0.317564								2.28327	-0.198568	-0.682132	-0.578739
0.457899	-0.087111	-0.538478	-0.318943								2.28998	-0.197429	-0.687221	-0.575959
0.45924	-0.090542	-0.544826	-0.320155								2.29668	-0.200965	-0.685298	-0.565569
0.460581	-0.094063	-0.551352	-0.321147								2.30339	-0.20949	-0.697421	-0.558949
0.461922	-0.09707	-0.557601	-0.322144								2.3101	-0.212209	-0.709011	-0.55025
0.463263	-0.097804	-0.5619	-0.321934								2.3168	-0.197624	-0.704458	-0.536666
0.464604	-0.096509	-0.562718	-0.321497								2.32351	-0.197702	-0.694333	-0.538712
0.465946	-0.094727	-0.561634	-0.321739								2.33021	-0.212434	-0.687762	-0.543061
0.467287	-0.092944	-0.560467	-0.322045								2.33692	-0.222516	-0.692736	-0.546239
0.468628	-0.091156	-0.559558	-0.322022								2.34362	-0.219636	-0.684586	-0.555469
0.469969	-0.089473	-0.559409	-0.320773								2.35033	-0.226139	-0.677394	-0.556673
0.47131	-0.087936	-0.559535	-0.318365								2.35704	-0.233348	-0.680621	-0.551914
0.472651	-0.086445	-0.559603	-0.315649								2.36374	-0.232343	-0.683709	-0.558028
0.473992	-0.084955	-0.559672	-0.312936								2.37045	-0.232985	-0.673726	-0.566068
0.475333	-0.08402	-0.560031	-0.312005								2.37716	-0.24065	-0.66676	-0.582569
0.476675	-0.083938	-0.566653	-0.313673								2.38386	-0.259963	-0.662154	-0.593154
0.478016	-0.084133	-0.562596	-0.316325								2.39057	-0.27819	-0.65536	-0.589407
0.479357	-0.084328	-0.551335	-0.319237								2.39727	-0.277888	-0.646965	-0.571083
0.480698	-0.084567	-0.539304	-0.322278								2.40398	-0.291741	-0.641228	-0.557491
0.482039	-0.085084	-0.544346	-0.323995								2.41068	-0.292586	-0.645982	-0.554784
0.48338	-0.085691	-0.548086	-0.320779								2.41739	-0.295754	-0.64892	-0.559627
0.484721	-0.087673	-0.551482	-0.317679								2.4241	-0.305984	-0.658083	-0.569805
0.486062	-0.092152	-0.552501	-0.316785								2.4308	-0.316517	-0.669853	-0.576558
0.487404	-0.090425	-0.55213	-0.306601								2.43751	-0.33262	-0.688694	-0.581261
0.488745	-0.054518	-0.551598	-0.304325								2.44421	-0.328665	-0.705979	-0.569855
0.490086	-0.052176	-0.551069	-0.302597								2.45092	-0.320069	-0.715147	-0.565688
0.491427	-0.05081	-0.549897	-0.300969								2.45763	-0.304731	-0.716941	-0.581182
0.492768	-0.050452	-0.548143	-0.299489								2.46433	-0.292835	-0.734501	-0.601052
0.494109	-0.0505	-0.546461	-0.298884								2.47104	-0.273959	-0.751464	-0.611875
0.49545	-0.050553	-0.544771	-0.2986								2.47774	-0.274025	-0.767649	-0.608882
0.496791	-0.050606	-0.543038	-0.298318								2.48445	-0.261599	-0.77253	-0.610529
0.498133	-0.049507	-0.540285	-0.298381								2.49116	-0.241524	-0.782985	-0.613557
0.499474	-0.047281	-0.536271	-0.299239								2.49786	-0.229118	-0.797029	-0.604716
0.500815	-0.044784	-0.532251	-0.300622								2.50457	-0.206657	-0.80346	-0.586546
0.502156	-0.04229	-0.528375	-0.302106								2.51127	-0.201058	-0.791759	-0.596374
0.503497	-0.039991	-0.52592	-0.303577								2.51798	-0.199031	-0.799186	-0.600955
0.504838	-0.038515	-0.526635	-0.303934								2.52468	-0.188926	-0.813348	-0.587924
0.506179	-0.037244	-0.5282	-0.304766								2.53139	-0.196263	-0.811911	-0.56658
0.50752	-0.035936	-0.529765	-0.305827								2.5381	-0.205708	-0.807984	-0.548866
0.508861	-0.034633	-0.531378	-0.306905								2.5448	-0.212333	-0.803868	-0.547598
0.510203	-0.033193	-0.533357	-0.308301								2.55151	-0.21593	-0.803342	-0.543588
0.511544	-0.03302	-0.535894	-0.310461								2.55822	-0.222929	-0.79607	-0.5387
0.512885	-0.033399	-0.538529	-0.312585								2.56492	-0.23104	-0.776615	-0.541033
0.514226	-0.033818	-0.541168	-0.314692								2.57163	-0.231804	-0.768562	-0.550355
0.515567	-0.034204	-0.542749	-0.3168								2.57833	-0.239202	-0.775458	-0.543595
0.516908	-0.034579	-0.542734	-0.318005								2.58504	-0.234298	-0.772203	-0.544844
0.518249	-0.036492	-0.542218	-0.318616								2.59174	-0.242024	-0.761685	-0.546775
0.51959	-0.039234	-0.541665	-0.319131								2.59845	-0.230651	-0.758652	-0.547349
0.520932	-0.041969	-0.541759	-0.319653								2.60516	-0.229868	-0.7686	-0.561299
0.522273	-0.044835	-0.542839	-0.320208								2.61186	-0.244767	-0.772658	-0.569591
0.523614	-0.047412	-0.54338	-0.322242								2.61857	-0.259422	-0.766484	-0.574346
0.524955	-0.049467	-0.543209	-0.324138								2.62527	-0.261318	-0.764482	-0.580719
0.526296	-0.051364	-0.543038	-0.326031								2.63198	-0.275092	-0.770596	-0.595356
0.527637	-0.053264	-0.542681	-0.327876								2.63869	-0.289647	-0.787214	-0.59292
0.528978	-0.054969	-0.544266	-0.329088								2.64539	-0.286417	-0.808226	-0.589977
0.530319	-0.056796	-0.547247	-0.329029								2.6521	-0.286782	-0.831673	-0.591306
0.531661	-0.058715	-0.550224	-0.328517								2.6588	-0.284556	-0.854525	-0.59893
0.533002	-0.060638	-0.552787	-0.327952								2.66551	-0.287485	-0.856404	-0.612889
0.534343	-0.062837	-0.5528	-0.327384								2.67222	-0.278657	-0.843564	-0.604908
0.535684	-0.067343	-0.550813	-0.328725								2.67892	-0.259195	-0.852496	-0.602292
0.537025	-0.071405	-0.548459	-0.331804								2.68563	-0.244287	-0.857119	-0.594142
0.538366	-0.075208	-0.546106	-0.335097								2.69233	-0.245795	-0.86095	-0.582492
0.539707	-0.079002	-0.54411	-0.338391								2.69904	-0.23062	-0.854624	-0.575075
0.541048	-0.082424	-0.544267	-0.341693								2.70574	-0.218031	-0.840479	-0.578954
0.54239	-0.084927	-0.545587	-0.345401								2.71245	-0.224312	-0.827196	-0.581574
0.543731	-0.086957	-0.547025	-0.349856								2.71916	-0.241991	-0.812764	-0.574727
0.545072	-0.088945	-0.548458	-0.354321								2.72586	-0.258193	-0.800718	-0.555647
0.546413	-0.090927	-0.548364	-0.358684								2.73257	-0.277691	-0.796254	-0.554297
0.547754	-0.092809	-0.546296	-0.362083								2.73927	-0.305892	-0.810289	-0.572727
0.549095	-0.094984	-0.54424	-0.363763								2.74598	-0.336461	-0.805775	-0.580534
0.550436	-0.097205	-0.542214	-0.364905								2.75269	-0.356629	-0.824345	-0.57752
0.551777	-0.099417	-0.540843	-0.366052								2.75939	-0.374586	-0.818046	-0.585034
0.553118	-0.101347	-0.54141	-0.367396								2.7661	-0.387807	-0.824115	-0.597765
0.55446	-0.102812	-0.542812	-0.369782								2.7728	-0.387844	-0.821853	-0.611156
0.555801	-0.104577	-0.544218	-0.372601								2.77951	-0.364099	-0.815374	-0.613072
0.557142	-0.106359	-0.545594	-0.37547								2.78622	-0.354943	-0.813001	-0.626244
0.558483	-0.108142	-0.546511	-0.378279								2.79292	-0.348624	-0.823157	-0.648705
0.559824	-0.109893	-0.546393	-0.380596								2.79963	-0.348452	-0.820886	-0.653188
0.561165	-0.10994	-0.546175	-0.382185								2.80633	-0.34784	-0.801248	-0.639234
0.562506	-0.10952	-0.545958	-0.384007								2.81304	-0.348452	-0.780625	-0.633277
0.563847	-0.109097	-0.54612	-0.385808								2.81975	-0.358438	-0.76304	-0.645031
0.565189	-0.108739	-0.546755	-0.387478								2.82645	-0.348683	-0.762521	-0.644021
0.56653	-0.109458	-0.547155	-0.388642								2.83316	-0.329504	-0.754846	-0.633914
0.567871	-0.112555	-0.54755	-0.389285								2.83986	-0.327026	-0.751935	-0.621332
0.569212	-0.115351	-0.547615	-0.389776								2.84657	-0.344444	-0.75196	-0.6238
0.570553	-0.118348	-0.546914	-0.390265								2.85328	-0.343667	-0.744482	-0.617608
0.571894	-0.12158	-0.545555	-0.390364								2.85998	-0.35059	-0.731203	-0.611676
0.573235	-0.123381	-0.544211	-0.38915								2.86669	-0.340049	-0.724387	-0.609283
0.574576	-0.123436	-0.542865	-0.38682								2.87339	-0.324652	-0.725412	-0.62406
0.575918	-0.123328	-0.541202	-0.384381								2.8801	-0.303177	-0.729666	-0.635168
0.577259	-0.123219	-0.538502	-0.381966								2.8868	-0.270548	-0.733655	-0.634485
0.5786	-0.121401	-0.535103	-0.379822								2.89351	-0.258494	-0.739327	-0.632169
0.579941	-0.1206	-0.531697	-0.378709								2.90022	-0.261341	-0.741581	-0.6301
0.581282	-0.120008	-0.528433	-0.378423								2.90692	-0.261246	-0.739676	-0.636599
0.582623	-0.119428	-0.526328	-0.378142								2.91363	-0.256599	-0.739289	-0.640833
0.583964	-0.118272	-0.525622	-0.377948								2.92033	-0.256113	-0.734599	-0.63697
0.585305	-0.11434	-0.525335	-0.377567								2.92704	-0.25276	-0.74412	-0.642334
0.586646	-0.109279	-0.525048	-0.376501								2.93375	-0.255249	-0.75544	-0.647595
0.587988	-0.104243	-0.526234	-0.375084								2.94045	-0.258375	-0.757064	-0.638777
0.589329	-0.099213	-0.527558	-0.373676								2.94716	-0.269936	-0.763231	-0.633664
0.59067	-0.095019	-0.528338	-0.372336								2.95386	-0.284601	-0.763035	-0.633827
0.592011	-0.092176	-0.529008	-0.371673								2.96057	-0.296627	-0.759697	-0.634606
0.593352	-0.089703	-0.529675	-0.371813								2.96728	-0.309174	-0.763511	-0.638464
0.594693	-0.087231	-0.527507	-0.371953								2.97398	-0.325327	-0.765592	-0.636104
0.596034	-0.084731	-0.525709	-0.372341								2.98069	-0.329108	-0.77416	-0.636929
0.597375	-0.081975	-0.524029	-0.373058								2.98739	-0.324068	-0.781216	-0.639771
0.598717	-0.079389	-0.522354	-0.3733								2.9941	-0.33452	-0.757543	-0.629667
0.600058	-0.076815	-0.521582	-0.373012								3.00081	-0.358398	-0.732872	-0.629397
0.601399	-0.074284	-0.522728	-0.372723								3.00751	-0.365702	-0.71898	-0.62451
0.60274	-0.072117	-0.524178	-0.371969								3.01422	-0.363826	-0.718138	-0.621503
0.604081	-0.070459	-0.525633	-0.371174								3.02092	-0.36515	-0.714021	-0.630896
0.605422	-0.068266	-0.526845	-0.370871								3.02763	-0.362977	-0.733936	-0.645113
0.606763	-0.066068	-0.525792	-0.370729								3.03434	-0.357064	-0.742778	-0.654895
0.608104	-0.063965	-0.522537	-0.370465								3.04104	-0.359129	-0.747152	-0.662011
0.609446	-0.062402	-0.519127	-0.36954								3.04775	-0.37061	-0.760507	-0.663344
0.610787	-0.061287	-0.515759	-0.367465								3.05445	-0.382507	-0.784965	-0.672331
0.612128	-0.060183	-0.512957	-0.364914								3.06116	-0.384223	-0.812402	-0.689014
0.613469	-0.059082	-0.511129	-0.362357								3.06786	-0.379716	-0.845312	-0.694123
0.61481	-0.057957	-0.508777	-0.360213								3.07457	-0.382906	-0.873404	-0.71156
0.616151	-0.056964	-0.506429	-0.358871								3.08128	-0.3903	-0.879752	-0.724968
0.617492	-0.056716	-0.50372	-0.357995								3.08798	-0.394388	-0.882015	-0.725141
0.618833	-0.056468	-0.500257	-0.357201								3.09469	-0.404606	-0.86735	-0.719241
0.620175	-0.056158	-0.496927	-0.356403								3.10139	-0.424032	-0.857406	-0.716501
0.621516	-0.055367	-0.494137	-0.355432								3.1081	-0.433295	-0.843647	-0.710602
0.622857	-0.053548	-0.491414	-0.35406								3.11481	-0.435316	-0.837667	-0.705545
0.624198	-0.050813	-0.488923	-0.352541								3.12151	-0.425812	-0.841132	-0.704967
0.625539	-0.047963	-0.487567	-0.35101								3.12822	-0.413743	-0.843425	-0.698458
0.62688	-0.045361	-0.486894	-0.349451								3.13492	-0.406407	-0.833095	-0.686688
0.628221	-0.044613	-0.486345	-0.347538								3.14163	-0.398463	-0.820755	-0.671019
0.629562	-0.045921	-0.485873	-0.3453								3.14833	-0.39329	-0.810615	-0.659715
0.630903	-0.047409	-0.485649	-0.343009								3.15504	-0.402197	-0.808698	-0.65727
0.632245	-0.048785	-0.485433	-0.34072								3.16175	-0.412404	-0.815123	-0.648809
0.633586	-0.049039	-0.485076	-0.338632								3.16845	-0.405532	-0.827553	-0.643611
0.634927	-0.046552	-0.484719	-0.337392								3.17516	-0.390634	-0.844859	-0.652308
0.636268	-0.042967	-0.484314	-0.336561								3.18187	-0.388566	-0.84064	-0.666521
0.637609	-0.039381	-0.484004	-0.335821								3.18857	-0.395257	-0.824692	-0.671924
0.63895	-0.036206	-0.483878	-0.335026								3.19528	-0.393173	-0.821115	-0.670307
0.640291	-0.035044	-0.48381	-0.335395								3.20198	-0.381444	-0.823644	-0.677057
0.641632	-0.036076	-0.483741	-0.335811								3.20869	-0.386697	-0.828645	-0.682891
0.642974	-0.037434	-0.484566	-0.336128								3.21539	-0.393433	-0.847595	-0.68607
0.644315	-0.038787	-0.484762	-0.336444								3.2221	-0.381235	-0.86551	-0.683429
0.645656	-0.039742	-0.484684	-0.336441								3.22881	-0.367045	-0.864338	-0.682998
0.646997	-0.039645	-0.484607	-0.335721								3.23551	-0.371232	-0.864298	-0.682964
0.648338	-0.039416	-0.483882	-0.335544								3.24222	-0.383561	-0.860763	-0.683631
0.649679	-0.039187	-0.481411	-0.335492								3.24892	-0.395831	-0.885827	-0.677426
0.65102	-0.039108	-0.47772	-0.33544								3.25563	-0.411316	-0.892105	-0.668476
0.652361	-0.039635	-0.473955	-0.336118								3.26234	-0.428282	-0.896003	-0.665669
0.653702	-0.040575	-0.47022	-0.337004								3.26904	-0.452158	-0.894118	-0.66367
0.655044	-0.04121	-0.468547	-0.337863								3.27575	-0.4439	-0.9035	-0.663765
0.656385	-0.041844	-0.468701	-0.338717								3.28245	-0.435059	-0.886397	-0.656732
0.657726	-0.042107	-0.469385	-0.339572								3.28916	-0.42715	-0.874706	-0.658943
0.659067	-0.041394	-0.470039	-0.339079								3.29587	-0.415319	-0.876814	-0.669671
0.660408	-0.039872	-0.470325	-0.338479								3.30257	-0.413364	-0.870513	-0.673235
0.661749	-0.038092	-0.469972	-0.337876								3.30928	-0.419482	-0.86213	-0.66652
0.66309	-0.036298	-0.470055	-0.337278								3.31598	-0.413284	-0.853058	-0.674211
0.664432	-0.034388	-0.470139	-0.337153								3.32269	-0.396965	-0.85902	-0.684722
0.665773	-0.03303	-0.470084	-0.338202								3.32939	-0.375693	-0.849633	-0.695447
0.667114	-0.032483	-0.469579	-0.339326								3.3361	-0.355003	-0.852789	-0.691139
0.668455	-0.032017	-0.468837	-0.340436								3.34281	-0.360654	-0.847843	-0.6918
0.669796	-0.031869	-0.468079	-0.341479								3.34951	-0.355518	-0.860704	-0.689761
0.671137	-0.032555	-0.467321	-0.341829								3.35622	-0.354969	-0.850698	-0.687873
0.672478	-0.034199	-0.467252	-0.342373								3.36293	-0.368762	-0.841779	-0.683539
0.673819	-0.03626	-0.468199	-0.342916								3.36963	-0.371929	-0.836426	-0.681422
0.67516	-0.038211	-0.469315	-0.34348								3.37634	-0.376162	-0.824778	-0.678678
0.676502	-0.040032	-0.470533	-0.34433								3.38304	-0.389068	-0.814803	-0.675972
0.677843	-0.041046	-0.471846	-0.345834								3.38975	-0.400475	-0.814921	-0.667658
0.679184	-0.040368	-0.473576	-0.346773								3.39645	-0.413595	-0.809094	-0.662943
0.680525	-0.038901	-0.475812	-0.347714								3.40316	-0.420825	-0.792719	-0.662465
0.681866	-0.037328	-0.478117	-0.348592								3.40987	-0.423711	-0.7741	-0.662166
0.683207	-0.035193	-0.480426	-0.349308								3.41657	-0.434754	-0.760292	-0.668737
0.684548	-0.033659	-0.48239	-0.350173								3.42328	-0.437573	-0.760648	-0.671655
0.685889	-0.033679	-0.483563	-0.351165								3.42998	-0.43118	-0.764095	-0.672435
0.687231	-0.033855	-0.484249	-0.352155								3.43669	-0.428068	-0.776491	-0.659471
0.688572	-0.034511	-0.484859	-0.353182								3.4434	-0.410074	-0.790386	-0.64715
0.689913	-0.03635	-0.485468	-0.35374								3.4501	-0.404313	-0.796802	-0.641488
0.691254	-0.039591	-0.485538	-0.352912								3.45681	-0.416326	-0.795722	-0.647661
0.692595	-0.043546	-0.485288	-0.35201								3.46351	-0.424146	-0.810635	-0.663653
0.693936	-0.047497	-0.485033	-0.351116								3.47022	-0.42368	-0.829056	-0.683456
0.695277	-0.050418	-0.484783	-0.350363								3.47693	-0.424773	-0.833381	-0.68843
0.696618	-0.051073	-0.484589	-0.34977								3.48363	-0.433289	-0.844055	-0.687812
0.697959	-0.049733	-0.484807	-0.349126								3.49034	-0.456761	-0.846338	-0.685526
0.699301	-0.047715	-0.485508	-0.34848								3.49704	-0.471709	-0.846366	-0.687321
0.700642	-0.046033	-0.486295	-0.347656								3.50375	-0.465118	-0.827766	-0.697658
0.701983	-0.0454	-0.487075	-0.346552								3.51045	-0.452944	-0.800568	-0.714525
0.703324	-0.045793	-0.487629	-0.346132								3.51716	-0.430726	-0.790538	-0.723457
0.704665	-0.046503	-0.486823	-0.345806								3.52387	-0.417442	-0.793405	-0.717314
0.706006	-0.047211	-0.485125	-0.345502								3.53057	-0.418024	-0.775533	-0.715815
0.707347	-0.047288	-0.4834	-0.345456								3.53728	-0.428395	-0.777944	-0.718692
0.708688	-0.046765	-0.481741	-0.345879								3.54398	-0.439228	-0.788602	-0.732595
0.71003	-0.046216	-0.481425	-0.34636								3.55069	-0.433833	-0.788973	-0.746263
0.711371	-0.045723	-0.483252	-0.346841								3.5574	-0.418898	-0.792289	-0.755768
0.712712	-0.04523	-0.485084	-0.34702								3.5641	-0.403347	-0.799905	-0.772085
0.714053	-0.044756	-0.487047	-0.346783								3.57081	-0.41066	-0.80615	-0.791047
0.715394	-0.044441	-0.489801	-0.346847								3.57751	-0.432044	-0.816866	-0.798284
0.716735	-0.044234	-0.493397	-0.347169								3.58422	-0.455049	-0.821075	-0.810946
0.718076	-0.044044	-0.496974	-0.347491								3.59093	-0.452043	-0.818515	-0.83514
0.719417	-0.043996	-0.500562	-0.347959								3.59763	-0.442749	-0.828418	-0.854693
0.720759	-0.044483	-0.503711	-0.348261								3.60434	-0.432882	-0.830444	-0.861591
0.7221	-0.045726	-0.505901	-0.348153								3.61104	-0.413838	-0.837884	-0.84748
0.723441	-0.047172	-0.508094	-0.348044								3.61775	-0.415483	-0.846662	-0.839773
0.724782	-0.048623	-0.510366	-0.347944								3.62446	-0.429732	-0.856226	-0.836304
0.726123	-0.050589	-0.512506	-0.348354								3.63116	-0.43267	-0.86792	-0.825035
0.727464	-0.052269	-0.51439	-0.349723								3.63787	-0.4342	-0.881204	-0.816858
0.728805	-0.052945	-0.516234	-0.351523								3.64457	-0.456039	-0.8939	-0.814622
0.730146	-0.053393	-0.518403	-0.353321								3.65128	-0.463784	-0.907023	-0.813539
0.731488	-0.053867	-0.520568	-0.355035								3.65799	-0.471652	-0.920161	-0.810036
0.732829	-0.053442	-0.522741	-0.35683								3.66469	-0.475542	-0.933768	-0.801138
0.73417	-0.053323	-0.524867	-0.358755								3.6714	-0.483203	-0.938918	-0.803868
0.735511	-0.053729	-0.52684	-0.360694								3.6781	-0.479628	-0.933929	-0.820438
0.736852	-0.054187	-0.528725	-0.362593								3.68481	-0.489754	-0.932094	-0.820321
0.738193	-0.054381	-0.530607	-0.364016								3.69151	-0.490415	-0.933872	-0.824794
0.739534	-0.054068	-0.5324	-0.365036								3.69822	-0.515027	-0.938599	-0.839001
0.740875	-0.054149	-0.53363	-0.365974								3.70493	-0.517652	-0.938715	-0.838472
0.742217	-0.054461	-0.534446	-0.366898								3.71163	-0.486765	-0.928415	-0.828721
0.743558	-0.054773	-0.535225	-0.367938								3.71834	-0.463683	-0.928266	-0.814503
0.744899	-0.056562	-0.535984	-0.369086								3.72504	-0.45538	-0.90857	-0.797024
0.74624	-0.060031	-0.536663	-0.370115								3.73175	-0.449752	-0.898156	-0.78101
0.747581	-0.063967	-0.537418	-0.371021								3.73846	-0.445563	-0.889118	-0.768139
0.748922	-0.067919	-0.538219	-0.371926								3.74516	-0.456273	-0.894532	-0.753036
0.750263	-0.071877	-0.53902	-0.372607								3.75187	-0.442681	-0.897942	-0.765477
0.751604	-0.073713	-0.53996	-0.373167								3.75857	-0.425268	-0.896019	-0.769892
0.752945	-0.073821	-0.541212	-0.373746								3.76528	-0.401261	-0.884284	-0.771908
0.754287	-0.073637	-0.542827	-0.374324								3.77199	-0.38597	-0.875051	-0.779148
0.755628	-0.073454	-0.544502	-0.375056								3.77869	-0.38703	-0.870074	-0.793354
0.756969	-0.072979	-0.546155	-0.377682								3.7854	-0.39958	-0.861042	-0.817898
0.75831	-0.071447	-0.547684	-0.38158								3.7921	-0.402766	-0.868931	-0.842577
0.759651	-0.069936	-0.54806	-0.385654								3.79881	-0.417519	-0.862439	-0.860726
0.760992	-0.068461	-0.547892	-0.389733								3.80552	-0.419912	-0.861981	-0.874218
0.762333	-0.066985	-0.547709	-0.393861								3.81222	-0.408921	-0.856023	-0.887004
0.763674	-0.067432	-0.547299	-0.39744								3.81893	-0.407775	-0.858724	-0.88941
0.765016	-0.069354	-0.546613	-0.400664								3.82563	-0.411843	-0.859706	-0.892672
0.766357	-0.071438	-0.547189	-0.403844								3.83234	-0.419414	-0.852201	-0.890201
0.767698	-0.07352	-0.547764	-0.407029								3.83905	-0.438803	-0.859143	-0.897718
0.769039	-0.075603	-0.548575	-0.408961								3.84575	-0.454204	-0.864767	-0.911149
0.77038	-0.077289	-0.550672	-0.409254								3.85246	-0.455352	-0.870926	-0.902225
0.771721	-0.079642	-0.553899	-0.409238								3.85916	-0.454335	-0.87655	-0.889568
0.773062	-0.082068	-0.557587	-0.409221								3.86587	-0.443478	-0.881966	-0.873864
0.774403	-0.084484	-0.561264	-0.409172								3.87257	-0.446703	-0.882551	-0.870324
0.775744	-0.086814	-0.564166	-0.409478								3.87928	-0.444801	-0.877512	-0.881541
0.777086	-0.088872	-0.565443	-0.410277								3.88599	-0.44642	-0.864082	-0.88546
0.778427	-0.09083	-0.566559	-0.411152								3.89269	-0.443347	-0.85864	-0.891649
0.779768	-0.092785	-0.567599	-0.412028								3.8994	-0.429967	-0.872965	-0.896143
0.781109	-0.094744	-0.568704	-0.41202								3.9061	-0.420712	-0.872797	-0.88103
0.78245	-0.096334	-0.569886	-0.412011								3.91281	-0.405511	-0.866696	-0.856637
0.783791	-0.096831	-0.571179	-0.412073								3.91952	-0.395842	-0.866632	-0.845884
0.785132	-0.097239	-0.572597	-0.41214								3.92622	-0.389601	-0.864928	-0.844979
0.786474	-0.09765	-0.574017	-0.412292								3.93293	-0.390644	-0.863442	-0.85508
0.787815	-0.097895	-0.575224	-0.413447								3.93963	-0.383732	-0.868815	-0.8548
0.789156	-0.097804	-0.575869	-0.415182								3.94634	-0.391263	-0.872434	-0.834079
0.790497	-0.098216	-0.576049	-0.416942								3.95304	-0.389374	-0.882668	-0.829617
0.791838	-0.098707	-0.576071	-0.418689								3.95975	-0.3811	-0.891999	-0.816288
0.793179	-0.099193	-0.57604	-0.419499								3.96646	-0.380686	-0.905672	-0.802238
0.79452	-0.100639	-0.57574	-0.419347								3.97316	-0.376098	-0.928413	-0.812945
0.795861	-0.102465	-0.575217	-0.419144								3.97987	-0.3854	-0.946838	-0.815024
0.797202	-0.103848	-0.574665	-0.41896								3.98658	-0.393505	-0.964698	-0.811492
0.798544	-0.105195	-0.57411	-0.418759								3.99328	-0.397212	-0.975715	-0.801048
0.799885	-0.106541	-0.573666	-0.418267								3.99999	-0.398264	-0.981688	-0.802187
0.801226	-0.106557	-0.573883	-0.417792								4.00669	-0.411195	-0.979848	-0.819625
0.802567	-0.109211	-0.575133	-0.417334								4.0134	-0.42164	-0.981003	-0.836001
0.803908	-0.111951	-0.57667	-0.416873								4.0201	-0.428622	-0.980052	-0.830075
0.805249	-0.114694	-0.578209	-0.416513								4.02681	-0.437774	-0.978691	-0.824417
0.80659	-0.117068	-0.580405	-0.416056								4.03352	-0.45651	-0.972063	-0.828116
0.807931	-0.117813	-0.581307	-0.414807								4.04022	-0.473506	-0.958964	-0.824698
0.809273	-0.117333	-0.581553	-0.413546								4.04693	-0.483375	-0.959837	-0.815741
0.810614	-0.116853	-0.58174	-0.412301								4.05363	-0.485185	-0.953836	-0.812929
0.811955	-0.116363	-0.581912	-0.411786								4.06034	-0.492412	-0.926581	-0.824926
0.813296	-0.115719	-0.582082	-0.411953								4.06705	-0.5121	-0.91258	-0.812833
0.814637	-0.115983	-0.582863	-0.412276								4.07375	-0.524099	-0.904102	-0.786928
0.815978	-0.116486	-0.583653	-0.412601								4.08046	-0.533967	-0.905582	-0.778734
0.817319	-0.117002	-0.584429	-0.412883								4.08716	-0.53795	-0.922185	-0.782156
0.81866	-0.117736	-0.584994	-0.413014								4.09387	-0.537778	-0.926521	-0.796715
0.820001	-0.119374	-0.584917	-0.413329								4.10058	-0.527645	-0.924407	-0.808829
0.821343	-0.120647	-0.584657	-0.413644								4.10728	-0.514153	-0.927599	-0.821844
0.822684	-0.121914	-0.584395	-0.413871								4.11399	-0.508901	-0.91656	-0.855048
0.824025	-0.12315	-0.584385	-0.41339								4.12069	-0.509558	-0.922586	-0.874851
0.825366	-0.124039	-0.585513	-0.411686								4.1274	-0.507607	-0.952209	-0.883099
0.826707	-0.123971	-0.587322	-0.409381								4.1341	-0.488276	-0.973026	-0.89372
0.828048	-0.123275	-0.589159	-0.407083								4.14081	-0.470509	-0.988656	-0.910454
0.829389	-0.12258	-0.590997	-0.404966								4.14752	-0.461368	-0.981615	-0.918814
0.83073	-0.121924	-0.592456	-0.403516								4.15422	-0.459731	-0.974739	-0.922993
0.832072	-0.121625	-0.593499	-0.402127								4.16093	-0.461754	-0.95926	-0.931741
0.833413	-0.122095	-0.595281	-0.400691								4.16763	-0.458871	-0.946958	-0.931689
0.834754	-0.122641	-0.597141	-0.399357								4.17434	-0.44816	-0.944444	-0.924119
0.836095	-0.123103	-0.598876	-0.398844								4.18105	-0.43513	-0.942159	-0.897824
0.837436	-0.123297	-0.599841	-0.40062								4.18775	-0.432937	-0.929786	-0.881325
0.838777	-0.123484	-0.599709	-0.404617								4.19446	-0.427488	-0.917823	-0.874608
0.840118	-0.124974	-0.59935	-0.408631								4.20116	-0.419694	-0.907323	-0.884235
0.841459	-0.126467	-0.59899	-0.412447								4.20787	-0.412029	-0.907345	-0.886359
0.842801	-0.127968	-0.5987	-0.415764								4.21458	-0.407606	-0.910301	-0.887978
0.844142	-0.129526	-0.598101	-0.418796								4.22128	-0.405736	-0.916172	-0.889609
0.845483	-0.130653	-0.597069	-0.421852								4.22799	-0.407102	-0.92112	-0.883379
0.846824	-0.131579	-0.596036	-0.4249								4.23469	-0.409896	-0.926078	-0.884212
0.848165	-0.132504	-0.594975	-0.427703								4.2414	-0.411233	-0.927587	-0.887919
0.849506	-0.133637	-0.594288	-0.430069								4.24811	-0.411991	-0.935154	-0.897392
0.850847	-0.135705	-0.594665	-0.43238								4.25481	-0.412062	-0.947502	-0.901015
0.852188	-0.137398	-0.595528	-0.434856								4.26152	-0.4152	-0.952653	-0.891862
0.85353	-0.139084	-0.596392	-0.437318								4.26822	-0.424253	-0.952231	-0.880899
0.854871	-0.140684	-0.597575	-0.439256								4.27493	-0.426254	-0.951749	-0.873548
0.856212	-0.141716	-0.59837	-0.439682								4.28163	-0.423504	-0.939722	-0.854974
0.857553	-0.141738	-0.598785	-0.438604								4.28834	-0.418944	-0.930597	-0.839815
0.858894	-0.141228	-0.599141	-0.437527								4.29505	-0.415948	-0.940492	-0.828241
0.860235	-0.140718	-0.599496	-0.43647								4.30175	-0.429927	-0.948034	-0.812014
0.861576	-0.140403	-0.599817	-0.435425								4.30846	-0.443245	-0.955293	-0.801875
0.862917	-0.141076	-0.599244	-0.434306								4.31517	-0.449483	-0.950667	-0.797527
0.864258	-0.142986	-0.598535	-0.433138								4.32187	-0.451923	-0.948273	-0.796127
0.8656	-0.145081	-0.597821	-0.431971								4.32858	-0.448451	-0.948206	-0.797468
0.866941	-0.14716	-0.596445	-0.430763								4.33528	-0.443095	-0.942441	-0.790229
0.868282	-0.14837	-0.594168	-0.42953								4.34199	-0.448195	-0.944241	-0.793373
0.869623	-0.147316	-0.592021	-0.428323								4.34869	-0.449523	-0.951547	-0.806353
0.870964	-0.145981	-0.589884	-0.427113								4.3554	-0.452209	-0.952109	-0.802023
0.872305	-0.144648	-0.587876	-0.426076								4.36211	-0.454612	-0.945558	-0.798149
0.873646	-0.143593	-0.58768	-0.425518								4.36881	-0.451716	-0.937486	-0.803789
0.874987	-0.143276	-0.588801	-0.424994								4.37552	-0.456973	-0.940359	-0.805935
0.876329	-0.143147	-0.590019	-0.424244								4.38222	-0.464181	-0.936948	-0.803462
0.87767	-0.142711	-0.591204	-0.423493								4.38893	-0.472402	-0.936843	-0.804558
0.879011	-0.142275	-0.591951	-0.422519								4.39564	-0.478166	-0.940903	-0.807025
0.880352	-0.14144	-0.591069	-0.421961								4.40234	-0.480969	-0.956225	-0.8157
0.881693	-0.140376	-0.588712	-0.422121								4.40905	-0.483248	-0.968621	-0.821939
0.883034	-0.139948	-0.586422	-0.422482								4.41575	-0.483372	-0.969471	-0.827293
0.884375	-0.139519	-0.584334	-0.422829								4.42246	-0.498093	-0.971191	-0.839037
0.885716	-0.139135	-0.582695	-0.423033								4.42917	-0.51293	-0.971359	-0.848264
0.887058	-0.138995	-0.582397	-0.423593								4.43587	-0.519983	-0.957174	-0.854764
0.888399	-0.139095	-0.582571	-0.424381								4.44258	-0.519006	-0.944816	-0.859903
0.88974	-0.139197	-0.582745	-0.42517								4.44928	-0.511743	-0.948804	-0.869564
0.891081	-0.139301	-0.582776	-0.426464								4.45599	-0.505386	-0.952666	-0.870179
0.892422	-0.139639	-0.582173	-0.428423								4.4627	-0.508872	-0.95462	-0.870698
0.893763	-0.140003	-0.580957	-0.430461								4.4694	-0.52233	-0.951596	-0.865339
0.895104	-0.139073	-0.579743	-0.432454								4.47611	-0.537346	-0.952988	-0.855198
0.896445	-0.137742	-0.578352	-0.434444								4.48281	-0.54728	-0.960583	-0.855343
0.897786	-0.136407	-0.577117	-0.436525								4.48952	-0.54291	-0.960033	-0.861808
0.899128	-0.134833	-0.577305	-0.438038								4.49622	-0.534976	-0.968178	-0.861035
0.900469	-0.133143	-0.57852	-0.439106								4.50293	-0.524352	-0.986364	-0.853585
0.90181	-0.132005	-0.579732	-0.440093								4.50964	-0.519358	-0.994113	-0.845841
0.903151	-0.130869	-0.581412	-0.440742								4.51634	-0.52992	-0.988882	-0.836071
0.904492	-0.12949	-0.583118	-0.439186								4.52305	-0.530102	-0.98855	-0.837142
0.905833	-0.127602	-0.584513	-0.437412								4.52975	-0.514388	-0.990018	-0.84007
0.907174	-0.125806	-0.58587	-0.436051								4.53646	-0.506158	-0.992773	-0.840889
0.908515	-0.124431	-0.587228	-0.43473								4.54317	-0.511365	-0.986973	-0.845069
0.909857	-0.123057	-0.589125	-0.433385								4.54987	-0.518904	-0.98681	-0.84627
0.911198	-0.121922	-0.591082	-0.431839								4.55658	-0.528595	-1.00796	-0.8396
0.912539	-0.121471	-0.592964	-0.429858								4.56328	-0.530139	-1.00387	-0.84005
0.91388	-0.121521	-0.594856	-0.42774								4.56999	-0.534088	-0.994612	-0.845368
0.915221	-0.121608	-0.596055	-0.42563								4.57669	-0.539696	-1.00115	-0.853703
0.916562	-0.121719	-0.596001	-0.423434								4.5834	-0.530499	-1.01649	-0.851475
0.917903	-0.121709	-0.59573	-0.421266								4.59011	-0.528176	-1.02582	-0.861443
0.919244	-0.120651	-0.595456	-0.419129								4.59681	-0.541397	-1.02616	-0.86183
0.920586	-0.118714	-0.595183	-0.417001								4.60352	-0.539963	-1.0171	-0.871667
0.921927	-0.116776	-0.595871	-0.415335								4.61022	-0.5224	-1.02798	-0.864908
0.923268	-0.115079	-0.594319	-0.415687								4.61693	-0.522081	-1.03463	-0.857753
0.924609	-0.113852	-0.592731	-0.417095								4.62364	-0.520299	-1.02418	-0.859903
0.92595	-0.112787	-0.591157	-0.418622								4.63034	-0.520015	-1.03671	-0.870029
0.927291	-0.111679	-0.589778	-0.420145								4.63705	-0.509772	-1.04878	-0.886784
0.928632	-0.110571	-0.589252	-0.421779								4.64375	-0.503341	-1.04158	-0.900984
0.929973	-0.108853	-0.588587	-0.423134								4.65046	-0.513606	-1.031	-0.919821
0.931315	-0.106783	-0.587921	-0.423879								4.65717	-0.516964	-1.01892	-0.928559
0.932656	-0.104769	-0.587215	-0.424593								4.66387	-0.519664	-1.00991	-0.943832
0.933997	-0.102757	-0.586958	-0.425304								4.67058	-0.52757	-1.00705	-0.946605
0.935338	-0.100811	-0.588758	-0.425963								4.67728	-0.535604	-0.997901	-0.972519
0.936679	-0.099334	-0.591198	-0.427289								4.68399	-0.521276	-0.992487	-0.982051
0.93802	-0.098287	-0.593714	-0.428786								4.6907	-0.51387	-0.981714	-0.975735
0.939361	-0.097338	-0.59612	-0.430299								4.6974	-0.521503	-0.970264	-0.964015
0.940702	-0.096389	-0.59654	-0.432038								4.70411	-0.539288	-0.97042	-0.960143
0.942043	-0.095937	-0.593951	-0.434316								4.71081	-0.528778	-0.975358	-0.964825
0.943385	-0.095309	-0.59137	-0.437146								4.71752	-0.524624	-0.971382	-0.96144
0.944726	-0.094313	-0.589039	-0.439978								4.72423	-0.527198	-0.970625	-0.946594
0.946067	-0.093213	-0.588024	-0.442679								4.73093	-0.52799	-0.976937	-0.926625
0.947408	-0.092112	-0.588555	-0.444289								4.73764	-0.518282	-0.977098	-0.909207
0.948749	-0.090737	-0.58923	-0.445542								4.74434	-0.507421	-0.969166	-0.888137
0.95009	-0.090235	-0.589906	-0.446865								4.75105	-0.506684	-0.971502	-0.883398
0.951431	-0.090554	-0.589954	-0.448195								4.75776	-0.505067	-0.981991	-0.889372
0.952772	-0.090872	-0.589771	-0.4494								4.76446	-0.484333	-0.989547	-0.891854
0.954114	-0.091185	-0.59029	-0.450076								4.77117	-0.482368	-0.988414	-0.889945
0.955455	-0.09123	-0.590904	-0.450781								4.77787	-0.493172	-0.989995	-0.875258
0.956796	-0.090997	-0.591573	-0.451439								4.78458	-0.499923	-0.999186	-0.868644
0.958137	-0.090696	-0.592809	-0.452142								4.79129	-0.513411	-1.00314	-0.86548
0.959478	-0.090395	-0.594451	-0.452992								4.79799	-0.523712	-1.01205	-0.873595
0.960819	-0.091611	-0.596113	-0.454079								4.8047	-0.533976	-1.01696	-0.876848
0.96216	-0.09381	-0.597777	-0.455351								4.8114	-0.544048	-1.02243	-0.880805
0.963501	-0.096099	-0.598088	-0.456628								4.81811	-0.55295	-1.01841	-0.889765
0.964843	-0.098391	-0.596253	-0.45801								4.82481	-0.550396	-1.02273	-0.901659
0.966184	-0.100513	-0.593713	-0.460094								4.83152	-0.558403	-1.01754	-0.902603
0.967525	-0.101577	-0.591131	-0.462094								4.83823	-0.553446	-1.00623	-0.889639
0.968866	-0.101923	-0.58854	-0.463875								4.84493	-0.555043	-1.00339	-0.895462
0.970207	-0.102147	-0.586811	-0.465656								4.85164	-0.550042	-1.00007	-0.905147
0.971548	-0.102371	-0.583873	-0.467208								4.85834	-0.540303	-0.998156	-0.910552
0.972889	-0.101785	-0.580806	-0.467762								4.86505	-0.531954	-0.988288	-0.915944
0.97423	-0.100522	-0.57775	-0.467917								4.87176	-0.531354	-0.989535	-0.920815
0.975572	-0.099168	-0.574821	-0.468072								4.87846	-0.518013	-0.982033	-0.920903
0.976913	-0.09781	-0.573028	-0.468283								4.88517	-0.507401	-0.976961	-0.914229
0.978254	-0.096456	-0.572467	-0.468421								4.89187	-0.509397	-0.973838	-0.911996
0.979595	-0.094633	-0.571905	-0.467357								4.89858	-0.506487	-0.966861	-0.911109
0.980936	-0.092748	-0.571345	-0.464835								4.90529	-0.492626	-0.96987	-0.91393
0.982277	-0.090871	-0.570584	-0.462314								4.91199	-0.492038	-0.970547	-0.908008
0.983618	-0.088997	-0.568684	-0.459769								4.9187	-0.491424	-0.967438	-0.903247
0.984959	-0.087782	-0.566522	-0.458125								4.9254	-0.491351	-0.970059	-0.904633
0.986301	-0.088762	-0.564367	-0.458539								4.93211	-0.48641	-0.962028	-0.896793
0.987642	-0.09028	-0.562977	-0.459408								4.93881	-0.490372	-0.953795	-0.900619
0.988983	-0.09183	-0.563792	-0.460274								4.94552	-0.511047	-0.953829	-0.91198
0.990324	-0.093381	-0.565326	-0.460732								4.95223	-0.527341	-0.952206	-0.917103
0.991665	-0.095067	-0.566974	-0.46045								4.95893	-0.541583	-0.949288	-0.916572
0.993006	-0.096263	-0.568641	-0.459925								4.96564	-0.56643	-0.956963	-0.926855
0.994347	-0.09741	-0.570673	-0.4594								4.97234	-0.608004	-0.958597	-0.934928
0.995688	-0.098505	-0.573945	-0.459072								4.97905	-0.626557	-0.959335	-0.93839
0.997029	-0.099507	-0.577998	-0.460086								4.98576	-0.637207	-0.959336	-0.938714
0.998371	-0.099921	-0.582051	-0.462821								4.99246	-0.635551	-0.948171	-0.936054
0.999712	-0.099678	-0.585185	-0.466101								4.99917	-0.63275	-0.941514	-0.945385
1.00105	-0.09931	-0.58578	-0.469377								5.00587	-0.618822	-0.943533	-0.947422
1.00239	-0.098942	-0.584945	-0.472277								5.01258	-0.611503	-0.939861	-0.935667
1.00374	-0.098342	-0.584033	-0.473827								5.01929	-0.607594	-0.932571	-0.929838
1.00508	-0.097217	-0.583319	-0.474571								5.02599	-0.59624	-0.934822	-0.920141
1.00642	-0.095943	-0.584855	-0.475314								5.0327	-0.572198	-0.942493	-0.912414
1.00776	-0.094661	-0.588777	-0.476016								5.0394	-0.547638	-0.946932	-0.912828
1.0091	-0.09338	-0.593044	-0.476374								5.04611	-0.531024	-0.951408	-0.915601
1.01044	-0.093373	-0.597306	-0.476625								5.05281	-0.510699	-0.953081	-0.924668
1.01178	-0.094525	-0.601433	-0.476967								5.05952	-0.506006	-0.958916	-0.932514
1.01312	-0.095798	-0.60421	-0.47732								5.06623	-0.518095	-0.966574	-0.930439
1.01446	-0.097077	-0.605818	-0.47763								5.07293	-0.524447	-0.969512	-0.929565
1.01581	-0.097596	-0.607196	-0.477782								5.07964	-0.520421	-0.980381	-0.92753
1.01715	-0.097252	-0.608572	-0.477792								5.08634	-0.514086	-0.991124	-0.922923
1.01849	-0.097838	-0.608612	-0.477774								5.09305	-0.50793	-0.986686	-0.922102
1.01983	-0.098486	-0.606781	-0.477756								5.09976	-0.52011	-0.970927	-0.916876
1.02117	-0.099132	-0.60459	-0.477705								5.10646	-0.526673	-0.968044	-0.908136
1.02251	-0.100187	-0.602363	-0.479412								5.11317	-0.525781	-0.959867	-0.896609
1.02385	-0.099504	-0.600118	-0.482384								5.11987	-0.525988	-0.964173	-0.886373
1.02519	-0.098571	-0.599019	-0.485357								5.12658	-0.527564	-0.970135	-0.883646
1.02653	-0.097643	-0.599871	-0.488276								5.13329	-0.517333	-0.974773	-0.874045
1.02788	-0.096754	-0.600848	-0.490979								5.13999	-0.517871	-0.975937	-0.859353
1.02922	-0.096109	-0.601833	-0.493469								5.1467	-0.524772	-0.956723	-0.854102
1.03056	-0.09532	-0.602965	-0.49589								5.1534	-0.532498	-0.951273	-0.853734
1.0319	-0.094528	-0.602807	-0.498317								5.16011	-0.537036	-0.938949	-0.853952
1.03324	-0.093767	-0.602309	-0.501033								5.16682	-0.525601	-0.937434	-0.852944
1.03458	-0.093513	-0.60181	-0.502453								5.17352	-0.520806	-0.945424	-0.859801
1.03592	-0.09465	-0.601543	-0.502607								5.18023	-0.53221	-0.95291	-0.871909
1.03726	-0.096411	-0.602365	-0.502496								5.18693	-0.542179	-0.95136	-0.887896
1.0386	-0.098163	-0.602764	-0.502385								5.19364	-0.545819	-0.950139	-0.894989
1.03994	-0.099904	-0.603156	-0.502715								5.20035	-0.558743	-0.940812	-0.907148
1.04129	-0.101431	-0.603363	-0.504511								5.20705	-0.562427	-0.936555	-0.930007
1.04263	-0.10278	-0.602882	-0.506679								5.21376	-0.559557	-0.945072	-0.9422
1.04397	-0.104138	-0.602151	-0.50885								5.22046	-0.558333	-0.956308	-0.951203
1.04531	-0.105489	-0.601934	-0.51213								5.22717	-0.560161	-0.980914	-0.967131
1.04665	-0.106788	-0.601716	-0.517021								5.23388	-0.564518	-0.98502	-0.97721
1.04799	-0.108076	-0.601831	-0.521787								5.24058	-0.563077	-0.976268	-0.97702
1.04933	-0.109405	-0.603061	-0.526506								5.24729	-0.558586	-0.971842	-0.973557
1.05067	-0.110666	-0.604648	-0.531227								5.25399	-0.558887	-0.968522	-0.963889
1.05201	-0.112036	-0.606228	-0.533455								5.2607	-0.557943	-0.967367	-0.96687
1.05336	-0.112873	-0.607718	-0.533844								5.26741	-0.549049	-0.970956	-0.960778
1.0547	-0.114717	-0.608899	-0.53397								5.27411	-0.540435	-0.976672	-0.939161
1.05604	-0.11708	-0.610236	-0.534086								5.28082	-0.532606	-0.9809	-0.922803
1.05738	-0.119447	-0.612097	-0.534304								5.28752	-0.53029	-0.96827	-0.915266
1.05872	-0.121931	-0.61396	-0.535248								5.29423	-0.52786	-0.958149	-0.916684
1.06006	-0.124932	-0.615263	-0.536928								5.30093	-0.523234	-0.96208	-0.92622
1.0614	-0.127523	-0.614725	-0.53863								5.30764	-0.522548	-0.963789	-0.940157
1.06274	-0.130111	-0.612878	-0.540173								5.31435	-0.523102	-0.971449	-0.946595
1.06408	-0.13276	-0.610886	-0.540324								5.32105	-0.522696	-0.98163	-0.932328
1.06543	-0.135692	-0.608897	-0.538342								5.32776	-0.529331	-0.980946	-0.917285
1.06677	-0.137915	-0.607617	-0.535594								5.33446	-0.53399	-0.974608	-0.923563
1.06811	-0.139096	-0.606381	-0.53278								5.34117	-0.539898	-0.965754	-0.931292
1.06945	-0.140274	-0.604988	-0.529962								5.34788	-0.545248	-0.959071	-0.939837
1.07079	-0.141505	-0.603591	-0.528907								5.35458	-0.54166	-0.961075	-0.938721
1.07213	-0.143261	-0.601959	-0.529898								5.36129	-0.543786	-0.960049	-0.942115
1.07347	-0.14622	-0.599674	-0.531016								5.36799	-0.548015	-0.964529	-0.929883
1.07481	-0.149308	-0.597216	-0.532134								5.3747	-0.548259	-0.968909	-0.920124
1.07616	-0.152341	-0.594743	-0.533181								5.3814	-0.553402	-0.960056	-0.91247
1.0775	-0.154745	-0.592285	-0.533928								5.38811	-0.557079	-0.945569	-0.924406
1.07884	-0.155198	-0.59136	-0.534551								5.39482	-0.552147	-0.968552	-0.927069
1.08018	-0.154046	-0.591577	-0.535175								5.40152	-0.549208	-0.989846	-0.916665
1.08152	-0.152905	-0.59194	-0.535804								5.40823	-0.543263	-1.01395	-0.913582
1.08286	-0.151463	-0.592305	-0.536467								5.41493	-0.540284	-1.03835	-0.9145
1.0842	-0.149642	-0.592753	-0.535549								5.42164	-0.54586	-1.05862	-0.911347
1.08554	-0.149169	-0.594616	-0.534457								5.42835	-0.55011	-1.06656	-0.887242
1.08688	-0.14976	-0.595797	-0.533359								5.43505	-0.558348	-1.05595	-0.874581
1.08823	-0.150353	-0.596975	-0.531967								5.44176	-0.560286	-1.05402	-0.879251
1.08957	-0.151603	-0.597935	-0.528478								5.44846	-0.551189	-1.06611	-0.890349
1.09091	-0.153855	-0.597605	-0.526001								5.45517	-0.548985	-1.07799	-0.891457
1.09225	-0.155539	-0.596669	-0.523527								5.46188	-0.54841	-1.07237	-0.897422
1.09359	-0.157227	-0.59648	-0.521048								5.46858	-0.545151	-1.07227	-0.904324
1.09493	-0.158938	-0.596295	-0.518623								5.47529	-0.549123	-1.05327	-0.909966
1.09627	-0.160328	-0.596292	-0.5161								5.48199	-0.552623	-1.03527	-0.911798
1.09761	-0.160507	-0.597468	-0.513437								5.4887	-0.55158	-1.0241	-0.923101
1.09895	-0.159712	-0.598134	-0.510779								5.49541	-0.550534	-1.03214	-0.937214
1.1003	-0.158918	-0.59872	-0.50867								5.50211	-0.545945	-1.04632	-0.952807
1.10164	-0.157719	-0.599334	-0.507864								5.50882	-0.544382	-1.05657	-0.942786
1.10298	-0.156098	-0.600241	-0.505996								5.51552	-0.547559	-1.06212	-0.935417
1.10432	-0.154687	-0.601869	-0.504129								5.52223	-0.546173	-1.06865	-0.944062
1.10566	-0.153312	-0.603983	-0.502205								5.52893	-0.546934	-1.06059	-0.940245
1.107	-0.151928	-0.606098	-0.499623								5.53564	-0.55253	-1.05561	-0.942267
1.10834	-0.150475	-0.607853	-0.495921								5.54235	-0.554738	-1.05536	-0.947931
1.10968	-0.148356	-0.608906	-0.49227								5.54905	-0.550615	-1.04958	-0.952437
1.11102	-0.145118	-0.609853	-0.488619								5.55576	-0.54379	-1.04077	-0.959386
1.11237	-0.141875	-0.610908	-0.485141								5.56247	-0.537304	-1.02499	-0.964594
1.11371	-0.138623	-0.611962	-0.48291								5.56917	-0.538408	-1.01083	-0.957916
1.11505	-0.135453	-0.612928	-0.482583								5.57588	-0.541118	-1.00228	-0.960488
1.11639	-0.132728	-0.613832	-0.482787								5.58258	-0.543473	-1.00031	-0.958977
1.11773	-0.130336	-0.614748	-0.482997								5.58929	-0.53897	-0.998987	-0.949764
1.11907	-0.127954	-0.615664	-0.483493								5.596	-0.537109	-1.00197	-0.960951
1.12041	-0.125058	-0.616186	-0.48472								5.6027	-0.539576	-0.995364	-0.952968
1.12175	-0.122095	-0.615819	-0.485949								5.60941	-0.536916	-0.99572	-0.94625
1.12309	-0.120311	-0.614877	-0.487182								5.61611	-0.533951	-0.986831	-0.945695
1.12444	-0.118673	-0.61383	-0.488315								5.62282	-0.539593	-0.985061	-0.946835
1.12578	-0.117061	-0.612781	-0.488775								5.62952	-0.543462	-0.98739	-0.951917
1.12712	-0.115696	-0.612788	-0.488125								5.63623	-0.55595	-0.988678	-0.961685
1.12846	-0.114698	-0.613575	-0.487071								5.64294	-0.563786	-0.987585	-0.965021
1.1298	-0.113809	-0.614626	-0.486016								5.64964	-0.565235	-0.986231	-0.963995
1.13114	-0.112919	-0.615699	-0.485439								5.65635	-0.572444	-0.978812	-0.958516
1.13248	-0.112632	-0.616838	-0.4857								5.66305	-0.571451	-0.991632	-0.949697
1.13382	-0.113511	-0.618573	-0.486103								5.66976	-0.554302	-1.00233	-0.963771
1.13516	-0.114755	-0.619228	-0.486488								5.67647	-0.554453	-1.01422	-0.973824
1.13651	-0.115814	-0.619715	-0.486773								5.68317	-0.565875	-1.03012	-0.963072
1.13785	-0.116871	-0.620197	-0.486199								5.68988	-0.562962	-1.02911	-0.945104
1.13919	-0.117178	-0.620735	-0.485256								5.69658	-0.559001	-1.03694	-0.937521
1.14053	-0.117047	-0.621937	-0.484843								5.70329	-0.54781	-1.03428	-0.944257
1.14187	-0.11721	-0.62489	-0.48443								5.71	-0.528762	-1.02282	-0.953651
1.14321	-0.117474	-0.627836	-0.48408								5.7167	-0.52098	-1.01078	-0.959194
1.14455	-0.118259	-0.630708	-0.483266								5.72341	-0.525351	-1.00586	-0.96506
1.14589	-0.120631	-0.633143	-0.481737								5.73011	-0.540089	-1.00268	-0.969437
1.14724	-0.123529	-0.635353	-0.479988								5.73682	-0.549594	-1.00276	-0.967627
1.14858	-0.126202	-0.637722	-0.478239								5.74352	-0.555569	-0.995665	-0.970598
1.14992	-0.12888	-0.640106	-0.477604								5.75023	-0.552639	-0.995093	-0.98796
1.15126	-0.130115	-0.642693	-0.478727								5.75694	-0.565098	-0.992762	-0.999993
1.1526	-0.12917	-0.64557	-0.480493								5.76364	-0.590783	-0.981876	-1.00008
1.15394	-0.127136	-0.647017	-0.482265								5.77035	-0.610093	-0.979951	-0.995145
1.15528	-0.124956	-0.648317	-0.483706								5.77705	-0.638199	-0.983499	-0.997731
1.15662	-0.122915	-0.649346	-0.484293								5.78376	-0.645449	-0.992442	-0.998237
1.15796	-0.12139	-0.64939	-0.484618								5.79047	-0.642545	-0.991192	-0.994988
1.15931	-0.120647	-0.648715	-0.484988								5.79717	-0.630556	-0.98229	-0.992152
1.16065	-0.120353	-0.647954	-0.485355								5.80388	-0.625249	-0.987045	-0.985778
1.16199	-0.120145	-0.647192	-0.485912								5.81058	-0.623188	-0.999188	-0.984894
1.16333	-0.120535	-0.646832	-0.485544								5.81729	-0.628423	-1.01763	-0.984853
1.16467	-0.122251	-0.646998	-0.484677								5.824	-0.620926	-1.03499	-0.989554
1.16601	-0.124357	-0.647088	-0.483771								5.8307	-0.601099	-1.04761	-0.993571
1.16735	-0.12626	-0.647125	-0.482857								5.83741	-0.563873	-1.07144	-0.992836
1.16869	-0.128165	-0.647067	-0.483647								5.84411	-0.542208	-1.09	-0.984141
1.17003	-0.129531	-0.646531	-0.48468								5.85082	-0.540261	-1.10916	-0.99587
1.17138	-0.130442	-0.644693	-0.485684								5.85752	-0.533859	-1.13942	-1.01313
1.17272	-0.13131	-0.642172	-0.486718								5.86423	-0.525807	-1.15097	-1.0396
1.17406	-0.132193	-0.639651	-0.487728								5.87094	-0.536606	-1.14061	-1.0676
1.1754	-0.133338	-0.636946	-0.48887								5.87764	-0.529195	-1.13227	-1.07651
1.17674	-0.135683	-0.635004	-0.490163								5.88435	-0.526225	-1.12325	-1.07655
1.17808	-0.138113	-0.634943	-0.491496								5.89105	-0.523539	-1.14266	-1.07373
1.17942	-0.140251	-0.63548	-0.492826								5.89776	-0.513733	-1.14087	-1.07107
1.18076	-0.142364	-0.636021	-0.492582								5.90447	-0.524505	-1.12192	-1.0759
1.1821	-0.144111	-0.636538	-0.492295								5.91117	-0.525068	-1.10808	-1.08106
1.18345	-0.145705	-0.634864	-0.492163								5.91788	-0.524199	-1.07891	-1.0705
1.18479	-0.14887	-0.63175	-0.492031								5.92459	-0.532295	-1.05125	-1.05573
1.18613	-0.152622	-0.628456	-0.491909								5.93129	-0.54253	-1.04505	-1.03305
1.18747	-0.15639	-0.625247	-0.491088								5.938	-0.544502	-1.05564	-1.02624
1.18881	-0.158451	-0.622642	-0.488896								5.9447	-0.541378	-1.05454	-1.03513
1.19015	-0.158562	-0.622499	-0.486456								5.95141	-0.533224	-1.04847	-1.05725
1.19149	-0.157043	-0.622445	-0.484014								5.95811	-0.538967	-1.02636	-1.09217
1.19283	-0.15512	-0.622378	-0.482112								5.96482	-0.542823	-1.02743	-1.11319
1.19417	-0.153153	-0.621993	-0.481242								5.97153	-0.531037	-1.02961	-1.12423
1.19552	-0.151017	-0.620879	-0.480607								5.97823	-0.525649	-1.02991	-1.1402
1.19686	-0.14955	-0.619285	-0.479983								5.98494	-0.527973	-1.03414	-1.16181
1.1982	-0.148364	-0.617762	-0.479359								5.99164	-0.526043	-1.0362	-1.17076
1.19954	-0.147197	-0.616352	-0.479174								5.99835	-0.52113	-1.04085	-1.16603
1.20088	-0.146161	-0.615978	-0.480758								6.00506	-0.51631	-1.0528	-1.15214
1.20222	-0.145616	-0.616943	-0.482461								6.01176	-0.528079	-1.06012	-1.13401
1.20356	-0.145552	-0.618041	-0.484175								6.01847	-0.539087	-1.06249	-1.09345
1.2049	-0.145565	-0.619073	-0.485458								6.02517	-0.541312	-1.06421	-1.06822
1.20624	-0.145579	-0.619339	-0.483705								6.03188	-0.545593	-1.05717	-1.05157
1.20758	-0.145138	-0.617699	-0.479756								6.03859	-0.556451	-1.04996	-1.03797
1.20893	-0.143752	-0.615648	-0.475784								6.04529	-0.549947	-1.04493	-1.01944
1.21027	-0.142077	-0.613595	-0.471837								6.052	-0.541947	-1.04583	-0.997326
1.21161	-0.140243	-0.611567	-0.469044								6.0587	-0.528025	-1.05974	-0.992402
1.21295	-0.138381	-0.609564	-0.468468								6.06541	-0.52961	-1.07012	-0.998801
1.21429	-0.136793	-0.607416	-0.468085								6.07212	-0.532178	-1.07987	-0.996191
1.21563	-0.134154	-0.605202	-0.467686								6.07882	-0.522208	-1.09255	-0.99632
1.21697	-0.131122	-0.602987	-0.467112								6.08553	-0.514235	-1.10727	-1.01355
1.21831	-0.12809	-0.601591	-0.466521								6.09223	-0.506544	-1.12526	-0.998118
1.21965	-0.125476	-0.602322	-0.468235								6.09894	-0.503727	-1.1387	-0.996211
1.221	-0.1247	-0.604285	-0.469939								6.10564	-0.504252	-1.15055	-0.989169
1.22234	-0.125712	-0.606254	-0.471527								6.11235	-0.506059	-1.15229	-0.99174
1.22368	-0.127072	-0.608237	-0.472969								6.11906	-0.497323	-1.1515	-1.00313
1.22502	-0.128429	-0.610199	-0.473271								6.12576	-0.501631	-1.13754	-1.00259
1.22636	-0.129169	-0.611861	-0.473071								6.13247	-0.498514	-1.1231	-1.00775
1.2277	-0.129474	-0.613328	-0.472872								6.13917	-0.492976	-1.10601	-1.00908
1.22904	-0.129682	-0.614805	-0.472742								6.14588	-0.513176	-1.09617	-1.0098
1.23038	-0.129881	-0.616375	-0.47414								6.15259	-0.528569	-1.07509	-1.01448
1.23173	-0.130183	-0.617221	-0.476404								6.15929	-0.539257	-1.06191	-1.02215
1.23307	-0.131076	-0.617363	-0.478658								6.166	-0.540171	-1.06653	-1.02461
1.23441	-0.132704	-0.617363	-0.480937								6.1727	-0.549085	-1.06591	-1.0296
1.23575	-0.13442	-0.617363	-0.483338								6.17941	-0.559359	-1.07623	-1.03468
1.23709	-0.136142	-0.618716	-0.48577								6.18612	-0.566451	-1.07971	-1.03369
1.23843	-0.137809	-0.620248	-0.487876								6.19282	-0.567622	-1.08461	-1.03892
1.23977	-0.1376	-0.621748	-0.489992								6.19953	-0.563208	-1.09161	-1.02855
1.24111	-0.135401	-0.623245	-0.492047								6.20623	-0.556545	-1.08392	-1.02505
1.24246	-0.133078	-0.623429	-0.493925								6.21294	-0.540421	-1.06965	-1.02168
1.2438	-0.130753	-0.622222	-0.496099								6.21964	-0.533151	-1.0829	-1.00522
1.24514	-0.129133	-0.621738	-0.498507								6.22635	-0.529886	-1.08396	-0.989546
1.24648	-0.128929	-0.621261	-0.500904								6.23306	-0.51982	-1.07785	-0.976373
1.24782	-0.128905	-0.620981	-0.50293								6.23976	-0.514756	-1.07073	-0.969618
1.24916	-0.128876	-0.623205	-0.503268								6.24647	-0.511222	-1.07032	-0.969187
1.2505	-0.12827	-0.625766	-0.502114								6.25317	-0.526164	-1.0683	-0.966021
1.25184	-0.125775	-0.6281	-0.500957								6.25988	-0.544309	-1.0811	-0.968008
1.25318	-0.123808	-0.630687	-0.500086								6.26659	-0.567506	-1.09373	-0.974582
1.25452	-0.121856	-0.632925	-0.500437								6.27329	-0.582823	-1.10364	-0.975636
1.25587	-0.119992	-0.633249	-0.502191								6.28	-0.58003	-1.10731	-0.978824
1.25721	-0.119669	-0.634475	-0.504385								6.2867	-0.572399	-1.1126	-0.993806
1.25855	-0.120327	-0.635705	-0.50658								6.29341	-0.571182	-1.12469	-0.999458
1.25989	-0.120696	-0.637023	-0.508602								6.30012	-0.578121	-1.14729	-1.01018
1.26123	-0.121064	-0.638981	-0.510342								6.30682	-0.573854	-1.17374	-1.01446
1.26257	-0.121348	-0.641712	-0.512114								6.31353	-0.566883	-1.18445	-1.00722
1.26391	-0.120862	-0.644561	-0.513925								6.32023	-0.539453	-1.17753	-1.00761
1.26525	-0.119339	-0.647413	-0.515652								6.32694	-0.517238	-1.15761	-1.0136
1.26659	-0.117649	-0.649781	-0.516415								6.33365	-0.494579	-1.14879	-1.01844
1.26794	-0.11596	-0.650048	-0.515714								6.34035	-0.474401	-1.15403	-1.0201
1.26928	-0.114077	-0.648322	-0.514561								6.34706	-0.454483	-1.15406	-1.01862
1.27062	-0.11172	-0.646593	-0.513409								6.35376	-0.441713	-1.14722	-1.02098
1.27196	-0.109326	-0.644961	-0.513298								6.36047	-0.439034	-1.14103	-1.02625
1.2733	-0.106928	-0.644012	-0.515129								6.36717	-0.450807	-1.13833	-1.0279
1.27464	-0.104565	-0.644268	-0.517411								6.37388	-0.461299	-1.13857	-1.0319
1.27598	-0.103115	-0.645098	-0.519302								6.38059	-0.464219	-1.14866	-1.03486
1.27732	-0.104172	-0.645927	-0.521235								6.38729	-0.4679	-1.1586	-1.02863
1.27866	-0.106123	-0.646882	-0.522575								6.394	-0.466131	-1.1531	-1.01441
1.28001	-0.108093	-0.647248	-0.523212								6.40071	-0.468322	-1.14835	-1.00746
1.28135	-0.110336	-0.646937	-0.524648								6.40741	-0.47223	-1.14471	-1.00466
1.28269	-0.113596	-0.646508	-0.526382								6.41412	-0.476788	-1.13678	-0.998852
1.28403	-0.115126	-0.645925	-0.527619								6.42082	-0.480359	-1.13519	-0.996486
1.28537	-0.116655	-0.643784	-0.527123								6.42753	-0.479082	-1.12366	-0.998773
1.28671	-0.117977	-0.640935	-0.526111								6.43423	-0.470048	-1.09911	-0.996386
1.28805	-0.117704	-0.638036	-0.525945								6.44094	-0.463942	-1.09755	-0.99446
1.28939	-0.11662	-0.635149	-0.525778								6.44765	-0.466759	-1.09428	-0.993137
1.29073	-0.116056	-0.632413	-0.526209								6.45435	-0.474791	-1.08227	-0.992387
1.29208	-0.11549	-0.630086	-0.527369								6.46106	-0.480428	-1.09502	-0.989852
1.29342	-0.114957	-0.627809	-0.528554								6.46776	-0.478991	-1.09831	-0.985241
1.29476	-0.114583	-0.625529	-0.529628								6.47447	-0.476013	-1.10758	-0.985934
1.2961	-0.114256	-0.623249	-0.530703								6.48118	-0.472472	-1.12589	-0.993003
1.29744	-0.11393	-0.622144	-0.531343								6.48788	-0.464894	-1.14214	-0.985938
1.29878	-0.113562	-0.622237	-0.530867								6.49459	-0.456294	-1.15496	-0.979457
1.30012	-0.112801	-0.622331	-0.529305								6.50129	-0.447255	-1.14819	-0.978142
1.30146	-0.11084	-0.622427	-0.527398								6.508	-0.436873	-1.12754	-0.982327
1.3028	-0.107771	-0.622538	-0.525643								6.51471	-0.427536	-1.11449	-0.986539
1.30415	-0.104707	-0.622682	-0.524217								6.52141	-0.419687	-1.12614	-1.00113
1.30549	-0.102174	-0.622587	-0.525311								6.52812	-0.417355	-1.13796	-1.01101
1.30683	-0.101975	-0.622486	-0.527585								6.53482	-0.425007	-1.14438	-1.02022
1.30817	-0.104384	-0.622342	-0.52985								6.54153	-0.434662	-1.13613	-1.02977
1.30951	-0.107631	-0.621463	-0.531797								6.54824	-0.444831	-1.12	-1.03252
1.31085	-0.110874	-0.620671	-0.531871								6.55494	-0.453304	-1.10478	-1.03673
1.31219	-0.11369	-0.620199	-0.52897								6.56165	-0.452535	-1.10099	-1.04102
1.31353	-0.115116	-0.619729	-0.525306								6.56835	-0.444951	-1.11572	-1.03883
1.31488	-0.115495	-0.619369	-0.521643								6.57506	-0.443176	-1.12688	-1.02976
1.31622	-0.11566	-0.619351	-0.519578								6.58176	-0.443764	-1.13184	-1.0256
1.31756	-0.115767	-0.618934	-0.517772								6.58847	-0.439062	-1.1322	-1.01192
1.3189	-0.115604	-0.618517	-0.51589								6.59518	-0.427977	-1.13125	-1.01255
1.32024	-0.115095	-0.617971	-0.514002								6.60188	-0.415123	-1.14105	-1.00435
1.32158	-0.114778	-0.61689	-0.511876								6.60859	-0.40891	-1.16172	-0.998638
1.32292	-0.114461	-0.615427	-0.509537								6.61529	-0.405092	-1.17955	-1.00449
1.32426	-0.114257	-0.614132	-0.508703								6.622	-0.393958	-1.19915	-1.00982
1.3256	-0.114484	-0.612838	-0.508069								6.62871	-0.389414	-1.21755	-1.00577
1.32695	-0.11492	-0.611375	-0.507439								6.63541	-0.395775	-1.23299	-1.00159
1.32829	-0.115342	-0.610052	-0.50672								6.64212	-0.397559	-1.24785	-0.998448
1.32963	-0.115763	-0.609217	-0.506146								6.64882	-0.396178	-1.25371	-0.997954
1.33097	-0.116454	-0.608492	-0.505654								6.65553	-0.39642	-1.24628	-0.999296
1.33231	-0.118505	-0.607947	-0.505178								6.66224	-0.394898	-1.24001	-0.997135
1.33365	-0.122151	-0.608979	-0.504774								6.66894	-0.391584	-1.23633	-1.00473
1.33499	-0.125794	-0.609942	-0.505065								6.67565	-0.381061	-1.23413	-1.01344
1.33633	-0.12945	-0.610265	-0.504619								6.68235	-0.367653	-1.23976	-1.01823
1.33767	-0.133029	-0.610588	-0.504001								6.68906	-0.360994	-1.2372	-1.01918
1.33902	-0.136291	-0.610392	-0.503377								6.69576	-0.352038	-1.22971	-1.02356
1.34036	-0.139272	-0.610089	-0.503124								6.70247	-0.33992	-1.22591	-1.03151
1.3417	-0.142251	-0.610455	-0.504197								6.70918	-0.336277	-1.23131	-1.04054
1.34304	-0.144387	-0.611015	-0.506517								6.71588	-0.336714	-1.23697	-1.04522
1.34438	-0.144575	-0.611575	-0.508967								6.72259	-0.33788	-1.23359	-1.05011
1.34572	-0.14378	-0.613215	-0.511411								6.72929	-0.331726	-1.21621	-1.05148
1.34706	-0.142855	-0.616478	-0.512739								6.736	-0.332757	-1.20186	-1.05855
1.3484	-0.14202	-0.619932	-0.513395								6.74271	-0.348419	-1.1932	-1.06396
1.34974	-0.142077	-0.623403	-0.513975								6.74941	-0.368393	-1.17446	-1.08015
1.35109	-0.142612	-0.626908	-0.514558								6.75612	-0.37933	-1.15556	-1.10047
1.35243	-0.142463	-0.629706	-0.514939								6.76282	-0.385784	-1.14334	-1.09855
1.35377	-0.142313	-0.631279	-0.513722								6.76953	-0.388031	-1.13932	-1.1083
1.35511	-0.141876	-0.632807	-0.51255								6.77624	-0.387245	-1.13141	-1.11993
1.35645	-0.141159	-0.634204	-0.51138								6.78294	-0.384103	-1.11967	-1.107
1.35779	-0.140839	-0.635764	-0.510219								6.78965	-0.370559	-1.12547	-1.10144
1.35913	-0.140877	-0.63772	-0.509174								6.79635	-0.373823	-1.13408	-1.09647
1.36047	-0.140914	-0.639779	-0.507733								6.80306	-0.367609	-1.13695	-1.09617
1.36181	-0.140945	-0.641831	-0.505742								6.80977	-0.347301	-1.1403	-1.0883
1.36315	-0.141831	-0.643828	-0.503741								6.81647	-0.334767	-1.14998	-1.05614
1.3645	-0.14357	-0.64513	-0.501939								6.82318	-0.3332	-1.16942	-1.03571
1.36584	-0.145385	-0.646007	-0.501689								6.82988	-0.332437	-1.17002	-1.0322
1.36718	-0.147408	-0.646883	-0.503658								6.83659	-0.329132	-1.1629	-1.02066
1.36852	-0.150312	-0.64778	-0.505784								6.8433	-0.325343	-1.16895	-1.02125
1.36986	-0.152851	-0.648679	-0.507914								6.85	-0.326263	-1.17421	-1.03217
1.3712	-0.154801	-0.649108	-0.509111								6.85671	-0.339518	-1.16663	-1.03607
1.37254	-0.156871	-0.649052	-0.506376								6.86341	-0.349575	-1.158	-1.04217
1.37388	-0.158452	-0.648996	-0.502083								6.87012	-0.360421	-1.16012	-1.03711
1.37522	-0.159182	-0.648653	-0.49779								6.87683	-0.3732	-1.15681	-1.03659
1.37657	-0.1602	-0.647841	-0.494068								6.88353	-0.369035	-1.13578	-1.04206
1.37791	-0.161817	-0.647233	-0.493516								6.89024	-0.354502	-1.1286	-1.05097
1.37925	-0.163434	-0.646713	-0.497532								6.89694	-0.345065	-1.13545	-1.06723
1.38059	-0.16568	-0.646224	-0.502342								6.90365	-0.338378	-1.13421	-1.07093
1.38193	-0.168454	-0.646107	-0.506901								6.91036	-0.324469	-1.12263	-1.05946
1.38327	-0.171004	-0.64657	-0.511322								6.91706	-0.317176	-1.12464	-1.05231
1.38461	-0.173448	-0.647253	-0.515782								6.92377	-0.314351	-1.13079	-1.05056
1.38595	-0.175867	-0.647935	-0.51874								6.93047	-0.311125	-1.14573	-1.05547
1.3873	-0.178123	-0.648458	-0.521691								6.93718	-0.306468	-1.13251	-1.0579
1.38864	-0.18051	-0.648495	-0.524555								6.94388	-0.296546	-1.1468	-1.06499
1.38998	-0.183124	-0.648167	-0.526774								6.95059	-0.288124	-1.16056	-1.07228
1.39132	-0.185761	-0.647765	-0.528164								6.9573	-0.291807	-1.16753	-1.07184
1.39266	-0.188411	-0.647364	-0.529921								6.964	-0.294794	-1.16661	-1.0712
1.394	-0.190909	-0.646296	-0.531676								6.97071	-0.304605	-1.16892	-1.07279
1.39534	-0.191687	-0.644095	-0.533369								6.97741	-0.319025	-1.18364	-1.07797
1.39668	-0.191424	-0.641641	-0.534575								6.98412	-0.325266	-1.191	-1.08541
1.39803	-0.191162	-0.63919	-0.534901								6.99083	-0.328726	-1.18396	-1.08107
1.39937	-0.189498	-0.637111	-0.53495								6.99753	-0.327239	-1.17349	-1.0763
1.40071	-0.187731	-0.637483	-0.535								7.00424	-0.318817	-1.18107	-1.08237
1.40205	-0.187043	-0.639479	-0.535429								7.01094	-0.313308	-1.16684	-1.0832
1.40339	-0.186708	-0.641572	-0.536479								7.01765	-0.32013	-1.16588	-1.08019
1.40473	-0.186582	-0.643648	-0.53745								7.02435	-0.322723	-1.14834	-1.07382
1.40607	-0.186858	-0.644532	-0.538422								7.03106	-0.318984	-1.15259	-1.06527
1.40741	-0.187822	-0.646159	-0.539057								7.03777	-0.315759	-1.1589	-1.06306
1.40875	-0.189049	-0.647972	-0.539091								7.04447	-0.319567	-1.14743	-1.06202
1.4101	-0.190292	-0.649958	-0.539361								7.05118	-0.322232	-1.14545	-1.05779
1.41144	-0.191928	-0.651998	-0.540135								7.05788	-0.322853	-1.15732	-1.05211
1.41278	-0.19378	-0.652284	-0.540916								7.06459	-0.305359	-1.1617	-1.04301
1.41412	-0.195482	-0.65082	-0.541752								7.0713	-0.302351	-1.15431	-1.03107
1.41546	-0.197141	-0.649358	-0.542635								7.078	-0.307673	-1.1513	-1.01645
1.4168	-0.19891	-0.647976	-0.543516								7.08471	-0.306783	-1.14806	-1.00401
1.41814	-0.201723	-0.647383	-0.544396								7.09141	-0.305064	-1.14491	-1.00114
1.41948	-0.204683	-0.646795	-0.545271								7.09812	-0.320182	-1.13246	-1.00074
1.42082	-0.20758	-0.644954	-0.546123								7.10483	-0.317048	-1.12646	-0.995007
1.42216	-0.210461	-0.643118	-0.546971								7.11153	-0.309962	-1.1274	-0.988105
1.42351	-0.212554	-0.641192	-0.547827								7.11824	-0.313804	-1.12267	-0.997585
1.42485	-0.214107	-0.639317	-0.548683								7.12494	-0.321001	-1.1117	-1.01126
1.42619	-0.213588	-0.638349	-0.549925								7.13165	-0.334987	-1.10634	-1.01368
1.42753	-0.212303	-0.637596	-0.551311								7.13836	-0.341654	-1.11681	-1.01454
1.42887	-0.211019	-0.636862	-0.55244								7.14506	-0.336942	-1.13125	-1.02782
1.43021	-0.208526	-0.636264	-0.553463								7.15177	-0.34158	-1.14375	-1.04242
1.43155	-0.206226	-0.635483	-0.554487								7.15847	-0.329504	-1.15774	-1.04752
1.43289	-0.205232	-0.634203	-0.554564								7.16518	-0.317423	-1.16433	-1.05571
1.43423	-0.20457	-0.632922	-0.556282								7.17188	-0.319115	-1.17853	-1.0715
1.43558	-0.204031	-0.631967	-0.558678								7.17859	-0.303511	-1.18941	-1.08191
1.43692	-0.204611	-0.632306	-0.561162								7.1853	-0.280362	-1.18792	-1.08583
1.43826	-0.204906	-0.633954	-0.564275								7.192	-0.253864	-1.18818	-1.09701
1.4396	-0.20482	-0.635957	-0.568085								7.19871	-0.242032	-1.19912	-1.11447
1.44094	-0.204679	-0.637957	-0.571217								7.20542	-0.232733	-1.19346	-1.12316
1.44228	-0.203912	-0.639572	-0.573784								7.21212	-0.229335	-1.17843	-1.11762
1.44362	-0.201999	-0.641054	-0.57635								7.21883	-0.214006	-1.16437	-1.11152
1.44496	-0.19922	-0.642566	-0.577127								7.22553	-0.222028	-1.16055	-1.11216
1.4463	-0.196331	-0.644081	-0.575632								7.23224	-0.218803	-1.15339	-1.11004
1.44765	-0.193442	-0.645513	-0.573434								7.23895	-0.209053	-1.13543	-1.10573
1.44899	-0.191003	-0.647099	-0.571205								7.24565	-0.214617	-1.12653	-1.10052
1.45033	-0.189294	-0.649539	-0.569125								7.25236	-0.215547	-1.14487	-1.09105
1.45167	-0.188113	-0.652155	-0.56852								7.25906	-0.22798	-1.14569	-1.0799
1.45301	-0.186975	-0.654785	-0.568534								7.26577	-0.22593	-1.12934	-1.0732
1.45435	-0.185842	-0.657707	-0.568574								7.27247	-0.219249	-1.12465	-1.07204
1.45569	-0.184299	-0.660507	-0.568614								7.27918	-0.223752	-1.13244	-1.07279
1.45703	-0.182409	-0.663115	-0.568277								7.28589	-0.232463	-1.12515	-1.06803
1.45837	-0.180487	-0.665719	-0.566874								7.29259	-0.230258	-1.12494	-1.06757
1.45972	-0.178563	-0.668302	-0.564841								7.2993	-0.23456	-1.13417	-1.06354
1.46106	-0.176921	-0.671114	-0.562708								7.306	-0.227492	-1.1448	-1.06045
1.4624	-0.177685	-0.670907	-0.560568								7.31271	-0.232132	-1.15631	-1.06482
1.46374	-0.177934	-0.670476	-0.559242								7.31942	-0.228759	-1.16545	-1.07109
1.46508	-0.178183	-0.670043	-0.559003								7.32612	-0.215394	-1.17412	-1.07768
1.46642	-0.1784	-0.668637	-0.558915								7.33283	-0.208684	-1.18315	-1.07932
1.46776	-0.177546	-0.666643	-0.558827								7.33953	-0.200619	-1.18912	-1.08317
1.4691	-0.175757	-0.665435	-0.55875								7.34624	-0.187231	-1.19579	-1.07538
1.47045	-0.174014	-0.664225	-0.559276								7.35295	-0.178607	-1.20459	-1.08759
1.47179	-0.172269	-0.662802	-0.560598								7.35965	-0.173583	-1.21076	-1.08814
1.47313	-0.170463	-0.659633	-0.561979								7.36636	-0.162352	-1.20979	-1.09198
1.47447	-0.168062	-0.654592	-0.563352								7.37306	-0.161182	-1.21057	-1.08962
1.47581	-0.166637	-0.649189	-0.563847								7.37977	-0.154757	-1.21147	-1.08974
1.47715	-0.165441	-0.643886	-0.562002								7.38647	-0.159737	-1.20984	-1.09235
1.47849	-0.164191	-0.639401	-0.559776								7.39318	-0.162535	-1.20323	-1.08861
1.47983	-0.162956	-0.63681	-0.557548								7.39989	-0.17878	-1.20146	-1.07965
1.48117	-0.161729	-0.635668	-0.555351								7.40659	-0.199665	-1.20656	-1.06421
1.48252	-0.16	-0.634522	-0.554167								7.4133	-0.215391	-1.21586	-1.07793
1.48386	-0.158261	-0.633758	-0.555956								7.42	-0.218369	-1.2233	-1.06902
1.4852	-0.156524	-0.63415	-0.557761								7.42671	-0.211072	-1.21899	-1.08154
1.48654	-0.154829	-0.635221	-0.559551								7.43342	-0.204463	-1.22654	-1.07869
1.48788	-0.152119	-0.63617	-0.561255								7.44012	-0.20315	-1.22943	-1.08185
1.48922	-0.148953	-0.637114	-0.562501								7.44683	-0.200936	-1.21315	-1.08625
1.49056	-0.145791	-0.637427	-0.563639								7.45353	-0.204425	-1.20361	-1.07458
1.4919	-0.142816	-0.637529	-0.564792								7.46024	-0.21272	-1.20877	-1.06979
1.49324	-0.142928	-0.638076	-0.565945								7.46695	-0.203504	-1.20609	-1.07215
1.49459	-0.145579	-0.638728	-0.567816								7.47365	-0.185352	-1.19992	-1.07584
1.49593	-0.148226	-0.639514	-0.568082								7.48036	-0.172212	-1.18797	-1.06789
1.49727	-0.150781	-0.641043	-0.567879								7.48706	-0.172229	-1.16999	-1.06641
1.49861	-0.152253	-0.643369	-0.567654								7.49377	-0.174479	-1.16791	-1.05965
1.49995	-0.151968	-0.645902	-0.566879								7.50047	-0.183031	-1.15253	-1.05809
1.50129	-0.151279	-0.64843	-0.563341								7.50718	-0.184628	-1.15023	-1.06226
1.50263	-0.150587	-0.650044	-0.560468								7.51389	-0.177481	-1.1708	-1.05484
1.50397	-0.149999	-0.651386	-0.557597								7.52059	-0.16666	-1.1731	-1.05947
1.50531	-0.149997	-0.653372	-0.554908								7.5273	-0.15196	-1.18307	-1.06031
1.50666	-0.149931	-0.655486	-0.553854								7.534	-0.143396	-1.18707	-1.0491
1.508	-0.149832	-0.657597	-0.55521								7.54071	-0.143985	-1.20081	-1.05153
1.50934	-0.149748	-0.659477	-0.557522								7.54742	-0.142052	-1.21518	-1.05932
1.51068	-0.149903	-0.660771	-0.559841								7.55412	-0.134185	-1.22001	-1.06071
1.51202	-0.150939	-0.661957	-0.562312								7.56083	-0.126358	-1.23035	-1.05088
1.51336	-0.15236	-0.663023	-0.565142								7.56753	-0.118583	-1.24237	-1.05373
1.5147	-0.153779	-0.663591	-0.566899								7.57424	-0.116744	-1.24493	-1.05287
1.51604	-0.155093	-0.662766	-0.568543								7.58095	-0.123512	-1.23672	-1.0658
1.51738	-0.155525	-0.660629	-0.570167								7.58765	-0.122388	-1.23883	-1.07458
1.51873	-0.154029	-0.658393	-0.571569								7.59436	-0.116182	-1.23386	-1.08259
1.52007	-0.151956	-0.656156	-0.57208								7.60106	-0.118522	-1.22798	-1.10113
1.52141	-0.149882	-0.654316	-0.571552								7.60777	-0.122279	-1.20606	-1.11284
1.52275	-0.147878	-0.65226	-0.571024								7.61448	-0.117466	-1.19507	-1.1178
1.52409	-0.146069	-0.650033	-0.570702								7.62118	-0.117752	-1.19646	-1.12229
1.52543	-0.144263	-0.647868	-0.571205								7.62789	-0.128638	-1.17902	-1.13253
1.52677	-0.142459	-0.646567	-0.572496								7.63459	-0.135158	-1.15732	-1.1446
1.52811	-0.140727	-0.648468	-0.573945								7.6413	-0.137374	-1.14999	-1.14446
1.52945	-0.139622	-0.650705	-0.575392								7.64801	-0.134548	-1.15381	-1.13695
1.53079	-0.139796	-0.652936	-0.576593								7.65471	-0.12753	-1.16207	-1.13409
1.53214	-0.140737	-0.654963	-0.577342								7.66142	-0.120232	-1.16901	-1.13472
1.53348	-0.141727	-0.656138	-0.578071								7.66812	-0.107779	-1.17724	-1.13059
1.53482	-0.142706	-0.656706	-0.578801								7.67483	-0.092157	-1.18803	-1.11785
1.53616	-0.143233	-0.657264	-0.579307								7.68154	-0.086181	-1.19003	-1.10538
1.5375	-0.141891	-0.657822	-0.579036								7.68824	-0.077982	-1.19224	-1.09824
1.53884	-0.140119	-0.659084	-0.578034								7.69495	-0.06305	-1.20481	-1.09702
1.54018	-0.13835	-0.661487	-0.576893								7.70165	-0.053015	-1.22354	-1.08884
1.54152	-0.136536	-0.664018	-0.575812								7.70836	-0.049504	-1.23174	-1.09314
1.54287	-0.135366	-0.666541	-0.575216								7.71507	-0.04307	-1.22111	-1.09927
1.54421	-0.136906	-0.66906	-0.575432								7.72177	-0.04607	-1.21	-1.10352
1.54555	-0.138456	-0.670623	-0.575502								7.72848	-0.04828	-1.20746	-1.10546
1.54689	-0.140056	-0.672065	-0.575487								7.73518	-0.049937	-1.22122	-1.1053
1.54823	-0.141818	-0.674023	-0.57518								7.74189	-0.044981	-1.23088	-1.10886
1.54957	-0.143335	-0.675976	-0.573253								7.74859	-0.041575	-1.23747	-1.11923
1.55091	-0.144274	-0.678033	-0.569884								7.7553	-0.048045	-1.23885	-1.13114
1.55225	-0.145216	-0.679758	-0.56708								7.76201	-0.05904	-1.23543	-1.13045
1.55359	-0.146487	-0.680946	-0.564282								7.76871	-0.070345	-1.22905	-1.126
1.55494	-0.148227	-0.681989	-0.56165								7.77542	-0.081088	-1.22167	-1.12086
1.55628	-0.149279	-0.683027	-0.559989								7.78212	-0.090057	-1.22448	-1.11377
1.55762	-0.150108	-0.683287	-0.5597								7.78883	-0.091104	-1.216	-1.11172
1.55896	-0.150828	-0.682785	-0.559927								7.79554	-0.090522	-1.20879	-1.11528
1.5603	-0.150376	-0.682168	-0.560153								7.80224	-0.090968	-1.19748	-1.12029
1.56164	-0.148321	-0.681552	-0.561353								7.80895	-0.108179	-1.19125	-1.12454
1.56298	-0.146414	-0.680785	-0.56245								7.81565	-0.124948	-1.17885	-1.12392
1.56432	-0.144506	-0.679669	-0.562564								7.82236	-0.134417	-1.17277	-1.12099
1.56567	-0.142782	-0.67903	-0.562678								7.82906	-0.127119	-1.16558	-1.12685
1.56701	-0.141669	-0.678368	-0.562746								7.83577	-0.117691	-1.15896	-1.14019
1.56835	-0.141166	-0.677677	-0.562542								7.84248	-0.106426	-1.16257	-1.14625
1.56969	-0.140856	-0.676287	-0.562444								7.84918	-0.096806	-1.18269	-1.14423
1.57103	-0.140546	-0.672936	-0.56254								7.85589	-0.097782	-1.19899	-1.1322
1.57237	-0.140404	-0.669111	-0.562637								7.86259	-0.099258	-1.19482	-1.12454
1.57371	-0.140804	-0.665289	-0.562012								7.8693	-0.09533	-1.18823	-1.12226
1.57505	-0.141633	-0.661491	-0.560049								7.87601	-0.085139	-1.18376	-1.1174
1.57639	-0.142506	-0.65931	-0.557507								7.88271	-0.06547	-1.18651	-1.12126
1.57774	-0.14328	-0.660314	-0.554927								7.88942	-0.041705	-1.18768	-1.12729
1.57908	-0.143723	-0.661317	-0.552343								7.89612	-0.03766	-1.18409	-1.12506
1.58042	-0.14392	-0.662397	-0.550832								7.90283	-0.025387	-1.18552	-1.11455
1.58176	-0.1441	-0.663798	-0.550851								7.90954	-0.013023	-1.18647	-1.11213
1.5831	-0.144272	-0.664278	-0.551291								7.91624	0.002347	-1.17317	-1.11535
1.58444	-0.145159	-0.663682	-0.551731								7.92295	0.020016	-1.16104	-1.12735
1.58578	-0.146826	-0.663087	-0.55263								7.92965	0.025862	-1.15015	-1.12789
1.58712	-0.148103	-0.662605	-0.554211								7.93636	0.028462	-1.1431	-1.12803
1.58846	-0.149073	-0.662313	-0.555371								7.94307	0.031593	-1.14152	-1.13536
1.5898	-0.150044	-0.661837	-0.556374								7.94977	0.035787	-1.13626	-1.13828
1.59115	-0.151031	-0.661361	-0.557374								7.95648	0.043423	-1.13324	-1.13553
1.59249	-0.152058	-0.660866	-0.557922								7.96318	0.046933	-1.13183	-1.13359
1.59383	-0.153116	-0.660389	-0.559212								7.96989	0.050177	-1.1286	-1.13503
1.59517	-0.154173	-0.660535	-0.560649								7.97659	0.049477	-1.123	-1.14028
1.59651	-0.154753	-0.661337	-0.562186								7.9833	0.038829	-1.12007	-1.14623
1.59785	-0.154567	-0.66214	-0.563792								7.99001	0.026233	-1.12847	-1.14773
1.59919	-0.154528	-0.662956	-0.564992								7.99671	0.020766	-1.14586	-1.15336
1.60053	-0.154897	-0.66323	-0.564992								8.00342	0.021081	-1.15957	-1.1448
1.60187	-0.155265	-0.662793	-0.564629								8.01013	0.02436	-1.16984	-1.13614
1.60322	-0.156731	-0.66217	-0.564266								8.01683	0.018501	-1.18952	-1.12541
1.60456	-0.158546	-0.661547	-0.564121								8.02354	0.011816	-1.2127	-1.12236
1.6059	-0.159542	-0.661092	-0.56598								8.03024	0.016281	-1.22242	-1.13602
1.60724	-0.160334	-0.661098	-0.569078								8.03695	0.01186	-1.21142	-1.14107
1.60858	-0.160612	-0.661275	-0.572345								8.04365	0.017055	-1.20007	-1.13401
1.60992	-0.158706	-0.661451	-0.575608								8.05036	0.027085	-1.20484	-1.12977
1.61126	-0.15672	-0.661395	-0.579306								8.05707	0.048495	-1.20722	-1.13566
1.6126	-0.155642	-0.660953	-0.579222								8.06377	0.066511	-1.20119	-1.13443
1.61394	-0.15457	-0.66111	-0.578558								8.07048	0.06631	-1.19268	-1.14459
1.61529	-0.153817	-0.661402	-0.577891								8.07719	0.064781	-1.18432	-1.14135
1.61663	-0.153122	-0.661694	-0.577011								8.08389	0.07529	-1.17493	-1.14283
1.61797	-0.151895	-0.66259	-0.575403								8.0906	0.076766	-1.1664	-1.1419
1.61931	-0.150404	-0.662745	-0.573979								8.0973	0.083439	-1.15934	-1.13068
1.62065	-0.148915	-0.66259	-0.572571								8.10401	0.088281	-1.17051	-1.12662
1.62199	-0.148289	-0.6624	-0.571166								8.11071	0.090738	-1.1808	-1.12303
1.62333	-0.148311	-0.66221	-0.568361								8.11742	0.089855	-1.18591	-1.12768
1.62467	-0.148427	-0.662035	-0.565132								8.12412	0.0746	-1.1968	-1.12682
1.62601	-0.148541	-0.660974	-0.562247								8.13083	0.070648	-1.21723	-1.13178
1.62736	-0.148614	-0.659828	-0.559383								8.13754	0.089709	-1.23275	-1.13949
1.6287	-0.148538	-0.658685	-0.556567								8.14424	0.109817	-1.23632	-1.15144
1.63004	-0.148504	-0.657249	-0.556221								8.15095	0.116324	-1.23382	-1.14976
1.63138	-0.148508	-0.655968	-0.556226								8.15766	0.110909	-1.2386	-1.14617
1.63272	-0.148511	-0.655055	-0.556231								8.16436	0.097006	-1.2508	-1.13908
1.63406	-0.148264	-0.654145	-0.556208								8.17107	0.0911	-1.26058	-1.13137
1.6354	-0.147676	-0.653412	-0.555833								8.17777	0.094228	-1.26429	-1.14416
1.63674	-0.14705	-0.654034	-0.55485								8.18448	0.095751	-1.26594	-1.14945
1.63809	-0.146433	-0.65596	-0.553649								8.19119	0.10049	-1.26787	-1.14785
1.63943	-0.145783	-0.657885	-0.552447								8.19789	0.090838	-1.27083	-1.13775
1.64077	-0.144647	-0.659601	-0.551286								8.2046	0.078112	-1.28298	-1.14244
1.64211	-0.142856	-0.659829	-0.550437								8.2113	0.068451	-1.29571	-1.14568
1.64345	-0.140854	-0.657987	-0.549967								8.21801	0.055406	-1.29965	-1.15203
1.64479	-0.138849	-0.656426	-0.549604								8.22471	0.060364	-1.30383	-1.15829
1.64613	-0.136851	-0.654865	-0.549213								8.23142	0.055383	-1.30009	-1.16476
1.64747	-0.135075	-0.654117	-0.548507								8.23813	0.05726	-1.2942	-1.17277
1.64881	-0.133588	-0.654129	-0.547099								8.24483	0.052084	-1.29177	-1.16613
1.65016	-0.132187	-0.653258	-0.54666								8.25154	0.065057	-1.28407	-1.16267
1.6515	-0.130785	-0.652057	-0.546208								8.25825	0.073888	-1.28677	-1.16467
1.65284	-0.130225	-0.650852	-0.545836								8.26495	0.083677	-1.27242	-1.16565
1.65418	-0.129829	-0.650058	-0.546214								8.27166	0.086847	-1.26227	-1.1624
1.65552	-0.129303	-0.650333	-0.547286								8.27836	0.082492	-1.26505	-1.16421
1.65686	-0.128755	-0.651161	-0.548394								8.28507	0.082788	-1.26834	-1.16384
1.6582	-0.128207	-0.651987	-0.549504								8.29177	0.079871	-1.26304	-1.16706
1.65954	-0.128029	-0.652468	-0.550394								8.29848	0.084267	-1.2667	-1.17578
1.66088	-0.12894	-0.651978	-0.549936								8.30518	0.082206	-1.26598	-1.17948
1.66223	-0.130137	-0.651153	-0.548083								8.31189	0.085088	-1.27064	-1.18559
1.66357	-0.13133	-0.650343	-0.546096								8.3186	0.073941	-1.27737	-1.18421
1.66491	-0.132095	-0.649534	-0.54425								8.3253	0.062399	-1.26209	-1.18173
1.66625	-0.13255	-0.649541	-0.543361								8.33201	0.068424	-1.26058	-1.18967
1.66759	-0.133157	-0.650749	-0.544369								8.33872	0.064887	-1.25592	-1.18839
1.66893	-0.133801	-0.652224	-0.546435								8.34542	0.061511	-1.25479	-1.18584
1.67027	-0.134449	-0.653591	-0.548502								8.35213	0.066742	-1.25605	-1.17179
1.67161	-0.136313	-0.654946	-0.549924								8.35883	0.069707	-1.25987	-1.1723
1.67295	-0.136141	-0.655871	-0.548928								8.36554	0.074191	-1.262	-1.15549
1.6743	-0.135615	-0.656301	-0.545659								8.37224	0.070454	-1.25882	-1.15215
1.67564	-0.135094	-0.656639	-0.541825								8.37895	0.055702	-1.25877	-1.14056
1.67698	-0.134079	-0.656978	-0.537962								8.38566	0.054081	-1.25606	-1.13708
1.67832	-0.132117	-0.656595	-0.535835								8.39236	0.06013	-1.25425	-1.13556
1.67966	-0.13115	-0.657135	-0.536945								8.39907	0.041652	-1.25629	-1.13741
1.681	-0.130278	-0.658978	-0.538665								8.40577	0.039658	-1.24924	-1.13307
1.68234	-0.129404	-0.660886	-0.54039								8.41248	0.042879	-1.24554	-1.13015
1.68368	-0.129526	-0.66284	-0.542041								8.41919	0.037802	-1.2423	-1.13923
1.68502	-0.129114	-0.666192	-0.543507								8.42589	0.038502	-1.23193	-1.13658
1.68636	-0.128536	-0.667212	-0.544945								8.4326	0.044298	-1.2254	-1.1419
1.68771	-0.127955	-0.66823	-0.546485								8.4393	0.045675	-1.22892	-1.15508
1.68905	-0.12737	-0.669313	-0.548027								8.44601	0.048182	-1.22662	-1.16461
1.69039	-0.127356	-0.670817	-0.549293								8.45272	0.046314	-1.21831	-1.15975
1.69173	-0.128394	-0.672502	-0.550123								8.45942	0.044626	-1.21291	-1.1503
1.69307	-0.129599	-0.673523	-0.550817								8.46613	0.057202	-1.20516	-1.14164
1.69441	-0.130819	-0.674544	-0.551527								8.47283	0.066421	-1.19398	-1.1424
1.69575	-0.131992	-0.675395	-0.552237								8.47954	0.066581	-1.18243	-1.14946
1.69709	-0.13428	-0.675779	-0.552738								8.48625	0.068865	-1.1803	-1.15677
1.69844	-0.137258	-0.676074	-0.552876								8.49295	0.072663	-1.18176	-1.15599
1.69978	-0.140308	-0.676407	-0.552867								8.49966	0.074274	-1.17882	-1.15155
1.70112	-0.143347	-0.676744	-0.552858								8.50636	0.074645	-1.1754	-1.14274
1.70246	-0.146213	-0.676623	-0.552927								8.51307	0.083278	-1.17776	-1.15018
1.7038	-0.147437	-0.677041	-0.553113								8.51977	0.085552	-1.17486	-1.17016
1.70514	-0.148547	-0.67862	-0.553208								8.52648	0.080282	-1.17201	-1.18647
1.70648	-0.149659	-0.680197	-0.553162								8.53319	0.077645	-1.18255	-1.1941
1.70782	-0.15083	-0.681612	-0.553116								8.53989	0.069664	-1.1999	-1.19481
1.70917	-0.152248	-0.681681	-0.55291								8.5466	0.070317	-1.21249	-1.1906
1.71051	-0.153428	-0.679894	-0.553362								8.5533	0.077345	-1.21048	-1.1857
1.71185	-0.154602	-0.677493	-0.55473								8.56001	0.079831	-1.21177	-1.18725
1.71319	-0.155772	-0.675097	-0.556276								8.56672	0.079596	-1.22203	-1.18731
1.71453	-0.156675	-0.674422	-0.557743								8.57342	0.083145	-1.22579	-1.18431
1.71587	-0.157866	-0.674771	-0.558246								8.58013	0.084078	-1.23949	-1.17784
1.71721	-0.159187	-0.675218	-0.557469								8.58683	0.083701	-1.24756	-1.17214
1.71855	-0.160507	-0.675663	-0.556261								8.59354	0.094013	-1.25943	-1.16948
1.71989	-0.161893	-0.675843	-0.555055								8.60024	0.100841	-1.25256	-1.16894
1.72124	-0.164136	-0.675884	-0.55382								8.60695	0.105272	-1.24244	-1.18034
1.72258	-0.166862	-0.678109	-0.552613								8.61366	0.103933	-1.23389	-1.18769
1.72392	-0.169593	-0.680668	-0.551545								8.62036	0.093189	-1.22822	-1.19298
1.72526	-0.172222	-0.683381	-0.550531								8.62707	0.079953	-1.22658	-1.20363
1.7266	-0.174104	-0.686082	-0.549513								8.63378	0.073912	-1.21181	-1.21652
1.72794	-0.174285	-0.687876	-0.549599								8.64048	0.079379	-1.20284	-1.22362
1.72928	-0.174101	-0.689104	-0.550744								8.64719	0.084841	-1.20083	-1.22361
1.73062	-0.173918	-0.69027	-0.552359								8.65389	0.083814	-1.21643	-1.22189
1.73196	-0.173627	-0.69143	-0.554038								8.6606	0.074291	-1.21388	-1.2265
1.73331	-0.172999	-0.691829	-0.555244								8.66731	0.068049	-1.21559	-1.23151
1.73465	-0.172785	-0.691583	-0.555054								8.67401	0.070523	-1.20836	-1.23058
1.73599	-0.17257	-0.691319	-0.553631								8.68072	0.075455	-1.21401	-1.22839
1.73733	-0.172435	-0.691059	-0.552023								8.68742	0.085368	-1.23496	-1.22294
1.73867	-0.173454	-0.690947	-0.550425								8.69413	0.093652	-1.24975	-1.21446
1.74001	-0.177426	-0.691252	-0.550572								8.70083	0.094364	-1.26543	-1.21115
1.74135	-0.182056	-0.691553	-0.552183								8.70754	0.086467	-1.27006	-1.205
1.74269	-0.186588	-0.691852	-0.554654								8.71425	0.086089	-1.25957	-1.19478
1.74403	-0.190658	-0.691777	-0.557189								8.72095	0.094077	-1.24413	-1.18677
1.74537	-0.193325	-0.689675	-0.55973								8.72766	0.101224	-1.23516	-1.17951
1.74672	-0.192786	-0.685853	-0.561323								8.73437	0.100206	-1.23361	-1.17716
1.74806	-0.191658	-0.681857	-0.563203								8.74107	0.092482	-1.24578	-1.16863
1.7494	-0.190532	-0.677864	-0.565184								8.74778	0.08923	-1.24053	-1.16528
1.75074	-0.189595	-0.674699	-0.567158								8.75448	0.090742	-1.2289	-1.17835
1.75208	-0.189433	-0.672798	-0.569039								8.76119	0.099408	-1.22296	-1.17441
1.75342	-0.18831	-0.670325	-0.570275								8.76789	0.110454	-1.21093	-1.17114
1.75476	-0.187185	-0.66785	-0.569899								8.7746	0.113935	-1.21778	-1.17397
1.7561	-0.185953	-0.665624	-0.5695								8.7813	0.100756	-1.23821	-1.1868
1.75744	-0.184353	-0.664813	-0.56908								8.78801	0.085488	-1.25913	-1.18956
1.75879	-0.183277	-0.665715	-0.568614								8.79472	0.077717	-1.27481	-1.18785
1.76013	-0.18335	-0.6671	-0.56945								8.80142	0.077604	-1.28211	-1.18367
1.76147	-0.183422	-0.668487	-0.571316								8.80813	0.077276	-1.28333	-1.18298
1.76281	-0.18314	-0.669741	-0.573239								8.81484	0.073636	-1.29528	-1.17118
1.76415	-0.18175	-0.670715	-0.575173								8.82154	0.06698	-1.30307	-1.16282
1.76549	-0.180228	-0.671581	-0.577448								8.82825	0.059701	-1.29595	-1.17625
1.76683	-0.178732	-0.67245	-0.579747								8.83495	0.059996	-1.30042	-1.1816
1.76817	-0.177299	-0.673138	-0.582048								8.84166	0.06703	-1.28174	-1.18047
1.76951	-0.17647	-0.67199	-0.584354								8.84836	0.074745	-1.2498	-1.18148
1.77086	-0.176601	-0.669949	-0.586848								8.85507	0.07991	-1.23682	-1.17935
1.7722	-0.176449	-0.667832	-0.589503								8.86178	0.081803	-1.23734	-1.18298
1.77354	-0.176297	-0.66571	-0.591944								8.86848	0.088868	-1.24299	-1.19109
1.77488	-0.176232	-0.665023	-0.594402								8.87519	0.093926	-1.23385	-1.19564
1.77622	-0.176399	-0.666077	-0.596696								8.88189	0.08943	-1.2364	-1.21183
1.77756	-0.176683	-0.66772	-0.597416								8.8886	0.089879	-1.25024	-1.20362
1.7789	-0.176954	-0.669437	-0.597254								8.89531	0.090493	-1.26362	-1.20454
1.78024	-0.177224	-0.671157	-0.596885								8.90201	0.078355	-1.27664	-1.19437
1.78158	-0.17727	-0.673089	-0.596558								8.90872	0.06097	-1.28064	-1.19644
1.78293	-0.177932	-0.675812	-0.596657								8.91542	0.0611	-1.29397	-1.18534
1.78427	-0.180001	-0.678667	-0.597894								8.92213	0.072422	-1.2929	-1.18588
1.78561	-0.182069	-0.681516	-0.599793								8.92884	0.075938	-1.29015	-1.19395
1.78695	-0.184086	-0.683254	-0.601687								8.93554	0.074629	-1.29294	-1.18705
1.78829	-0.185369	-0.682368	-0.603554								8.94225	0.074924	-1.28601	-1.17885
1.78963	-0.185083	-0.68157	-0.605359								8.94895	0.079489	-1.28129	-1.18203
1.79097	-0.18393	-0.680772	-0.607359								8.95566	0.082743	-1.27574	-1.17656
1.79231	-0.182774	-0.680062	-0.609585								8.96237	0.090319	-1.26926	-1.16716
1.79365	-0.181937	-0.680414	-0.611807								8.96907	0.099249	-1.25806	-1.17031
1.795	-0.181744	-0.681695	-0.613829								8.97578	0.112404	-1.2535	-1.16918
1.79634	-0.181882	-0.683101	-0.614317								8.98248	0.117716	-1.24663	-1.17034
1.79768	-0.182034	-0.684515	-0.612307								8.98919	0.111411	-1.24921	-1.17209
1.79902	-0.182188	-0.685958	-0.610069								8.9959	0.110314	-1.24544	-1.16466
1.80036	-0.182091	-0.686711	-0.607871								9.0026	0.11051	-1.23856	-1.16545
1.8017	-0.181723	-0.685658	-0.606421								9.00931	0.112232	-1.23611	-1.16096
1.80304	-0.181638	-0.684604	-0.606775								9.01601	0.103083	-1.23447	-1.15909
1.80438	-0.181552	-0.683545	-0.608179								9.02272	0.083871	-1.24242	-1.16284
1.80573	-0.181225	-0.682894	-0.609582								9.02942	0.06742	-1.25511	-1.1706
1.80707	-0.180021	-0.6832	-0.610729								9.03613	0.063365	-1.26465	-1.17156
1.80841	-0.177945	-0.683925	-0.611255								9.04284	0.064357	-1.27729	-1.17644
1.80975	-0.17566	-0.684648	-0.611184								9.04954	0.069492	-1.28901	-1.1879
1.81109	-0.173374	-0.685805	-0.611065								9.05625	0.070178	-1.29492	-1.19594
1.81243	-0.172344	-0.686382	-0.610945								9.06295	0.068084	-1.31036	-1.19089
1.81377	-0.173205	-0.686013	-0.610735								9.06966	0.059741	-1.32246	-1.1883
1.81511	-0.174571	-0.685645	-0.610497								9.07636	0.056138	-1.33836	-1.20817
1.81645	-0.175949	-0.685417	-0.610582								9.08307	0.063685	-1.33428	-1.21229
1.8178	-0.177398	-0.686127	-0.610667								9.08978	0.072897	-1.33056	-1.21439
1.81914	-0.179559	-0.687747	-0.610913								9.09648	0.078341	-1.33258	-1.20826
1.82048	-0.182143	-0.689577	-0.6117								9.10319	0.082608	-1.32865	-1.20134
1.82182	-0.184574	-0.691409	-0.612505								9.1099	0.081021	-1.32099	-1.19877
1.82316	-0.187009	-0.692126	-0.612712								9.1166	0.075285	-1.30928	-1.19188
1.8245	-0.18863	-0.691566	-0.612919								9.12331	0.076532	-1.29818	-1.1856
1.82584	-0.189315	-0.69071	-0.612476								9.13001	0.07071	-1.28358	-1.17883
1.82718	-0.190165	-0.689898	-0.611602								9.13672	0.065317	-1.28156	-1.16727
1.82852	-0.191298	-0.689108	-0.611274								9.14343	0.05346	-1.26316	-1.14983
1.82987	-0.192431	-0.688259	-0.611051								9.15013	0.055975	-1.26009	-1.14725
1.83121	-0.193317	-0.685734	-0.610829								9.15684	0.055942	-1.24009	-1.15451
1.83255	-0.191635	-0.682662	-0.610332								9.16354	0.055618	-1.2319	-1.16665
1.83389	-0.188439	-0.679591	-0.608937								9.17025	0.048106	-1.2325	-1.17521
1.83523	-0.185247	-0.676643	-0.606979								9.17695	0.037191	-1.23078	-1.17897
1.83657	-0.18217	-0.674834	-0.605017								9.18366	0.028688	-1.22968	-1.17607
1.83791	-0.180151	-0.67406	-0.603098								9.19037	0.025338	-1.22601	-1.17532
1.83925	-0.179768	-0.673387	-0.602206								9.19707	0.031599	-1.23131	-1.18934
1.84059	-0.17994	-0.672714	-0.602372								9.20378	0.04632	-1.24081	-1.20151
1.84194	-0.180112	-0.671668	-0.602783								9.21049	0.055527	-1.24522	-1.20262
1.84328	-0.180323	-0.671592	-0.603192								9.21719	0.055451	-1.2447	-1.2045
1.84462	-0.181181	-0.671791	-0.603863								9.2239	0.050082	-1.25696	-1.20457
1.84596	-0.182455	-0.671981	-0.603957								9.2306	0.052854	-1.27447	-1.20166
1.8473	-0.183792	-0.671972	-0.603683								9.23731	0.056275	-1.28801	-1.20099
1.84864	-0.185126	-0.671058	-0.603408								9.24401	0.059689	-1.30669	-1.20244
1.84998	-0.184425	-0.669789	-0.603071								9.25072	0.054341	-1.32514	-1.2134
1.85132	-0.182346	-0.66852	-0.601972								9.25742	0.061175	-1.33304	-1.21824
1.85266	-0.179833	-0.667225	-0.600424								9.26413	0.061925	-1.34235	-1.2149
1.85401	-0.177203	-0.665755	-0.59882								9.27084	0.05088	-1.35703	-1.22222
1.85535	-0.175222	-0.663906	-0.597213								9.27754	0.050346	-1.37077	-1.23039
1.85669	-0.174919	-0.661827	-0.595366								9.28425	0.055565	-1.38007	-1.22713
1.85803	-0.175547	-0.659745	-0.593551								9.29096	0.065696	-1.37596	-1.21968
1.85937	-0.176278	-0.657442	-0.591792								9.29766	0.060284	-1.36271	-1.20988
1.86071	-0.177006	-0.654626	-0.590178								9.30437	0.057385	-1.34733	-1.20394
1.86205	-0.177613	-0.651546	-0.588553								9.31107	0.068023	-1.32736	-1.20092
1.86339	-0.178935	-0.64843	-0.588707								9.31778	0.071437	-1.31801	-1.18988
1.86474	-0.18064	-0.645606	-0.589441								9.32448	0.071636	-1.3121	-1.19138
1.86608	-0.182339	-0.644398	-0.590035								9.33119	0.06861	-1.29012	-1.20064
1.86742	-0.184005	-0.644786	-0.59063								9.3379	0.068958	-1.27384	-1.19982
1.86876	-0.18485	-0.645489	-0.5907								9.3446	0.070989	-1.26615	-1.20407
1.8701	-0.184638	-0.646194	-0.589461								9.35131	0.055355	-1.26521	-1.20585
1.87144	-0.184153	-0.646228	-0.587893								9.35801	0.04511	-1.26405	-1.20465
1.87278	-0.183665	-0.64524	-0.586343								9.36472	0.045234	-1.26554	-1.21728
1.87412	-0.183457	-0.643677	-0.584795								9.37143	0.048072	-1.27472	-1.23232
1.87546	-0.184077	-0.642	-0.583473								9.37813	0.034011	-1.28195	-1.24029
1.87681	-0.185116	-0.640319	-0.583252								9.38484	0.020602	-1.29265	-1.24648
1.87815	-0.186209	-0.640342	-0.583279								9.39154	0.023704	-1.29472	-1.24639
1.87949	-0.187303	-0.640448	-0.583306								9.39825	0.022521	-1.31441	-1.24018
1.88083	-0.188199	-0.640366	-0.583278								9.40496	0.024643	-1.31011	-1.24392
1.88217	-0.188663	-0.640251	-0.582577								9.41166	0.022441	-1.30272	-1.23664
1.88351	-0.189043	-0.639828	-0.581598								9.41837	0.04521	-1.31599	-1.23002
1.88485	-0.189422	-0.638839	-0.580591								9.42507	0.060156	-1.31951	-1.2302
1.88619	-0.189869	-0.637958	-0.579585								9.43178	0.06039	-1.3339	-1.21745
1.88753	-0.190703	-0.63715	-0.579504								9.43849	0.060729	-1.34779	-1.2042
1.88888	-0.191754	-0.636343	-0.580827								9.44519	0.068831	-1.35517	-1.1955
1.89022	-0.192833	-0.635686	-0.582281								9.4519	0.090014	-1.3536	-1.19656
1.89156	-0.193906	-0.636532	-0.583735								9.4586	0.084523	-1.35763	-1.1969
1.8929	-0.194095	-0.639031	-0.585193								9.46531	0.089542	-1.35156	-1.19698
1.89424	-0.193383	-0.641661	-0.584939								9.47202	0.085891	-1.36275	-1.19084
1.89558	-0.192547	-0.644549	-0.584632								9.47872	0.083907	-1.3634	-1.18952
1.89692	-0.191703	-0.64954	-0.584327								9.48543	0.066634	-1.35095	-1.19664
1.89826	-0.190856	-0.652807	-0.584044								9.49213	0.064796	-1.33676	-1.20514
1.8996	-0.193548	-0.655903	-0.584319								9.49884	0.067029	-1.31383	-1.20651
1.90095	-0.195841	-0.658865	-0.58562								9.50554	0.063172	-1.29651	-1.21379
1.90229	-0.198096	-0.660885	-0.586856								9.51225	0.058785	-1.28924	-1.21329
1.90363	-0.200274	-0.662418	-0.588091								9.51896	0.04865	-1.27058	-1.20897
1.90497	-0.201352	-0.664637	-0.589155								9.52566	0.041578	-1.25315	-1.21459
1.90631	-0.201525	-0.666859	-0.589048								9.53237	0.033766	-1.24885	-1.20744
1.90765	-0.201835	-0.668785	-0.58965								9.53907	0.03462	-1.25292	-1.20112
1.90899	-0.202202	-0.669825	-0.590255								9.54578	0.032639	-1.25124	-1.20835
1.91033	-0.202568	-0.670782	-0.59088								9.55249	0.025326	-1.2476	-1.21038
1.91167	-0.202175	-0.671802	-0.591865								9.55919	0.017127	-1.24109	-1.19607
1.91301	-0.201277	-0.672862	-0.593833								9.5659	0.015537	-1.25112	-1.19805
1.91436	-0.200321	-0.674141	-0.595611								9.5726	0.02599	-1.26494	-1.19385
1.9157	-0.19937	-0.675373	-0.597423								9.57931	0.023285	-1.28472	-1.20257
1.91704	-0.19869	-0.676109	-0.599381								9.58602	0.021939	-1.30665	-1.20314
1.91838	-0.198964	-0.676795	-0.601555								9.59272	0.0221	-1.32246	-1.20741
1.91972	-0.19907	-0.67759	-0.603847								9.59943	0.024525	-1.32845	-1.21308
1.92106	-0.199159	-0.67883	-0.606126								9.60613	0.027878	-1.32712	-1.20683
1.9224	-0.199248	-0.680767	-0.608405								9.61284	0.037049	-1.33367	-1.19727
1.92374	-0.198937	-0.683025	-0.610609								9.61955	0.04959	-1.34502	-1.20081
1.92508	-0.197774	-0.685282	-0.612312								9.62625	0.055632	-1.36134	-1.21545
1.92643	-0.196448	-0.687702	-0.613672								9.63296	0.060319	-1.35694	-1.2261
1.92777	-0.195122	-0.689908	-0.615033								9.63966	0.052178	-1.34437	-1.22334
1.92911	-0.193785	-0.691811	-0.616464								9.64637	0.057023	-1.33575	-1.22365
1.93045	-0.192041	-0.693637	-0.618275								9.65307	0.055672	-1.33069	-1.22342
1.93179	-0.193078	-0.695338	-0.620426								9.65978	0.055767	-1.31779	-1.21733
1.93313	-0.194115	-0.696379	-0.622366								9.66649	0.053837	-1.30867	-1.22094
1.93447	-0.195178	-0.696273	-0.624314								9.67319	0.051194	-1.30435	-1.22336
1.93581	-0.196848	-0.695652	-0.626207								9.6799	0.051463	-1.29481	-1.22235
1.93715	-0.198012	-0.695028	-0.628126								9.6866	0.055287	-1.2907	-1.22156
1.9385	-0.198232	-0.69458	-0.63052								9.69331	0.050665	-1.28131	-1.21897
1.93984	-0.198453	-0.695424	-0.633038								9.70002	0.045461	-1.26877	-1.23061
1.94118	-0.198636	-0.697666	-0.635511								9.70672	0.051738	-1.25506	-1.24303
1.94252	-0.198267	-0.700198	-0.637472								9.71343	0.055865	-1.24346	-1.2518
1.94386	-0.197839	-0.702728	-0.638587								9.72013	0.060368	-1.2466	-1.25293
1.9452	-0.197411	-0.705692	-0.639637								9.72684	0.059282	-1.24463	-1.24876
1.94654	-0.196985	-0.709637	-0.640689								9.73354	0.061506	-1.23745	-1.24753
1.94788	-0.196646	-0.713792	-0.641817								9.74025	0.060469	-1.24477	-1.25542
1.94922	-0.197059	-0.717931	-0.643214								9.74696	0.057355	-1.25261	-1.26888
1.95057	-0.198094	-0.722067	-0.6449								9.75366	0.052678	-1.24323	-1.27212
1.95191	-0.19913	-0.725612	-0.646699								9.76037	0.052114	-1.24487	-1.27611
1.95325	-0.200147	-0.728635	-0.6485								9.76708	0.051669	-1.2509	-1.2606
1.95459	-0.200845	-0.731659	-0.65013								9.77378	0.048765	-1.26042	-1.24744
1.95593	-0.200418	-0.734492	-0.651144								9.78049	0.04829	-1.27885	-1.23338
1.95727	-0.199642	-0.735709	-0.651575								9.78719	0.049733	-1.30166	-1.22891
1.95861	-0.198915	-0.735809	-0.651893								9.7939	0.044133	-1.33031	-1.2312
1.95995	-0.198116	-0.736006	-0.652176								9.8006	0.034654	-1.35387	-1.23917
1.9613	-0.197404	-0.736204	-0.652342								9.80731	0.030322	-1.35382	-1.24572
1.96264	-0.196054	-0.736773	-0.652448								9.81402	0.025188	-1.36164	-1.24271
1.96398	-0.194704	-0.737573	-0.652574								9.82072	0.023132	-1.38809	-1.236
1.96532	-0.193363	-0.736298	-0.652699								9.82743	0.032971	-1.40543	-1.236
1.96666	-0.192248	-0.735026	-0.652872								9.83413	0.035364	-1.41329	-1.25032
1.968	-0.192004	-0.733677	-0.652821								9.84084	0.032633	-1.40756	-1.25826
1.96934	-0.192035	-0.731902	-0.652277								9.84755	0.026686	-1.39174	-1.26139
1.97068	-0.192067	-0.729746	-0.651445								9.85425	0.027444	-1.37864	-1.26175
1.97202	-0.192031	-0.727666	-0.650614								9.86096	0.037674	-1.35785	-1.26499
1.97337	-0.191643	-0.725585	-0.649148								9.86766	0.04648	-1.33869	-1.26159
1.97471	-0.191968	-0.723431	-0.647633								9.87437	0.052423	-1.33774	-1.25022
1.97605	-0.192401	-0.720306	-0.647008								9.88108	0.060091	-1.32114	-1.24375
1.97739	-0.192839	-0.716321	-0.646384								9.88778	0.053723	-1.30667	-1.24569
1.97873	-0.193292	-0.71225	-0.645787								9.89449	0.040137	-1.29581	-1.24802
1.98007	-0.193748	-0.708187	-0.645281								9.90119	0.035029	-1.29412	-1.24885
1.98141	-0.193811	-0.705189	-0.64487								9.9079	0.032972	-1.28849	-1.25231
1.98275	-0.193875	-0.705123	-0.64449								9.9146	0.031851	-1.27532	-1.25889
1.98409	-0.193977	-0.706108	-0.644111								9.92131	0.025748	-1.27096	-1.26598
1.98544	-0.19428	-0.707039	-0.643778								9.92802	0.019815	-1.27463	-1.26627
1.98678	-0.194817	-0.707828	-0.64359								9.93472	0.014685	-1.27662	-1.2678
1.98812	-0.195382	-0.708433	-0.643506								9.94143	0.000696	-1.28347	-1.2765
1.98946	-0.195946	-0.70922	-0.64344								9.94814	-0.01521	-1.29009	-1.28241
1.9908	-0.196658	-0.71013	-0.643429								9.95484	-0.016847	-1.28767	-1.28352
1.99214	-0.197923	-0.711039	-0.643647								9.96155	-0.017415	-1.28789	-1.2745
1.99348	-0.199508	-0.712337	-0.643664								9.96825	-0.016477	-1.27841	-1.26649
1.99482	-0.201116	-0.711931	-0.643514								9.97496	-0.01173	-1.29091	-1.26881
1.99616	-0.202497	-0.711005	-0.643364								9.98166	-0.004368	-1.29656	-1.27352
1.99751	-0.202351	-0.710079	-0.643404								9.98837	0.0045	-1.29244	-1.27761
1.99885	-0.199733	-0.7093	-0.642737								9.99508	0.011484	-1.29192	-1.28525
2.00019	-0.196556	-0.710333	-0.640742								10.0018	0.017221	-1.28742	-1.29657
2.00153	-0.193367	-0.71225	-0.638355								10.0085	0.025738	-1.28483	-1.29737
2.00287	-0.19072	-0.714231	-0.63596								10.0152	0.033984	-1.28706	-1.30055
2.00421	-0.189458	-0.716203	-0.633073								10.0219	0.042364	-1.28635	-1.30283
2.00555	-0.188932	-0.716867	-0.631487								10.0286	0.048723	-1.2868	-1.30753
2.00689	-0.188442	-0.716319	-0.630499								10.0353	0.05356	-1.29196	-1.30509
2.00823	-0.187953	-0.715772	-0.629569								10.042	0.050703	-1.29087	-1.29693
2.00958	-0.187325	-0.715227	-0.628641								10.0487	0.039538	-1.29254	-1.2914
2.01092	-0.18598	-0.714572	-0.627667								10.0554	0.037187	-1.28417	-1.27904
2.01226	-0.183761	-0.71338	-0.626381								10.0621	0.039205	-1.27183	-1.26594
2.0136	-0.181367	-0.712625	-0.625048								10.0688	0.029997	-1.27171	-1.2509
2.01494	-0.17886	-0.711863	-0.623718								10.0755	0.026323	-1.27743	-1.24574
2.01628	-0.176244	-0.711169	-0.622231								10.0823	0.029715	-1.27997	-1.2422
2.01762	-0.174253	-0.710666	-0.620208								10.089	0.02388	-1.2872	-1.24667
2.01896	-0.173036	-0.709957	-0.617948								10.0957	0.016585	-1.2912	-1.24707
2.02031	-0.171816	-0.708766	-0.615844								10.1024	0.005398	-1.28647	-1.24245
2.02165	-0.170966	-0.707577	-0.613756								10.1091	-0.013119	-1.27632	-1.23699
2.02299	-0.17074	-0.706271	-0.612274								10.1158	-0.022738	-1.26871	-1.23409
2.02433	-0.170314	-0.704621	-0.611971								10.1225	-0.046473	-1.27204	-1.23642
2.02567	-0.169836	-0.702717	-0.611918								10.1292	-0.072834	-1.27116	-1.24599
2.02701	-0.169389	-0.700774	-0.611865								10.1359	-0.074784	-1.27466	-1.25936
2.02835	-0.169494	-0.699016	-0.611803								10.1426	-0.069413	-1.28618	-1.27218
2.02969	-0.170912	-0.699322	-0.612124								10.1493	-0.079185	-1.28727	-1.28036
2.03103	-0.173118	-0.701689	-0.612931								10.156	-0.082177	-1.28289	-1.29769
2.03238	-0.175331	-0.704478	-0.613798								10.1627	-0.083271	-1.28907	-1.30109
2.03372	-0.177411	-0.707266	-0.614664								10.1694	-0.083274	-1.2923	-1.30651
2.03506	-0.179591	-0.709963	-0.616158								10.1761	-0.071212	-1.29929	-1.31455
2.0364	-0.182298	-0.712134	-0.618516								10.1828	-0.059553	-1.30172	-1.32772
2.03774	-0.185221	-0.713533	-0.620972								10.1895	-0.050641	-1.29867	-1.33494
2.03908	-0.188156	-0.714762	-0.623431								10.1963	-0.042617	-1.30526	-1.33628
2.04042	-0.190363	-0.71605	-0.625896								10.203	-0.040663	-1.29147	-1.33825
2.04176	-0.190067	-0.71837	-0.626776								10.2097	-0.03885	-1.27709	-1.33984
2.0431	-0.188053	-0.722596	-0.627729								10.2164	-0.033539	-1.28707	-1.33743
2.04445	-0.186035	-0.727801	-0.628686								10.2231	-0.030616	-1.29376	-1.32474
2.04579	-0.184082	-0.733141	-0.629636								10.2298	-0.030268	-1.28787	-1.33133
2.04713	-0.182962	-0.73784	-0.630571								10.2365	-0.021355	-1.29445	-1.33801
2.04847	-0.183015	-0.739664	-0.631885								10.2432	-0.020893	-1.29785	-1.33959
2.04981	-0.183493	-0.739384	-0.633388								10.2499	-0.020695	-1.30506	-1.34597
2.05115	-0.183972	-0.738796	-0.634909								10.2566	-0.012568	-1.3114	-1.35903
2.05249	-0.18443	-0.738207	-0.636377								10.2633	-0.015308	-1.31168	-1.36397
2.05383	-0.185063	-0.737125	-0.637277								10.27	-0.029964	-1.3085	-1.35748
2.05517	-0.185851	-0.736828	-0.636705								10.2767	-0.060117	-1.31004	-1.36692
2.05652	-0.186653	-0.738404	-0.636131								10.2834	-0.064823	-1.30476	-1.36983
2.05786	-0.187456	-0.740051	-0.63557								10.2901	-0.056962	-1.30252	-1.36245
2.0592	-0.187803	-0.741817	-0.635087								10.2968	-0.056242	-1.30865	-1.35453
2.06054	-0.187211	-0.745749	-0.634655								10.3035	-0.068411	-1.31913	-1.35149
2.06188	-0.186249	-0.745999	-0.633869								10.3103	-0.070885	-1.33306	-1.35663
2.06322	-0.185299	-0.745386	-0.633084								10.317	-0.085475	-1.34464	-1.34408
2.06456	-0.184623	-0.74469	-0.632658								10.3237	-0.087642	-1.35786	-1.33632
2.0659	-0.185267	-0.743432	-0.63346								10.3304	-0.081003	-1.37418	-1.33561
2.06724	-0.187291	-0.74145	-0.634708								10.3371	-0.064021	-1.3793	-1.33385
2.06859	-0.189634	-0.739219	-0.635753								10.3438	-0.041786	-1.37794	-1.32617
2.06993	-0.191981	-0.736995	-0.636798								10.3505	-0.041491	-1.37235	-1.3279
2.07127	-0.194138	-0.734759	-0.637236								10.3572	-0.053639	-1.36384	-1.32565
2.07261	-0.195045	-0.733081	-0.636946								10.3639	-0.063136	-1.35259	-1.32371
2.07395	-0.195093	-0.732928	-0.637668								10.3706	-0.060606	-1.3395	-1.32704
2.07529	-0.195141	-0.733492	-0.638389								10.3773	-0.058402	-1.32195	-1.32496
2.07663	-0.195292	-0.733991	-0.639199								10.384	-0.038819	-1.30893	-1.33203
2.07797	-0.196823	-0.734115	-0.640292								10.3907	-0.033426	-1.29742	-1.32646
2.07931	-0.199604	-0.732576	-0.64205								10.3974	-0.036939	-1.29871	-1.31624
2.08066	-0.202619	-0.729582	-0.644111								10.4041	-0.037407	-1.3067	-1.31082
2.082	-0.205631	-0.726587	-0.646176								10.4108	-0.037696	-1.31842	-1.30884
2.08334	-0.207942	-0.723866	-0.648355								10.4175	-0.031166	-1.34497	-1.30438
2.08468	-0.207289	-0.721709	-0.651098								10.4243	-0.032324	-1.36663	-1.31438
2.08602	-0.205048	-0.719682	-0.654557								10.431	-0.024642	-1.38139	-1.32169
2.08736	-0.2027	-0.717583	-0.658137								10.4377	-0.022945	-1.383	-1.32975
2.0887	-0.200358	-0.715527	-0.661675								10.4444	-0.038105	-1.38087	-1.34138
2.09004	-0.198805	-0.713777	-0.664643								10.4511	-0.060007	-1.37743	-1.34473
2.09138	-0.198851	-0.712956	-0.666073								10.4578	-0.07157	-1.37984	-1.35087
2.09273	-0.199427	-0.71293	-0.666479								10.4645	-0.059309	-1.37002	-1.36254
2.09407	-0.200004	-0.713054	-0.666885								10.4712	-0.05422	-1.36265	-1.37525
2.09541	-0.200166	-0.713011	-0.667097								10.4779	-0.04935	-1.36201	-1.37807
2.09675	-0.198888	-0.712038	-0.666437								10.4846	-0.059718	-1.35987	-1.37692
2.09809	-0.196944	-0.710061	-0.664694								10.4913	-0.067118	-1.35987	-1.37148
2.09943	-0.194929	-0.707828	-0.6626								10.498	-0.081296	-1.35193	-1.37398
2.10077	-0.192913	-0.705602	-0.660504								10.5047	-0.094055	-1.35302	-1.36996
2.10211	-0.19017	-0.703772	-0.658214								10.5114	-0.092904	-1.3706	-1.35489
2.10345	-0.189272	-0.703281	-0.656948								10.5181	-0.088873	-1.38116	-1.34954
2.1048	-0.188913	-0.703471	-0.657148								10.5248	-0.093349	-1.3724	-1.34543
2.10614	-0.188555	-0.703735	-0.657492								10.5315	-0.106487	-1.36942	-1.33683
2.10748	-0.188497	-0.703999	-0.657815								10.5383	-0.135263	-1.36778	-1.32833
2.10882	-0.190664	-0.702539	-0.657641								10.545	-0.174549	-1.35455	-1.33026
2.11016	-0.192369	-0.700082	-0.656028								10.5517	-0.204194	-1.33568	-1.33806
2.1115	-0.193906	-0.697585	-0.653595								10.5584	-0.212304	-1.31856	-1.34339
2.11284	-0.195444	-0.69509	-0.651152								10.5651	-0.203981	-1.31703	-1.33583
2.11418	-0.196156	-0.692755	-0.648433								10.5718	-0.208394	-1.31535	-1.32779
2.11552	-0.197018	-0.692361	-0.6457								10.5785	-0.211618	-1.30396	-1.33821
2.11687	-0.198171	-0.692425	-0.643195								10.5852	-0.207338	-1.30083	-1.34379
2.11821	-0.199259	-0.692489	-0.640767								10.5919	-0.201123	-1.30501	-1.34935
2.11955	-0.200409	-0.692299	-0.638446								10.5986	-0.198377	-1.30276	-1.35403
2.12089	-0.201053	-0.690725	-0.637387								10.6053	-0.176446	-1.29505	-1.35441
2.12223	-0.198862	-0.687934	-0.637546								10.612	-0.149088	-1.2833	-1.34762
2.12357	-0.195858	-0.685204	-0.637998								10.6187	-0.120885	-1.27928	-1.33756
2.12491	-0.192849	-0.682481	-0.638451								10.6254	-0.116349	-1.28068	-1.32827
2.12625	-0.190195	-0.681059	-0.639087								10.6321	-0.126786	-1.27769	-1.32839
2.12759	-0.188956	-0.682115	-0.640209								10.6388	-0.120644	-1.27683	-1.32391
2.12893	-0.188545	-0.683323	-0.641772								10.6456	-0.110981	-1.27198	-1.30575
2.13028	-0.188245	-0.684531	-0.643504								10.6523	-0.12532	-1.2665	-1.29286
2.13162	-0.187946	-0.685775	-0.645239								10.659	-0.144778	-1.26121	-1.29282
2.13296	-0.186398	-0.687259	-0.647391								10.6657	-0.147538	-1.2681	-1.29754
2.1343	-0.182887	-0.688993	-0.650217								10.6724	-0.148598	-1.27313	-1.30245
2.13564	-0.178972	-0.690775	-0.653316								10.6791	-0.147189	-1.29455	-1.31203
2.13698	-0.175026	-0.692556	-0.656426								10.6858	-0.150144	-1.31007	-1.32063
2.13832	-0.171266	-0.693305	-0.659394								10.6925	-0.140502	-1.32213	-1.32907
2.13966	-0.170067	-0.692229	-0.661062								10.6992	-0.129892	-1.31803	-1.33429
2.14101	-0.171124	-0.690471	-0.662493								10.7059	-0.13667	-1.31544	-1.33888
2.14235	-0.172383	-0.68881	-0.66405								10.7126	-0.142383	-1.31287	-1.34841
2.14369	-0.173635	-0.687104	-0.665605								10.7193	-0.130194	-1.31896	-1.36158
2.14503	-0.174313	-0.687225	-0.666863								10.726	-0.116155	-1.32873	-1.36801
2.14637	-0.174206	-0.689458	-0.66752								10.7327	-0.121532	-1.33381	-1.36808
2.14771	-0.173987	-0.692168	-0.667818								10.7394	-0.132836	-1.33918	-1.36346
2.14905	-0.173766	-0.694879	-0.668056								10.7461	-0.136358	-1.33564	-1.34736
2.15039	-0.173567	-0.697685	-0.668294								10.7528	-0.133868	-1.33217	-1.34856
2.15173	-0.175978	-0.700146	-0.667924								10.7596	-0.138638	-1.33392	-1.35266
2.15307	-0.177111	-0.701945	-0.667465								10.7663	-0.148487	-1.3422	-1.35747
2.15442	-0.178241	-0.703566	-0.667038								10.773	-0.150765	-1.35288	-1.3715
2.15576	-0.179343	-0.705189	-0.666614								10.7797	-0.155703	-1.35901	-1.37951
2.1571	-0.179969	-0.70556	-0.666538								10.7864	-0.166717	-1.35166	-1.38121
2.15844	-0.179592	-0.706392	-0.667664								10.7931	-0.169682	-1.33499	-1.37552
2.15978	-0.17973	-0.707594	-0.667696								10.7998	-0.159317	-1.31706	-1.37753
2.16112	-0.179866	-0.708819	-0.667625								10.8065	-0.158119	-1.32371	-1.38454
2.16246	-0.180053	-0.710265	-0.667554								10.8132	-0.156352	-1.31674	-1.40924
2.1638	-0.18047	-0.712176	-0.668366								10.8199	-0.150433	-1.31429	-1.40819
2.16515	-0.179828	-0.712629	-0.670245								10.8266	-0.152871	-1.32641	-1.414
2.16649	-0.179045	-0.71308	-0.672442								10.8333	-0.143941	-1.33471	-1.4141
2.16783	-0.178262	-0.713466	-0.674649								10.84	-0.129155	-1.341	-1.41425
2.16917	-0.177051	-0.713194	-0.676761								10.8467	-0.122067	-1.35195	-1.41698
2.17051	-0.173741	-0.71313	-0.676359								10.8534	-0.11733	-1.36599	-1.41416
2.17185	-0.171193	-0.713438	-0.676031								10.8601	-0.119988	-1.38257	-1.41406
2.17319	-0.168443	-0.713745	-0.675703								10.8668	-0.127703	-1.38283	-1.41443
2.17453	-0.165608	-0.714163	-0.675447								10.8736	-0.128239	-1.37411	-1.41133
2.17587	-0.16353	-0.715008	-0.676131								10.8803	-0.137359	-1.37793	-1.39801
2.17722	-0.163129	-0.716057	-0.678786								10.887	-0.150494	-1.37293	-1.39886
2.17856	-0.163004	-0.717101	-0.681773								10.8937	-0.154095	-1.3701	-1.38885
2.1799	-0.162881	-0.718029	-0.684631								10.9004	-0.15728	-1.36472	-1.38468
2.18124	-0.162638	-0.718835	-0.687337								10.9071	-0.159902	-1.35503	-1.37685
2.18258	-0.160802	-0.720554	-0.689872								10.9138	-0.160444	-1.35777	-1.3679
2.18392	-0.156754	-0.723355	-0.690665								10.9205	-0.164414	-1.36168	-1.36293
2.18526	-0.152702	-0.726154	-0.690803								10.9272	-0.167019	-1.35851	-1.35623
2.1866	-0.148691	-0.728811	-0.690937								10.9339	-0.167398	-1.35567	-1.34146
2.18795	-0.145719	-0.730447	-0.690923								10.9406	-0.166049	-1.35439	-1.33984
2.18929	-0.147648	-0.730882	-0.690164								10.9473	-0.168901	-1.35373	-1.34032
2.19063	-0.1512	-0.731003	-0.691121								10.954	-0.176618	-1.35	-1.33275
2.19197	-0.154752	-0.731234	-0.692082								10.9607	-0.185553	-1.33248	-1.33752
2.19331	-0.158217	-0.732019	-0.693013								10.9674	-0.193767	-1.33928	-1.33896
2.19465	-0.160926	-0.73331	-0.693651								10.9741	-0.196722	-1.3357	-1.33474
2.19599	-0.162635	-0.734806	-0.693883								10.9808	-0.206813	-1.32389	-1.34679
2.19733	-0.164294	-0.73639	-0.693911								10.9876	-0.225836	-1.32664	-1.33668
2.19867	-0.165947	-0.737936	-0.693939								10.9943	-0.236745	-1.33051	-1.33956
2.20002	-0.167843	-0.739078	-0.693898								11.001	-0.238756	-1.32626	-1.33662
2.20136	-0.170372	-0.739496	-0.693232								11.0077	-0.237985	-1.32532	-1.32115
2.2027	-0.172381	-0.739639	-0.691148								11.0144	-0.229413	-1.32373	-1.31151
2.20404	-0.174393	-0.739783	-0.688738								11.0211	-0.218102	-1.32872	-1.30933
2.20538	-0.176159	-0.740443	-0.68632								11.0278	-0.20506	-1.34624	-1.30299
2.20672	-0.176646	-0.741253	-0.683848								11.0345	-0.204643	-1.3576	-1.30135
2.20806	-0.175551	-0.742023	-0.681684								11.0412	-0.21624	-1.36815	-1.29167
2.2094	-0.17446	-0.74279	-0.68055								11.0479	-0.216696	-1.36393	-1.27959
2.21074	-0.173367	-0.743109	-0.679413								11.0546	-0.205114	-1.35339	-1.28766
2.21209	-0.172321	-0.742441	-0.678364								11.0613	-0.203204	-1.35811	-1.28747
2.21343	-0.171332	-0.742326	-0.677665								11.068	-0.210389	-1.36098	-1.29278
2.21477	-0.170257	-0.742292	-0.67739								11.0747	-0.221579	-1.35509	-1.30636
2.21611	-0.169181	-0.742257	-0.677235								11.0814	-0.23005	-1.3543	-1.31441
2.21745	-0.168166	-0.742917	-0.67708								11.0881	-0.235303	-1.34889	-1.32383
2.21879	-0.167898	-0.743837	-0.676838								11.0948	-0.240681	-1.33169	-1.32323
2.22013	-0.168767	-0.744466	-0.676125								11.1016	-0.24181	-1.31552	-1.32735
2.22147	-0.16971	-0.745097	-0.674898								11.1083	-0.242508	-1.30771	-1.3373
2.22281	-0.17065	-0.745582	-0.673672								11.115	-0.240494	-1.30619	-1.34699
2.22416	-0.171347	-0.745271	-0.67259								11.1217	-0.236611	-1.30612	-1.35557
2.2255	-0.172105	-0.74638	-0.672418								11.1284	-0.233543	-1.30317	-1.36539
2.22684	-0.173954	-0.747657	-0.673496								11.1351	-0.239994	-1.30329	-1.3728
2.22818	-0.176031	-0.749012	-0.674977								11.1418	-0.238913	-1.31362	-1.37151
2.22952	-0.178104	-0.751004	-0.676459								11.1485	-0.245882	-1.32326	-1.37398
2.23086	-0.180203	-0.753917	-0.677717								11.1552	-0.253138	-1.33055	-1.37711
2.2322	-0.181438	-0.756524	-0.677592								11.1619	-0.25414	-1.34445	-1.37978
2.23354	-0.180518	-0.759134	-0.676039								11.1686	-0.255424	-1.36852	-1.38375
2.23488	-0.179596	-0.761509	-0.674055								11.1753	-0.252129	-1.3844	-1.38889
2.23623	-0.178584	-0.763288	-0.671932								11.182	-0.250853	-1.38462	-1.39677
2.23757	-0.177615	-0.764779	-0.669819								11.1887	-0.249888	-1.3836	-1.39542
2.23891	-0.177272	-0.76626	-0.669313								11.1954	-0.254802	-1.38789	-1.39444
2.24025	-0.177287	-0.767743	-0.67103								11.2021	-0.254534	-1.40143	-1.40129
2.24159	-0.177303	-0.769091	-0.672748								11.2088	-0.248764	-1.38844	-1.40575
2.24293	-0.177085	-0.76985	-0.674338								11.2156	-0.244606	-1.38361	-1.40773
2.24427	-0.176622	-0.770199	-0.675176								11.2223	-0.242822	-1.37423	-1.40986
2.24561	-0.176359	-0.770545	-0.67493								11.229	-0.244207	-1.36028	-1.41016
2.24695	-0.176097	-0.770459	-0.674247								11.2357	-0.246269	-1.34157	-1.40072
2.2483	-0.175934	-0.769337	-0.673562								11.2424	-0.259281	-1.3356	-1.39315
2.24964	-0.177118	-0.768103	-0.673696								11.2491	-0.271116	-1.33982	-1.38397
2.25098	-0.180343	-0.767514	-0.675421								11.2558	-0.287524	-1.33898	-1.38209
2.25232	-0.184119	-0.766925	-0.677929								11.2625	-0.306476	-1.3512	-1.37558
2.25366	-0.18791	-0.76728	-0.680489								11.2692	-0.313708	-1.35471	-1.36984
2.255	-0.190797	-0.767791	-0.683049								11.2759	-0.320302	-1.38138	-1.36881
2.25634	-0.191505	-0.767306	-0.684315								11.2826	-0.316017	-1.38882	-1.36481
2.25768	-0.190888	-0.766443	-0.684267								11.2893	-0.308498	-1.39563	-1.36034
2.25902	-0.190203	-0.765538	-0.683933								11.296	-0.30269	-1.38238	-1.36528
2.26037	-0.189518	-0.764244	-0.683599								11.3027	-0.298183	-1.37247	-1.37867
2.26171	-0.189148	-0.764299	-0.683369								11.3094	-0.280739	-1.36054	-1.39382
2.26305	-0.189134	-0.765039	-0.683167								11.3161	-0.265698	-1.35234	-1.39715
2.26439	-0.18918	-0.765828	-0.68283								11.3228	-0.249067	-1.34556	-1.40142
2.26573	-0.189225	-0.767044	-0.682431								11.3296	-0.227624	-1.32733	-1.41982
2.26707	-0.189474	-0.768851	-0.682032								11.3363	-0.212529	-1.3094	-1.42765
2.26841	-0.189727	-0.770363	-0.682782								11.343	-0.209326	-1.29466	-1.431
2.26975	-0.189438	-0.771836	-0.68455								11.3497	-0.206823	-1.29008	-1.43576
2.27109	-0.188843	-0.773317	-0.686554								11.3564	-0.208807	-1.28241	-1.4319
2.27244	-0.188249	-0.774925	-0.688573								11.3631	-0.213525	-1.28373	-1.42525
2.27378	-0.187654	-0.776057	-0.690322								11.3698	-0.209898	-1.28532	-1.41284
2.27512	-0.185782	-0.776975	-0.690732								11.3765	-0.207335	-1.30487	-1.38964
2.27646	-0.183159	-0.777883	-0.690391								11.3832	-0.205579	-1.32692	-1.38475
2.2778	-0.1807	-0.778522	-0.68995								11.3899	-0.205008	-1.34399	-1.38522
2.27914	-0.178269	-0.778709	-0.689506								11.3966	-0.196654	-1.35986	-1.37919
2.28048	-0.176203	-0.780225	-0.688837								11.4033	-0.196988	-1.36279	-1.38505
2.28182	-0.175135	-0.781739	-0.688405								11.41	-0.192322	-1.35167	-1.39152
2.28316	-0.174636	-0.783357	-0.688209								11.4167	-0.189782	-1.34528	-1.39276
2.2845	-0.174135	-0.785314	-0.688043								11.4234	-0.1854	-1.35539	-1.39072
2.28585	-0.173574	-0.787111	-0.687881								11.4301	-0.185033	-1.36474	-1.39744
2.28719	-0.173454	-0.788554	-0.688314								11.4368	-0.182948	-1.3588	-1.41133
2.28853	-0.173998	-0.790005	-0.688539								11.4436	-0.187349	-1.3369	-1.42318
2.28987	-0.174741	-0.790725	-0.68867								11.4503	-0.187977	-1.31895	-1.42665
2.29121	-0.175485	-0.790473	-0.688802								11.457	-0.188211	-1.29459	-1.42275
2.29255	-0.17505	-0.790633	-0.688683								11.4637	-0.191877	-1.28995	-1.41763
2.29389	-0.175018	-0.790904	-0.687976								11.4704	-0.198964	-1.28762	-1.41757
2.29523	-0.175855	-0.791226	-0.687215								11.4771	-0.216143	-1.28906	-1.41721
2.29658	-0.176689	-0.791784	-0.68647								11.4838	-0.220135	-1.29713	-1.42341
2.29792	-0.178389	-0.79232	-0.685726								11.4905	-0.237449	-1.30144	-1.43634
2.29926	-0.182159	-0.79268	-0.686699								11.4972	-0.237518	-1.30696	-1.43092
2.3006	-0.185629	-0.793038	-0.689963								11.5039	-0.242215	-1.32224	-1.42911
2.30194	-0.188439	-0.793426	-0.693851								11.5106	-0.241179	-1.32122	-1.43856
2.30328	-0.191248	-0.793384	-0.697782								11.5173	-0.247072	-1.32053	-1.45026
2.30462	-0.193185	-0.792569	-0.701324								11.524	-0.242426	-1.32266	-1.46411
2.30596	-0.195306	-0.791463	-0.70126								11.5307	-0.25316	-1.3153	-1.47561
2.3073	-0.198387	-0.790356	-0.700397								11.5374	-0.253946	-1.31521	-1.4739
2.30864	-0.201759	-0.789775	-0.699501								11.5441	-0.249567	-1.3184	-1.47819
2.30999	-0.205082	-0.790042	-0.698602								11.5508	-0.25581	-1.31127	-1.49055
2.31133	-0.207936	-0.790599	-0.698546								11.5576	-0.232658	-1.31274	-1.49874
2.31267	-0.20861	-0.791154	-0.700202								11.5643	-0.230869	-1.30791	-1.5033
2.31401	-0.208549	-0.791468	-0.702703								11.571	-0.234683	-1.30008	-1.50924
2.31535	-0.208489	-0.790171	-0.705206								11.5777	-0.24747	-1.30553	-1.50382
2.31669	-0.207917	-0.787581	-0.707667								11.5844	-0.251984	-1.32302	-1.49701
2.31803	-0.206473	-0.784761	-0.70924								11.5911	-0.257639	-1.34443	-1.47944
2.31937	-0.205102	-0.781951	-0.71073								11.5978	-0.240752	-1.35421	-1.46404
2.32072	-0.203795	-0.780488	-0.712214								11.6045	-0.230846	-1.36432	-1.4547
2.32206	-0.202493	-0.781365	-0.713737								11.6112	-0.233569	-1.36032	-1.46287
2.3234	-0.201627	-0.782813	-0.715518								11.6179	-0.240537	-1.35362	-1.46059
2.32474	-0.200686	-0.78428	-0.716901								11.6246	-0.267958	-1.35258	-1.45435
2.32608	-0.19952	-0.785731	-0.716506								11.6313	-0.27781	-1.35216	-1.46123
2.32742	-0.198319	-0.785213	-0.716108								11.638	-0.282594	-1.34327	-1.44474
2.32876	-0.197103	-0.784565	-0.71576								11.6447	-0.280804	-1.32857	-1.43476
2.3301	-0.195832	-0.783926	-0.715679								11.6514	-0.278623	-1.30893	-1.43229
2.33144	-0.195136	-0.783303	-0.715774								11.6581	-0.276843	-1.29373	-1.43381
2.33279	-0.194502	-0.782867	-0.71589								11.6648	-0.280046	-1.28193	-1.44736
2.33413	-0.193835	-0.782663	-0.716006								11.6716	-0.279899	-1.27372	-1.45049
2.33547	-0.193974	-0.782386	-0.716034								11.6783	-0.273066	-1.2774	-1.43156
2.33681	-0.195154	-0.78211	-0.716058								11.685	-0.264891	-1.26947	-1.4128
2.33815	-0.1974	-0.781957	-0.716862								11.6917	-0.257531	-1.26288	-1.4041
2.33949	-0.199903	-0.782957	-0.717715								11.6984	-0.250796	-1.28478	-1.3989
2.34083	-0.20241	-0.786121	-0.718559								11.7051	-0.253094	-1.31749	-1.41062
2.34217	-0.206541	-0.789486	-0.719688								11.7118	-0.252174	-1.33454	-1.42829
2.34352	-0.210221	-0.792854	-0.720905								11.7185	-0.262803	-1.33732	-1.43635
2.34486	-0.213097	-0.795356	-0.721568								11.7252	-0.281336	-1.3387	-1.44875
2.3462	-0.215846	-0.795405	-0.72223								11.7319	-0.300022	-1.34101	-1.44453
2.34754	-0.217954	-0.793916	-0.722788								11.7386	-0.328988	-1.34383	-1.44783
2.34888	-0.218978	-0.79243	-0.72302								11.7453	-0.351366	-1.33788	-1.44518
2.35022	-0.222944	-0.791111	-0.723579								11.752	-0.35358	-1.33837	-1.44613
2.35156	-0.227456	-0.789792	-0.724324								11.7587	-0.353301	-1.32659	-1.44609
2.3529	-0.231963	-0.787999	-0.725082								11.7654	-0.364215	-1.29052	-1.44442
2.35424	-0.235561	-0.785743	-0.726014								11.7721	-0.366088	-1.26193	-1.43711
2.35559	-0.23742	-0.783432	-0.727403								11.7789	-0.370022	-1.24649	-1.41916
2.35693	-0.236231	-0.78076	-0.729039								11.7856	-0.3641	-1.24173	-1.40126
2.35827	-0.23473	-0.778443	-0.730675								11.7923	-0.350832	-1.23279	-1.38844
2.35961	-0.233237	-0.776885	-0.732278								11.799	-0.344309	-1.23323	-1.38491
2.36095	-0.229542	-0.77533	-0.733809								11.8057	-0.327309	-1.23893	-1.3825
2.36229	-0.226598	-0.773824	-0.735331								11.8124	-0.317687	-1.25977	-1.36837
2.36363	-0.22407	-0.773154	-0.736883								11.8191	-0.326264	-1.26158	-1.36463
2.36497	-0.221564	-0.773941	-0.738434								11.8258	-0.331085	-1.26053	-1.35992
2.36631	-0.219798	-0.77525	-0.739413								11.8325	-0.321973	-1.27173	-1.3666
2.36766	-0.219819	-0.776559	-0.73918								11.8392	-0.311183	-1.27203	-1.37526
2.369	-0.223048	-0.77854	-0.738437								11.8459	-0.308371	-1.2696	-1.39258
2.37034	-0.226435	-0.780913	-0.737664								11.8526	-0.311368	-1.25989	-1.40868
2.37168	-0.229825	-0.783248	-0.736916								11.8593	-0.318657	-1.25205	-1.41169
2.37302	-0.231771	-0.785556	-0.736693								11.866	-0.319582	-1.23587	-1.40255
2.37436	-0.232713	-0.787869	-0.737652								11.8727	-0.320862	-1.22386	-1.39631
2.3757	-0.233605	-0.789199	-0.739318								11.8794	-0.32126	-1.21742	-1.40748
2.37704	-0.234493	-0.789141	-0.740992								11.8861	-0.31884	-1.2207	-1.40761
2.37838	-0.235488	-0.788942	-0.742258								11.8929	-0.319915	-1.21867	-1.4107
2.37973	-0.239043	-0.788743	-0.74185								11.8996	-0.327958	-1.22226	-1.40061
2.38107	-0.240913	-0.789227	-0.739642								11.9063	-0.334377	-1.23143	-1.39157
2.38241	-0.242092	-0.791066	-0.736912								11.913	-0.334701	-1.24396	-1.38023
2.38375	-0.243253	-0.793107	-0.734177								11.9197	-0.330364	-1.2559	-1.36901
2.38509	-0.244242	-0.795147	-0.731439								11.9264	-0.325492	-1.26379	-1.37054
2.38643	-0.244914	-0.797013	-0.72922								11.9331	-0.321329	-1.26499	-1.38181
2.38777	-0.245264	-0.797622	-0.727392								11.9398	-0.317138	-1.26383	-1.3838
2.38911	-0.245589	-0.79775	-0.725564								11.9465	-0.319444	-1.25755	-1.37592
2.39045	-0.245914	-0.797879	-0.724275								11.9532	-0.320056	-1.25632	-1.37223
2.3918	-0.246568	-0.798002	-0.724573								11.9599	-0.319732	-1.25607	-1.3742
2.39314	-0.248345	-0.798114	-0.725411								11.9666	-0.31813	-1.24709	-1.3728
2.39448	-0.251061	-0.79829	-0.726155								11.9733	-0.318269	-1.23669	-1.36535
2.39582	-0.253812	-0.798585	-0.726945								11.98	-0.323081	-1.22998	-1.36079
2.39716	-0.256556	-0.798879	-0.72773								11.9867	-0.3245	-1.23294	-1.36093
2.3985	-0.258692	-0.799223	-0.72833								11.9934	-0.324453	-1.23025	-1.36013
2.39984	-0.261346	-0.798845	-0.728612								12.0001	-0.326108	-1.22481	-1.34396
2.40118	-0.264033	-0.797112	-0.728753								12.0069	-0.326931	-1.22026	-1.33591
2.40252	-0.266719	-0.795099	-0.728895								12.0136	-0.326862	-1.2152	-1.33766
2.40387	-0.269037	-0.79319	-0.728424								12.0203	-0.329649	-1.2051	-1.33406
2.40521	-0.269497	-0.790614	-0.727535								12.027	-0.327387	-1.20993	-1.32746
2.40655	-0.268267	-0.787916	-0.726679								12.0337	-0.326273	-1.2206	-1.3274
2.40789	-0.267036	-0.786804	-0.725828								12.0404	-0.32577	-1.23851	-1.33009
2.40923	-0.265909	-0.785689	-0.72516								12.0471	-0.319094	-1.24215	-1.33588
2.41057	-0.265962	-0.784888	-0.725255								12.0538	-0.3226	-1.23687	-1.3329
2.41191	-0.267741	-0.7851	-0.72627								12.0605	-0.338077	-1.25561	-1.32496
2.41325	-0.269964	-0.785267	-0.727568								12.0672	-0.34575	-1.25589	-1.33224
2.41459	-0.272183	-0.784819	-0.728868								12.0739	-0.342873	-1.24036	-1.34994
2.41594	-0.273847	-0.784371	-0.729771								12.0806	-0.337107	-1.24053	-1.37284
2.41728	-0.272133	-0.784532	-0.730498								12.0873	-0.335357	-1.24489	-1.38475
2.41862	-0.269527	-0.785965	-0.731298								12.094	-0.33686	-1.23226	-1.3793
2.41996	-0.266936	-0.788016	-0.732125								12.1007	-0.344413	-1.22585	-1.37445
2.4213	-0.264585	-0.790126	-0.732926								12.1074	-0.346336	-1.19624	-1.37133
2.42264	-0.263984	-0.792237	-0.733347								12.1141	-0.344046	-1.17464	-1.36376
2.42398	-0.265965	-0.7931	-0.73274								12.1209	-0.337078	-1.16009	-1.35214
2.42532	-0.26799	-0.794084	-0.73188								12.1276	-0.321	-1.14398	-1.34005
2.42666	-0.270015	-0.795209	-0.731022								12.1343	-0.313812	-1.13463	-1.33628
2.42801	-0.271821	-0.796334	-0.730121								12.141	-0.313641	-1.13147	-1.31955
2.42935	-0.272975	-0.796607	-0.72901								12.1477	-0.306704	-1.12668	-1.29468
2.43069	-0.274289	-0.794621	-0.727492								12.1544	-0.2967	-1.12008	-1.29464
2.43203	-0.275654	-0.791562	-0.725912								12.1611	-0.290227	-1.10913	-1.30917
2.43337	-0.277015	-0.788447	-0.724323								12.1678	-0.282021	-1.103	-1.31375
2.43471	-0.277269	-0.785298	-0.723176								12.1745	-0.27979	-1.10819	-1.30983
2.43605	-0.274423	-0.782596	-0.722622								12.1812	-0.285367	-1.10954	-1.31357
2.43739	-0.270813	-0.780386	-0.722347								12.1879	-0.290295	-1.1073	-1.31532
2.43873	-0.267408	-0.778273	-0.72209								12.1946	-0.300414	-1.10981	-1.31907
2.44008	-0.263905	-0.776227	-0.721303								12.2013	-0.300475	-1.1115	-1.31927
2.44142	-0.260335	-0.774775	-0.719169								12.208	-0.29408	-1.11188	-1.32797
2.44276	-0.257487	-0.774936	-0.716309								12.2147	-0.301934	-1.11677	-1.33979
2.4441	-0.254895	-0.776373	-0.713441								12.2214	-0.312546	-1.11404	-1.33198
2.44544	-0.252306	-0.777806	-0.71063								12.2281	-0.312279	-1.10241	-1.31924
2.44678	-0.250055	-0.779142	-0.70953								12.2349	-0.315253	-1.08852	-1.32066
2.44812	-0.249017	-0.779684	-0.709297								12.2416	-0.319105	-1.07563	-1.33379
2.44946	-0.247795	-0.778568	-0.709194								12.2483	-0.31582	-1.06213	-1.32927
2.4508	-0.24657	-0.776518	-0.709094								12.255	-0.315132	-1.04752	-1.33284
2.45215	-0.245358	-0.774471	-0.708993								12.2617	-0.310957	-1.03573	-1.34055
2.45349	-0.244449	-0.772528	-0.708046								12.2684	-0.309456	-1.02913	-1.33246
2.45483	-0.244467	-0.770869	-0.707773								12.2751	-0.318941	-1.01399	-1.32357
2.45617	-0.244945	-0.76947	-0.707738								12.2818	-0.320593	-0.99375	-1.31227
2.45751	-0.245424	-0.768135	-0.707713								12.2885	-0.319647	-0.992857	-1.31502
2.45885	-0.245622	-0.766693	-0.707718								12.2952	-0.321177	-0.989247	-1.32707
2.46019	-0.24487	-0.765152	-0.708141								12.3019	-0.319454	-0.983866	-1.32239
2.46153	-0.243447	-0.763871	-0.709126								12.3086	-0.314381	-0.980958	-1.30801
2.46287	-0.242019	-0.762871	-0.710113								12.3153	-0.310766	-0.971626	-1.30133
2.46422	-0.240589	-0.761872	-0.711109								12.322	-0.296403	-0.958003	-1.29989
2.46556	-0.238984	-0.761957	-0.712307								12.3287	-0.292878	-0.946048	-1.28349
2.4669	-0.23703	-0.763599	-0.712026								12.3354	-0.299209	-0.935679	-1.28189
2.46824	-0.235027	-0.76586	-0.710146								12.3421	-0.302399	-0.92576	-1.28575
2.46958	-0.233012	-0.768221	-0.708261								12.3489	-0.306208	-0.901004	-1.28809
2.47092	-0.231325	-0.770093	-0.706361								12.3556	-0.310349	-0.872675	-1.27917
2.47226	-0.230527	-0.769617	-0.704826								12.3623	-0.31251	-0.853994	-1.25534
2.4736	-0.229929	-0.768092	-0.706818								12.369	-0.311017	-0.837536	-1.24273
2.47494	-0.228882	-0.766536	-0.709193								12.3757	-0.311848	-0.83011	-1.23424
2.47629	-0.227838	-0.764979	-0.711516								12.3824	-0.318245	-0.837053	-1.22479
2.47763	-0.22623	-0.76447	-0.713289								12.3891	-0.31958	-0.833286	-1.21592
2.47897	-0.224842	-0.765376	-0.713715								12.3958	-0.309836	-0.819381	-1.22159
2.48031	-0.224389	-0.766595	-0.712897								12.4025	-0.295986	-0.800682	-1.21243
2.48165	-0.224052	-0.767826	-0.712076								12.4092	-0.276817	-0.782478	-1.18599
2.48299	-0.223775	-0.769055	-0.711187								12.4159	-0.259219	-0.766895	-1.16915
2.48433	-0.2238	-0.769603	-0.710106								12.4226	-0.251573	-0.755036	-1.15723
2.48567	-0.223294	-0.770144	-0.708939								12.4293	-0.244461	-0.737076	-1.15924
2.48701	-0.222175	-0.770741	-0.707761								12.436	-0.237224	-0.706933	-1.15533
2.48836	-0.221058	-0.771337	-0.70663								12.4427	-0.237132	-0.665563	-1.14833
2.4897	-0.219913	-0.771819	-0.706008								12.4494	-0.236009	-0.625282	-1.15166
2.49104	-0.219455	-0.771855	-0.7059								12.4561	-0.244059	-0.583805	-1.15083
2.49238	-0.219749	-0.772615	-0.705372								12.4629	-0.248611	-0.542449	-1.1447
2.49372	-0.2203	-0.773369	-0.704802								12.4696	-0.252305	-0.508065	-1.13961
2.49506	-0.220879	-0.774294	-0.704307								12.4763	-0.25993	-0.48331	-1.13365
2.4964	-0.221191	-0.77584	-0.704291								12.483	-0.26633	-0.467163	-1.12285
2.49774	-0.221081	-0.776231	-0.705187								12.4897	-0.25483	-0.445682	-1.10303
2.49909	-0.220854	-0.774209	-0.706554								12.4964	-0.245371	-0.410894	-1.07624
2.50043	-0.220628	-0.772188	-0.707877								12.5031	-0.227538	-0.375239	-1.05154
2.50177	-0.220674	-0.77003	-0.709118								12.5098	-0.203382	-0.337717	-1.04132
2.50311	-0.221585	-0.768801	-0.709872								12.5165	-0.183327	-0.301999	-1.01553
2.50445	-0.222984	-0.770245	-0.710299								12.5232	-0.176628	-0.272194	-0.999581
2.50579	-0.224304	-0.772581	-0.710643								12.5299	-0.17145	-0.240813	-0.985163
2.50713	-0.225624	-0.77483	-0.711015								12.5366	-0.16066	-0.206734	-0.977904
2.50847	-0.226537	-0.776046	-0.711697								12.5433	-0.154224	-0.168069	-0.973089
2.50981	-0.227076	-0.775139	-0.712388								12.55	-0.138406	-0.10627	-0.969479
2.51116	-0.227619	-0.772608	-0.712438								12.5567	-0.137198	-0.047324	-0.966327
2.5125	-0.228188	-0.769962	-0.712487								12.5634	-0.127622	-0.002432	-0.958894
2.51384	-0.228822	-0.767936	-0.712525								12.5701	-0.136705	0.036888	-0.947049
2.51518	-0.230082	-0.767689	-0.712971								12.5769	-0.134417	0.071899	-0.927479
2.51652	-0.232212	-0.76899	-0.714614								12.5836	-0.129586	0.116755	-0.909368
2.51786	-0.234641	-0.770743	-0.717042								12.5903	-0.111851	0.151119	-0.883494
2.5192	-0.23707	-0.772495	-0.719466								12.597	-0.086543	0.199166	-0.859114
2.52054	-0.239095	-0.774055	-0.721493								12.6037	-0.065042	0.238943	-0.825234
2.52188	-0.240402	-0.774397	-0.721364								12.6104	-0.038525	0.287387	-0.781289
2.52323	-0.241326	-0.773735	-0.71918								12.6171	-0.01682	0.316479	-0.740761
2.52457	-0.242186	-0.772908	-0.716629								12.6238	0.00477	0.368465	-0.706532
2.52591	-0.243053	-0.771931	-0.713996								12.6305	0.026239	0.425472	-0.673067
2.52725	-0.24395	-0.770931	-0.711118								12.6372	0.054483	0.485166	-0.628054
2.52859	-0.24383	-0.771669	-0.709424								12.6439	0.080949	0.559574	-0.581802
2.52993	-0.243	-0.773006	-0.708639								12.6506	0.105112	0.621713	-0.554373
2.53127	-0.242058	-0.774348	-0.707852								12.6573	0.131872	0.688967	-0.520907
2.53261	-0.241118	-0.775204	-0.708157								12.664	0.14918	0.751453	-0.482892
2.53395	-0.240095	-0.775639	-0.71064								12.6707	0.165163	0.816669	-0.446231
2.5353	-0.238674	-0.775946	-0.714381								12.6774	0.19223	0.879926	-0.412583
2.53664	-0.237121	-0.776242	-0.718331								12.6841	0.219756	0.956179	-0.378461
2.53798	-0.235567	-0.776548	-0.722287								12.6909	0.251599	1.01542	-0.334635
2.53932	-0.234656	-0.776938	-0.723447								12.6976	0.270975	1.05453	-0.291916
2.54066	-0.234776	-0.777245	-0.722279								12.7043	0.301493	1.09914	-0.264359
2.542	-0.235339	-0.777552	-0.720575								12.711	0.328416	1.14944	-0.237107
2.54334	-0.235962	-0.777853	-0.718835								12.7177	0.36386	1.20171	-0.193839
2.54468	-0.236547	-0.778078	-0.717403								12.7244	0.394457	1.25854	-0.14712
2.54602	-0.235643	-0.778276	-0.717111								12.7311	0.430065	1.31715	-0.10122
2.54737	-0.23406	-0.778524	-0.716715								12.7378	0.470981	1.37904	-0.056894
2.54871	-0.232372	-0.778772	-0.716204								12.7445	0.512974	1.435	-0.005499
2.55005	-0.230688	-0.778969	-0.715694								12.7512	0.555465	1.47959	0.054125
2.55139	-0.229411	-0.778666	-0.715201								12.7579	0.600286	1.54123	0.101257
2.55273	-0.229303	-0.777313	-0.715465								12.7646	0.641989	1.6117	0.147519
2.55407	-0.229834	-0.775741	-0.716187								12.7713	0.700727	1.67178	0.203599
2.55541	-0.230456	-0.774139	-0.717048								12.778	0.763245	1.72939	0.269928
2.55675	-0.231078	-0.772107	-0.71792								12.7847	0.827718	1.78128	0.332392
2.55809	-0.23075	-0.769079	-0.719197								12.7914	0.891864	1.82717	0.391774
2.55944	-0.229674	-0.765509	-0.720199								12.7981	0.957845	1.87495	0.458424
2.56078	-0.228423	-0.762064	-0.72105								12.8049	1.01924	1.92803	0.517112
2.56212	-0.227166	-0.759271	-0.721906								12.8116	1.08421	1.98328	0.561987
2.56346	-0.225908	-0.758791	-0.722426								12.8183	1.15431	2.0406	0.606589
2.5648	-0.224774	-0.76176	-0.722669								12.825	1.22051	2.09425	0.665628
2.56614	-0.22257	-0.7654	-0.723772								12.8317	1.2912	2.15308	0.724055
2.56748	-0.219993	-0.769039	-0.725087								12.8384	1.35181	2.20767	0.782006
2.56882	-0.21739	-0.771155	-0.7264								12.8451	1.40723	2.26977	0.841993
2.57016	-0.214886	-0.7712	-0.727874								12.8518	1.46491	2.33247	0.902974
2.57151	-0.212776	-0.77103	-0.728407								12.8585	1.5268	2.40766	0.970336
2.57285	-0.211308	-0.770861	-0.728523								12.8652	1.5878	2.47088	1.04046
2.57419	-0.209926	-0.770869	-0.728605								12.8719	1.66033	2.5307	1.1135
2.57553	-0.20854	-0.772458	-0.728685								12.8786	1.72878	2.59638	1.18865
2.57687	-0.206934	-0.77468	-0.730201								12.8853	1.79179	2.66467	1.27091
2.57821	-0.205737	-0.776668	-0.733689								12.892	1.85348	2.71715	1.35656
2.57955	-0.204907	-0.77866	-0.737308								12.8987	1.93097	2.76954	1.44235
2.58089	-0.20411	-0.780236	-0.740925								12.9054	1.99265	2.81971	1.52876
2.58223	-0.203316	-0.781597	-0.743581								12.9122	2.06163	2.8691	1.6276
2.58358	-0.201783	-0.783088	-0.743318								12.9189	2.13012	2.91118	1.72092
2.58492	-0.201222	-0.784623	-0.74206								12.9256	2.19893	2.93949	1.81238
2.58626	-0.200707	-0.786156	-0.740802								12.9323	2.27515	2.98674	1.89413
2.5876	-0.20019	-0.788878	-0.7397								12.939	2.34791	3.04994	1.9782
2.58894	-0.19979	-0.7909	-0.741779								12.9457	2.41621	3.09623	2.07169
2.59028	-0.199057	-0.792785	-0.746126								12.9524	2.49037	3.13114	2.16529
2.59162	-0.197585	-0.794668	-0.750625								12.9591	2.57722	3.17289	2.26064
2.59296	-0.196111	-0.796004	-0.755103								12.9658	2.65634	3.20924	2.36099
2.5943	-0.194697	-0.795635	-0.75904								12.9725	2.75596	3.24967	2.45518
2.59565	-0.194819	-0.79586	-0.760457								12.9792	2.84948	3.29627	2.52379
2.59699	-0.196842	-0.796084	-0.760929								12.9859	2.94261	3.35615	2.60846
2.59833	-0.199125	-0.796321	-0.761403								12.9926	3.04277	3.42524	2.68809
2.59967	-0.201304	-0.796408	-0.761765								12.9993	3.14601	3.469	2.77214
2.60101	-0.203808	-0.794702	-0.761316								13.006	3.23012	3.49167	2.86089
2.60235	-0.206876	-0.792806	-0.75958								13.0127	3.32033	3.52813	2.95524
2.60369	-0.210276	-0.790906	-0.757548								13.0194	3.40662	3.55593	3.02812
2.60503	-0.21369	-0.789106	-0.755568								13.0262	3.49601	3.57188	3.09737
2.60637	-0.21711	-0.787943	-0.75389								13.0329	3.58425	3.59805	3.16983
2.60771	-0.220278	-0.787684	-0.753541								13.0396	3.66996	3.61946	3.24123
2.60906	-0.22316	-0.787424	-0.755746								13.0463	3.75505	3.63158	3.33156
2.6104	-0.226026	-0.787152	-0.757957								13.053	3.83126	3.63051	3.41417
2.61174	-0.228882	-0.786661	-0.760194								13.0597	3.90834	3.63132	3.49417
2.61308	-0.231747	-0.785724	-0.76242								13.0664	3.98652	3.64439	3.58254
2.61442	-0.234574	-0.78459	-0.763061								13.0731	4.07027	3.64701	3.66813
2.61576	-0.23704	-0.783433	-0.761995								13.0798	4.15839	3.64733	3.74757
2.6171	-0.23948	-0.782612	-0.760926								13.0865	4.24532	3.66643	3.84485
2.61844	-0.241899	-0.783565	-0.759675								13.0932	4.32606	3.70437	3.93483
2.61979	-0.244255	-0.786279	-0.75784								13.0999	4.40696	3.72625	4.02712
2.62113	-0.246025	-0.789152	-0.756719								13.1066	4.48881	3.74289	4.12396
2.62247	-0.247234	-0.792132	-0.755711								13.1133	4.57524	3.76371	4.20266
2.62381	-0.248436	-0.79525	-0.75472								13.12	4.66281	3.77491	4.28372
2.62515	-0.249642	-0.797361	-0.753973								13.1267	4.73537	3.77127	4.36705
2.62649	-0.250906	-0.798494	-0.753838								13.1334	4.80719	3.76277	4.43431
2.62783	-0.252336	-0.799627	-0.753918								13.1402	4.89191	3.78495	4.50371
2.62917	-0.253845	-0.799821	-0.753998								13.1469	4.97149	3.79035	4.56744
2.63051	-0.25535	-0.79964	-0.753841								13.1536	5.05079	3.79336	4.63274
2.63186	-0.25706	-0.800038	-0.752876								13.1603	5.1227	3.79107	4.69816
2.6332	-0.259729	-0.800661	-0.751347								13.167	5.19375	3.78785	4.76357
2.63454	-0.261423	-0.801282	-0.749902								13.1737	5.26257	3.78752	4.82043
2.63588	-0.263	-0.801133	-0.748463								13.1804	5.3293	3.78226	4.88569
2.63722	-0.264527	-0.800865	-0.747502								13.1871	5.40046	3.78681	4.94391
2.63856	-0.265647	-0.800663	-0.747343								13.1938	5.47324	3.7896	4.9984
2.6399	-0.265938	-0.800467	-0.747252								13.2005	5.54094	3.78874	5.05283
2.64124	-0.265794	-0.800611	-0.747161								13.2072	5.59653	3.77308	5.1054
2.64258	-0.26565	-0.801195	-0.746851								13.2139	5.64648	3.7621	5.16088
2.64393	-0.265377	-0.801467	-0.74517								13.2206	5.7007	3.7452	5.21659
2.64527	-0.264723	-0.801703	-0.741889								13.2273	5.74958	3.72009	5.26692
2.64661	-0.264271	-0.801939	-0.738276								13.234	5.78895	3.69019	5.30414
2.64795	-0.264161	-0.801404	-0.73467								13.2407	5.82458	3.65895	5.34312
2.64929	-0.264051	-0.800613	-0.731816								13.2474	5.86106	3.63156	5.39215
2.65063	-0.263648	-0.799799	-0.730362								13.2542	5.90508	3.59606	5.44095
2.65197	-0.262466	-0.799006	-0.729612								13.2609	5.94855	3.554	5.48797
2.65331	-0.261041	-0.798687	-0.72893								13.2676	5.9905	3.52029	5.53179
2.65465	-0.259454	-0.799342	-0.728248								13.2743	6.03269	3.4907	5.56666
2.656	-0.257935	-0.798549	-0.7267								13.281	6.07619	3.46309	5.5948
2.65734	-0.25696	-0.797758	-0.725046								13.2877	6.11518	3.44739	5.62032
2.65868	-0.25655	-0.796836	-0.723815								13.2944	6.15547	3.43746	5.64053
2.66002	-0.25606	-0.795485	-0.722601								13.3011	6.18941	3.42234	5.66988
2.66136	-0.255569	-0.79456	-0.721543								13.3078	6.22152	3.40171	5.69494
2.6627	-0.254721	-0.794279	-0.721461								13.3145	6.24673	3.37387	5.70765
2.66404	-0.252725	-0.793999	-0.722432								13.3212	6.26877	3.34815	5.71626
2.66538	-0.2512	-0.794408	-0.723645								13.3279	6.28917	3.30842	5.72777
2.66673	-0.249971	-0.796308	-0.724859								13.3346	6.29957	3.26167	5.73878
2.66807	-0.24872	-0.798763	-0.72655								13.3413	6.3087	3.21139	5.75719
2.66941	-0.247327	-0.801438	-0.728529								13.348	6.31585	3.17239	5.77248
2.67075	-0.245642	-0.80402	-0.730385								13.3547	6.32453	3.11677	5.7832
2.67209	-0.243813	-0.805811	-0.732216								13.3614	6.33976	3.05871	5.788
2.67343	-0.241989	-0.805924	-0.733867								13.3682	6.35672	3.01082	5.78963
2.67477	-0.240165	-0.805191	-0.733697								13.3749	6.36802	2.97005	5.79713
2.67611	-0.238232	-0.804458	-0.732348								13.3816	6.38464	2.92339	5.80672
2.67745	-0.2358	-0.803917	-0.730937								13.3883	6.38913	2.89147	5.80956
[truncated: 16,960 more rows]
