# Supplementary material for: Structure of SALL4 zinc finger domain reveals link between AT-rich DNA binding and Okihiro syndrome
Source: Life Sci Alliance. 2023 Jan 12;6(3):e202201588. doi: 10.26508/lsa.202201588 (PMC9838217; doi:10.26508/lsa.202201588)
Supplement: Supplementary file 12 [file LSA-2022-01588_SdataF4.1.xlsx]

## Sheet: Fig4e_patientmutations
	WT	G921D	R900W
One site -- Specific binding
Best-fit values
Bmax	0.8146	-0.08587	0.9525
Kd	0.4723	0.1505	23.07
95% CI (profile likelihood)
Bmax	0.7722 to 0.8586	-0.1230 to -0.05174	0.7028 to 1.515
Kd	0.3667 to 0.6061	0.01816 to 0.7199	12.80 to 49.72
Goodness of Fit
Degrees of Freedom	40	40	40
R squared	0.9621	0.2366	0.8835
Sum of Squares	0.1646	0.2054	0.1645
Sy.x	0.06414	0.07166	0.06413
Number of points
# of X values	42	42	42
# Y values analyzed	42	42	42
[SALL4 (uM)]	WT			G921D			R900W
32	0.879789	0.845789	0.81012	-0.0477963	-0.0079488	-0.0031876	0.636405	0.481666	0.47822
16	0.864006	0.783299	0.770032	-0.0383853	-0.0411343	-0.0380743	0.477699	0.371094	0.38711
8	0.779075	0.742295	0.732535	-0.0372811	-0.0458354	-0.0682087	0.366396	0.22855	0.370647
4	0.661481	0.673653	0.690018	-0.0763258	-0.197634	-0.152085	0.00639957	0.102547	0.208431
2	0.684928	0.619345	0.68234	-0.122853	-0.0942361	-0.169712	0.0550895	-0.0607695	-0.0741436
1	0.586298	0.486239	0.636113	-0.134951	-0.106444	-0.134802	0.00304501	-0.0071736	-0.0573897
0.5	0.213299	0.4523	0.516286	-0.182467	-0.0471497	-0.0253179	0.0462472	-0.0098831	0.0251919
0.25	0.184476	0.369735	0.236495	-0.140554	-0.0291036	-0.0555475	0.0161864	-0.057931	-0.0227388
0.125	0.158945	0.262326	0.250895	-0.0314631	-0.0239476	0.111537	0.0116431	-0.0660852	0.0104104
0.0625	0.081044	0.204604	0.192585	0.00730146	0.0089851	-0.036121	-0.0109595	-0.0038707	0.0158232
0.03125	-0.0170348	0.023136	-0.020263	-0.018113	-0.0228356	-0.186114	0.059356	-0.0131861	0.00913282
0.015625	0.00483733	-0.0084479	-0.0109172	-0.0136136	0.190886	0.102485	0.0652509	-0.0167213	0.0245868
0	0.00140412	0.0339093	0.00445116	0.0760048	-0.0311509	0.0186474	0.0608064	0.00859288	0.0113055
0	-0.0014041	-0.0339093	-0.0044512	-0.0760048	0.0311509	-0.0186474	-0.0608064	-0.0085929	-0.0113056

## Sheet: Fig4g_Patient mutations
	%SALL4/DAPI foci
SALL4 construct	2021-11-26	2022-01-26	2022-09-24	2022-10-19	Total number of nuclei
WT	83.3333	60	52.6316	47.8261	82
H898R	0	0	0	0	36
R900W	0	0	0	0	42
G921D		0	0	0	37
