# Supplementary material for: Structure of SALL4 zinc finger domain reveals link between AT-rich DNA binding and Okihiro syndrome
Source: Life Sci Alliance. 2023 Jan 12;6(3):e202201588. doi: 10.26508/lsa.202201588 (PMC9838217; doi:10.26508/lsa.202201588)
Supplement: Supplementary file 13 [file LSA-2022-01588_SdataFS4.xlsx]

## Sheet: FigS4_SEC
		280nm								260nm
	WT	G921D	R900W (4th run)						WT	G921D	R900W (4th run)
0.000139	1.8065	2.49642	1.73702					0.006778	2.32857	3.32213	1.79457
0.001501	1.70421	2.41387	1.66383					0.013591	1.82812	2.81683	1.41035
0.002863	1.63251	2.34606	1.60011					0.020404	1.16393	2.05394	0.966121
0.004226	1.5698	2.27443	1.53755					0.027216	0.850835	1.56679	0.567061
0.005588	1.5045	2.19133	1.46848					0.034029	0.74552	1.38477	0.348024
0.00695	1.41982	2.09538	1.39107					0.040842	0.661966	1.25405	0.239052
0.008312	1.31463	1.99456	1.28995					0.047655	0.559258	1.12119	0.151822
0.009675	1.20641	1.89343	1.10289					0.054468	0.39188	0.94003	0.043338
0.011037	1.0982	1.78147	0.913342					0.06128	0.045747	0.693538	-0.12194
0.012399	0.998362	1.66412	0.723987					0.068093	-0.355027	0.541772	-0.277972
0.013761	0.934285	1.54579	0.54893					0.074906	-0.604576	0.409587	-0.379659
0.015123	0.869762	1.42802	0.456461					0.081718	-0.771191	0.305567	-0.448652
0.016486	0.804913	1.32748	0.40927					0.088531	-0.896078	0.240161	-0.491341
0.017848	0.745942	1.27329	0.36091					0.095344	-1.00191	0.186562	-0.526008
0.01921	0.706878	1.22612	0.312674					0.102157	-1.10672	0.137445	-0.548517
0.020572	0.683841	1.17927	0.273849					0.10897	-1.18882	0.130542	-0.555408
0.021935	0.658321	1.1325	0.25389					0.115782	-1.22963	0.173252	-0.537778
0.023297	0.632596	1.10116	0.235359					0.122595	-1.13895	0.322609	-0.471925
0.024659	0.608108	1.0802	0.215816					0.129408	-0.850567	0.481666	-0.333052
0.026021	0.588949	1.05837	0.196596					0.13622	-0.554397	0.584864	-0.234391
0.027383	0.572656	1.03637	0.179571					0.143034	-0.379956	0.692791	-0.163269
0.028746	0.556323	1.01441	0.163721					0.149846	-0.26658	0.773985	-0.126403
0.030107	0.540033	0.996273	0.147608					0.156659	-0.183364	0.852589	-0.101951
0.03147	0.52414	0.978975	0.131517					0.163472	-0.089903	0.947765	-0.050446
0.032832	0.508507	0.961621	0.115228					0.170284	0.017664	1.02409	0.004695
0.034194	0.491855	0.944337	0.099875					0.177097	0.111899	1.05818	0.04899
0.035556	0.474991	0.926817	0.085498					0.18391	0.165565	1.06249	0.069483
0.036919	0.458144	0.909586	0.071228					0.190722	0.210512	1.05852	0.088027
0.038281	0.441451	0.893061	0.056964					0.197536	0.253871	1.05001	0.101431
0.039643	0.425191	0.876655	0.041863					0.204348	0.29206	1.02579	0.119544
0.041005	0.409303	0.860483	0.026658					0.211161	0.311994	0.980616	0.140864
0.042367	0.393458	0.844463	0.011439					0.217974	0.311002	0.942263	0.170564
0.04373	0.378704	0.817589	-0.003785					0.224786	0.312533	0.900295	0.196299
0.045092	0.363092	0.788166	-0.019245					0.231599	0.326504	0.855676	0.214176
0.046454	0.34449	0.758737	-0.035977					0.238412	0.317169	0.83161	0.234111
0.047816	0.324783	0.728952	-0.081447					0.245224	0.318969	0.812528	0.245431
0.049179	0.30518	0.697975	-0.127109					0.252038	0.326365	0.795418	0.248149
0.050541	0.285429	0.66604	-0.172609					0.25885	0.320238	0.785267	0.255115
0.051903	0.225298	0.63403	-0.215797					0.265663	0.296094	0.778294	0.25368
0.053265	0.144808	0.602506	-0.248186					0.272476	0.296458	0.778246	0.24991
0.054627	0.064628	0.573899	-0.269766					0.279288	0.299559	0.782448	0.249985
0.05599	-0.014242	0.550301	-0.291331					0.286101	0.304106	0.777584	0.238883
0.057352	-0.085542	0.528537	-0.311131					0.292914	0.317369	0.761717	0.234216
0.058714	-0.14689	0.506791	-0.327925					0.299726	0.311562	0.756836	0.23454
0.060076	-0.205175	0.487233	-0.346884					0.30654	0.303039	0.76489	0.214278
0.061439	-0.263847	0.473187	-0.366212					0.313352	0.278671	0.759595	0.213399
0.062801	-0.322502	0.462045	-0.385495					0.320165	0.265059	0.747836	0.196529
0.064163	-0.366508	0.451113	-0.403892					0.326978	0.276485	0.744988	0.177874
0.065525	-0.403456	0.439767	-0.417512					0.33379	0.268713	0.756232	0.182139
0.066887	-0.439657	0.42715	-0.427495					0.340603	0.249375	0.758694	0.179656
0.06825	-0.47575	0.41474	-0.437478					0.347416	0.25371	0.765571	0.173903
0.069612	-0.511477	0.403574	-0.447774					0.354228	0.261454	0.780684	0.173564
0.070974	-0.537417	0.39234	-0.458669					0.361041	0.251317	0.781874	0.16384
0.072336	-0.562247	0.382474	-0.470108					0.367854	0.247278	0.767999	0.14577
0.073699	-0.586804	0.375656	-0.481649					0.374667	0.255941	0.751676	0.144121
0.07506	-0.610981	0.370728	-0.493218					0.38148	0.265109	0.753664	0.135867
0.076423	-0.629112	0.366103	-0.502089					0.388292	0.260038	0.767851	0.131349
0.077785	-0.643511	0.361486	-0.508795					0.395105	0.232053	0.765905	0.118629
0.079147	-0.657819	0.356862	-0.514817					0.401918	0.231765	0.761186	0.109074
0.080509	-0.672065	0.351913	-0.520764					0.408731	0.252256	0.760001	0.099615
0.081872	-0.685886	0.346768	-0.52618					0.415543	0.255446	0.746744	0.089832
0.083234	-0.70001	0.34161	-0.530854					0.422356	0.242056	0.72395	0.081553
0.084596	-0.714198	0.336753	-0.537632					0.429169	0.229704	0.72322	0.078562
0.085958	-0.728369	0.331498	-0.544388					0.435982	0.213469	0.736378	0.071109
0.08732	-0.742252	0.324361	-0.550591					0.442794	0.198193	0.742808	0.059285
0.088683	-0.755503	0.316652	-0.553648					0.449607	0.179619	0.732176	0.043772
0.090045	-0.771604	0.30894	-0.555826					0.45642	0.173527	0.712684	0.033469
0.091407	-0.787738	0.303483	-0.558253					0.463233	0.180047	0.688631	0.02698
0.092769	-0.80385	0.298452	-0.560661					0.470045	0.176412	0.656161	0.023264
0.094131	-0.819371	0.293245	-0.562891					0.476858	0.145316	0.623873	0.010126
0.095494	-0.833301	0.288164	-0.564486					0.483671	0.117798	0.608044	0.00141
0.096856	-0.846635	0.282937	-0.56549					0.490483	0.111575	0.607885	-0.042785
0.098218	-0.85996	0.279935	-0.566432					0.497296	0.186826	0.550116	-0.054547
0.09958	-0.872633	0.28314	-0.567741					0.504109	0.225156	0.526399	-0.050025
0.100943	-0.882976	0.287149	-0.56932					0.510922	0.242991	0.540231	-0.043042
0.102305	-0.891666	0.29116	-0.568462					0.517735	0.248159	0.565484	-0.04868
0.103667	-0.90037	0.294654	-0.565391					0.524547	0.238984	0.567435	-0.072519
0.105029	-0.909161	0.30061	-0.562317					0.53136	0.234612	0.555263	-0.094232
0.106391	-0.916796	0.308112	-0.559283					0.538173	0.214563	0.537811	-0.11399
0.107754	-0.921629	0.315632	-0.555558					0.544985	0.206524	0.503736	-0.128991
0.109116	-0.925136	0.32375	-0.551131					0.551798	0.186606	0.480668	-0.137019
0.110478	-0.928634	0.343321	-0.546532					0.558611	0.158627	0.461887	-0.148763
0.11184	-0.929507	0.368188	-0.541945					0.565424	0.13036	0.453011	-0.166956
0.113203	-0.926816	0.393084	-0.51325					0.572237	0.103221	0.445996	-0.192391
0.114564	-0.923046	0.417995	-0.477387					0.579049	0.087212	0.425752	-0.212136
0.115927	-0.919258	0.44344	-0.441418					0.585862	0.089374	0.395648	-0.211455
0.117289	-0.915484	0.469848	-0.405491					0.592675	0.101276	0.38067	-0.196458
0.118651	-0.864322	0.49608	-0.378198					0.599487	0.111848	0.367442	-0.179391
0.120013	-0.798361	0.522374	-0.365351					0.6063	0.131835	0.353373	-0.166138
0.121376	-0.732523	0.547657	-0.353422					0.613113	0.134552	0.359562	-0.145827
0.122738	-0.666503	0.569061	-0.341459					0.619925	0.15607	0.377483	-0.131698
0.1241	-0.606382	0.588429	-0.329121					0.626739	0.179066	0.382697	-0.125154
0.125462	-0.557421	0.607678	-0.313702					0.633551	0.190561	0.398375	-0.11124
0.126824	-0.513343	0.626888	-0.295493					0.640364	0.19238	0.423237	-0.095358
0.128187	-0.466083	0.644766	-0.276471					0.647177	0.182306	0.439306	-0.078621
0.129549	-0.417051	0.660283	-0.257803					0.653989	0.190685	0.444944	-0.055439
0.130911	-0.38272	0.675761	-0.242574					0.660802	0.200757	0.457382	-0.040735
0.132273	-0.35385	0.691295	-0.233707					0.667615	0.196631	0.489609	-0.02082
0.133636	-0.32473	0.706386	-0.226583					0.674428	0.181981	0.523116	-0.002622
0.134998	-0.295573	0.719743	-0.219505					0.681241	0.161938	0.543436	0.000669
0.13636	-0.267361	0.731578	-0.212278					0.688053	0.142563	0.544047	0.00969
0.137722	-0.249255	0.743199	-0.203452					0.694866	0.133688	0.554659	0.01371
0.139084	-0.2295	0.754847	-0.192598					0.701679	0.122236	0.562208	0.006499
0.140447	-0.209738	0.765485	-0.181466					0.708491	0.118762	0.543745	-0.005878
0.141809	-0.190233	0.774999	-0.170006					0.715304	0.12091	0.536608	-0.007175
0.143171	-0.174457	0.784258	-0.158909					0.722117	0.114565	0.534879	-0.012056
0.144533	-0.162231	0.793544	-0.149617					0.72893	0.112198	0.517737	-0.016581
0.145895	-0.150119	0.80283	-0.141142					0.735743	0.11327	0.490754	-0.022984
0.147258	-0.138044	0.812747	-0.132731					0.742555	0.1228	0.467953	-0.029951
0.14862	-0.125822	0.824528	-0.123911					0.749368	0.135511	0.450158	-0.039936
0.149982	-0.112704	0.8375	-0.113393					0.756181	0.135167	0.429179	-0.039402
0.151344	-0.097858	0.851161	-0.102626					0.762993	0.131968	0.400997	-0.027381
0.152707	-0.08245	0.866461	-0.091914					0.769806	0.138765	0.384002	-0.010784
0.154068	-0.066556	0.88337	-0.081194					0.776619	0.143096	0.379383	0.002565
0.155431	-0.048583	0.899988	-0.070106					0.783432	0.150805	0.371802	-0.003718
0.156793	-0.028951	0.916182	-0.060141					0.790245	0.1533	0.376885	-0.019685
0.158155	-0.010718	0.932372	-0.051275					0.797057	0.144113	0.390021	-0.035543
0.159517	0.00754	0.949943	-0.04243					0.80387	0.158398	0.394746	-0.047996
0.16088	0.024958	0.966109	-0.033649					0.810683	0.174121	0.39648	-0.0512
0.162242	0.041282	0.98138	-0.025151					0.817495	0.184697	0.400301	-0.04578
0.163604	0.058174	0.99655	-0.013587					0.824308	0.1936	0.415338	-0.05573
0.164967	0.075574	1.00942	-0.001961					0.831121	0.203925	0.42744	-0.068928
0.166328	0.092815	1.01624	0.009163					0.837934	0.208449	0.43293	-0.081582
0.167691	0.10857	1.02204	0.017528					0.844747	0.217138	0.431609	-0.080839
0.169053	0.122368	1.0278	0.022268					0.851559	0.214713	0.427729	-0.077228
0.170415	0.135494	1.0336	0.026575					0.858372	0.211325	0.404765	-0.062346
0.171777	0.148529	1.03624	0.030869					0.865185	0.220987	0.383289	-0.048939
0.17314	0.1596	1.03631	0.034681					0.871997	0.226079	0.385464	-0.044404
0.174502	0.167576	1.03582	0.037986					0.87881	0.222114	0.39407	-0.036151
0.175864	0.174683	1.03533	0.041513					0.885623	0.215797	0.412832	-0.047383
0.177226	0.181817	1.03474	0.045133					0.892436	0.213686	0.422249	-0.042616
0.178588	0.18885	1.0318	0.048659					0.899249	0.216852	0.421374	-0.046827
0.179951	0.195079	1.03131	0.051387					0.906061	0.207084	0.415058	-0.05846
0.181313	0.200436	1.03082	0.054312					0.912874	0.188481	0.409793	-0.071763
0.182675	0.204891	1.03033	0.057541					0.919687	0.192694	0.408054	-0.073471
0.184037	0.209054	1.02969	0.060763					0.926499	0.203585	0.411619	-0.081698
0.1854	0.213061	1.02776	0.064451					0.933312	0.208951	0.428117	-0.088779
0.186762	0.216349	1.02468	0.067479					0.940125	0.199317	0.428581	-0.093683
0.188124	0.220453	1.02158	0.069313					0.946938	0.203638	0.424608	-0.104259
0.189486	0.225164	1.01853	0.070989					0.953751	0.206279	0.38908	-0.102761
0.190848	0.229947	1.01537	0.072661					0.960563	0.200148	0.36838	-0.101216
0.192211	0.234529	1.01148	0.071984					0.967376	0.190226	0.360942	-0.10326
0.193573	0.238995	1.0075	0.071102					0.974189	0.204672	0.356046	-0.10462
0.194935	0.244065	1.00351	0.070204					0.981001	0.218562	0.34351	-0.108699
0.196297	0.249194	0.999358	0.069304					0.987814	0.223245	0.340076	-0.11207
0.197659	0.254309	0.994687	0.068739					0.994627	0.224117	0.347101	-0.111744
0.199021	0.257814	0.989729	0.071747					1.00144	0.217264	0.353725	-0.109632
0.200384	0.258912	0.984769	0.076148					1.00825	0.212951	0.35543	-0.109991
0.201746	0.25893	0.98012	0.080543					1.01507	0.209577	0.360459	-0.10571
0.203108	0.258949	0.975622	0.084577					1.02188	0.206133	0.37331	-0.106018
0.204471	0.258783	0.970405	0.086754					1.02869	0.203418	0.395904	-0.10639
0.205832	0.257287	0.964595	0.088673					1.0355	0.19812	0.402109	-0.098244
0.207195	0.260086	0.958795	0.091111					1.04232	0.200402	0.410087	-0.089079
0.208557	0.262871	0.952967	0.093541					1.04913	0.201223	0.429679	-0.08515
0.209919	0.265718	0.947875	0.096434					1.05594	0.190055	0.447635	-0.081119
0.211281	0.268343	0.943885	0.09949					1.06275	0.188865	0.448333	-0.086167
0.212644	0.269202	0.939899	0.101567					1.06957	0.198249	0.456958	-0.100334
0.214006	0.268133	0.935716	0.103642					1.07638	0.205069	0.472398	-0.099102
0.215368	0.267066	0.92965	0.105764					1.08319	0.209642	0.483394	-0.090212
0.21673	0.265419	0.922318	0.10786					1.09	0.213645	0.489834	-0.093398
0.218092	0.262539	0.915345	0.109473					1.09682	0.225828	0.488703	-0.090918
0.219455	0.259803	0.908383	0.110795					1.10363	0.228013	0.504714	-0.090908
0.220817	0.25729	0.9021	0.112122					1.11044	0.213455	0.524185	-0.081054
0.222179	0.254875	0.896598	0.11456					1.11726	0.213347	0.533735	-0.075041
0.223541	0.253495	0.891107	0.118701					1.12407	0.205765	0.538905	-0.075215
0.224904	0.253131	0.885528	0.123444					1.13088	0.194988	0.544214	-0.069761
0.226266	0.252637	0.879967	0.128259					1.13769	0.18615	0.544495	-0.065408
0.227628	0.252141	0.876418	0.133051					1.14451	0.181353	0.542544	-0.069792
0.22899	0.25109	0.873754	0.134555					1.15132	0.166093	0.54615	-0.074267
0.230352	0.248719	0.871108	0.13487					1.15813	0.161929	0.558174	-0.071198
0.231715	0.245448	0.868469	0.13514					1.16495	0.152501	0.57118	-0.075929
0.233077	0.242216	0.865781	0.135438					1.17176	0.148398	0.576969	-0.084767
0.234439	0.238969	0.863019	0.136246					1.17857	0.138576	0.582163	-0.089622
0.235801	0.23624	0.860227	0.138097					1.18538	0.119897	0.589471	-0.092134
0.237164	0.234779	0.857451	0.140496					1.1922	0.112422	0.593615	-0.096771
0.238526	0.233938	0.854664	0.142887					1.19901	0.097847	0.594836	-0.096005
0.239888	0.233149	0.85278	0.145086					1.20582	0.089709	0.592463	-0.087557
0.24125	0.232339	0.850049	0.14641					1.21263	0.077318	0.596259	-0.076037
0.242612	0.230742	0.847098	0.146876					1.21945	0.085919	0.604316	-0.072089
0.243975	0.227044	0.844151	0.147182					1.22626	0.095185	0.605586	-0.071985
0.245337	0.222512	0.840813	0.147393					1.23307	0.095556	0.598737	-0.070107
0.246699	0.217986	0.835024	0.147203					1.23989	0.106992	0.580372	-0.070833
0.248061	0.21459	0.829244	0.14654					1.2467	0.122849	0.564119	-0.067301
0.249424	0.214067	0.823461	0.14616					1.25351	0.133041	0.553726	-0.064049
0.250785	0.215055	0.817866	0.14578					1.26032	0.140857	0.562679	-0.053777
0.252148	0.216239	0.813447	0.146202					1.26714	0.144733	0.569002	-0.063189
0.25351	0.217426	0.808695	0.148201					1.27395	0.139073	0.581178	-0.085725
0.254872	0.21723	0.803439	0.150816					1.28076	0.13814	0.586256	-0.110619
0.256234	0.214832	0.798587	0.153432					1.28757	0.129621	0.586851	-0.125461
0.257596	0.212202	0.793618	0.156051					1.29439	0.115827	0.588814	-0.126337
0.258959	0.209575	0.789482	0.158151					1.3012	0.106398	0.583363	-0.126744
0.260321	0.206781	0.786647	0.15846					1.30801	0.090503	0.599815	-0.127546
0.261683	0.204807	0.783806	0.157899					1.31483	0.080425	0.610328	-0.131438
0.263045	0.204273	0.780991	0.157271					1.32164	0.07392	0.610045	-0.131357
0.264408	0.203737	0.778395	0.156147					1.32845	0.073369	0.599841	-0.133121
0.26577	0.20336	0.7761	0.153662					1.33526	0.074735	0.600222	-0.131578
0.267132	0.20443	0.773752	0.150731					1.34208	0.067635	0.599229	-0.128264
0.268494	0.205553	0.771417	0.14776					1.34889	0.052971	0.602848	-0.125482
0.269856	0.206579	0.769314	0.144809					1.3557	0.034021	0.598191	-0.129876
0.271219	0.207604	0.767808	0.140259					1.36251	0.02725	0.584121	-0.139778
0.272581	0.207675	0.766076	0.13518					1.36933	0.030696	0.584598	-0.154083
0.273943	0.204782	0.764114	0.130256					1.37614	0.02675	0.574223	-0.171107
0.275305	0.202934	0.762154	0.1253					1.38295	0.019043	0.566106	-0.181385
0.276668	0.201082	0.759354	0.120726					1.38977	0.021124	0.548631	-0.190113
0.27803	0.199782	0.754181	0.117881					1.39658	0.026597	0.541133	-0.194678
0.279392	0.199429	0.74752	0.116117					1.40339	0.026385	0.526212	-0.187763
0.280754	0.198218	0.740853	0.114467					1.4102	0.021878	0.50637	-0.182048
0.282116	0.196182	0.734039	0.112982					1.41702	0.004981	0.483281	-0.17394
0.283479	0.19415	0.726583	0.112243					1.42383	0.008412	0.463193	-0.169649
0.284841	0.191765	0.718608	0.112582					1.43064	0.002782	0.458913	-0.158481
0.286203	0.190189	0.710572	0.113452					1.43746	0.002117	0.4515	-0.15037
0.287565	0.190131	0.702531	0.114322					1.44427	0.004377	0.434628	-0.150272
0.288928	0.190267	0.694824	0.114857					1.45108	0.014649	0.420856	-0.148539
0.290289	0.190417	0.68892	0.113659					1.45789	0.010898	0.419632	-0.145145
0.291652	0.190653	0.684162	0.110846					1.46471	0.003444	0.412256	-0.138233
0.293014	0.190904	0.679492	0.107675					1.47152	0.021824	0.401015	-0.136451
0.294376	0.191045	0.674842	0.104502					1.47833	0.057768	0.389396	-0.136201
0.295738	0.191185	0.67068	0.102021					1.48514	0.08115	0.385233	-0.135293
0.297101	0.191576	0.667477	0.099971					1.49196	0.076557	0.385796	-0.124776
0.298463	0.191612	0.664553	0.098109					1.49877	0.06926	0.380943	-0.119122
0.299825	0.19054	0.661632	0.096137					1.50558	0.070296	0.38419	-0.110168
0.301187	0.188997	0.658709	0.093779					1.5124	0.066081	0.401804	-0.095641
0.302549	0.187455	0.655697	0.09132					1.51921	0.065987	0.422534	-0.089298
0.303912	0.185249	0.652625	0.089403					1.52602	0.071255	0.43975	-0.083289
0.305274	0.183726	0.649524	0.087602					1.53283	0.078362	0.453551	-0.085504
0.306636	0.182738	0.646423	0.085805					1.53965	0.073827	0.466123	-0.088946
0.307998	0.181752	0.644604	0.084872					1.54646	0.062955	0.474479	-0.085055
0.309361	0.181557	0.644913	0.08308					1.55327	0.068699	0.479941	-0.081505
0.310723	0.183937	0.645393	0.08112					1.56008	0.088774	0.476548	-0.079111
0.312085	0.187599	0.645904	0.079161					1.5669	0.101652	0.46973	-0.077911
0.313447	0.19142	0.646409	0.07718					1.57371	0.108534	0.457688	-0.084923
0.314809	0.195242	0.645789	0.075662					1.58052	0.109508	0.4342	-0.100778
0.316172	0.197128	0.643298	0.07546					1.58734	0.101838	0.40151	-0.113847
0.317534	0.195824	0.640556	0.075258					1.59415	0.08929	0.364892	-0.126742
0.318896	0.193642	0.637814	0.075055					1.60096	0.082477	0.336017	-0.128242
0.320258	0.19141	0.636635	0.074801					1.60777	0.082018	0.317713	-0.142082
0.32162	0.189386	0.637893	0.07441					1.61459	0.079924	0.305293	-0.158213
0.322983	0.189273	0.639656	0.073957					1.6214	0.067257	0.30196	-0.172126
0.324345	0.189352	0.641426	0.073504					1.62821	0.048245	0.306268	-0.179518
0.325707	0.189432	0.643103	0.074048					1.63502	0.03707	0.286297	-0.181994
0.327069	0.189367	0.643087	0.076006					1.64184	0.036501	0.278822	-0.181507
0.328432	0.187822	0.641692	0.078239					1.64865	0.04185	0.284728	-0.17744
0.329793	0.185217	0.640299	0.080466					1.65546	0.054228	0.295518	-0.174412
0.331156	0.182784	0.638912	0.082716					1.66228	0.067692	0.310969	-0.17741
0.332518	0.180353	0.637474	0.084051					1.66909	0.059231	0.309588	-0.186293
0.33388	0.178138	0.635594	0.0832					1.6759	0.049897	0.314099	-0.181302
0.335242	0.176927	0.633433	0.081623					1.68271	0.05311	0.297976	-0.173423
0.336605	0.17641	0.631271	0.080042					1.68953	0.050927	0.275764	-0.182134
0.337967	0.175959	0.629312	0.078345					1.69634	0.044979	0.269003	-0.198162
0.339329	0.175352	0.627113	0.077722					1.70315	0.018508	0.296703	-0.204988
0.340691	0.174292	0.622867	0.077826					1.70996	0.012992	0.29286	-0.202968
0.342053	0.173254	0.618632	0.077989					1.71678	0.015311	0.292596	-0.202598
0.343416	0.173814	0.614526	0.07813					1.72359	0.015129	0.279901	-0.199747
0.344778	0.174373	0.611729	0.076872					1.7304	0.010203	0.278451	-0.192806
0.34614	0.175827	0.610959	0.074502					1.73722	0.017717	0.269515	-0.188144
0.347502	0.179132	0.610534	0.072135					1.74403	0.017765	0.265532	-0.190872
0.348865	0.181332	0.610109	0.069712					1.75084	0.022759	0.282619	-0.187281
0.350227	0.18285	0.609756	0.067026					1.75765	0.041472	0.281984	-0.178475
0.351589	0.184366	0.611111	0.064498					1.76447	0.059515	0.276951	-0.187379
0.352951	0.184708	0.614481	0.062712					1.77128	0.094186	0.271444	-0.208543
0.354313	0.184076	0.618217	0.060897					1.77809	0.101982	0.2743	-0.220188
0.355676	0.184255	0.621961	0.059536					1.7849	0.108335	0.268994	-0.236149
0.357038	0.184433	0.624075	0.059929					1.79172	0.102478	0.275694	-0.246972
0.3584	0.184655	0.623708	0.060105					1.79853	0.114518	0.288829	-0.240704
0.359762	0.184537	0.622501	0.05981					1.80534	0.123466	0.295245	-0.241242
0.361125	0.183334	0.621293	0.059506					1.81216	0.131476	0.28511	-0.244209
0.362487	0.181557	0.619873	0.05911					1.81897	0.131793	0.287302	-0.267398
0.363849	0.179781	0.617424	0.058827					1.82578	0.128236	0.301458	-0.276872
0.365211	0.17904	0.614043	0.058832					1.83259	0.121402	0.310357	-0.259391
0.366573	0.179984	0.610367	0.058837					1.83941	0.113286	0.309255	-0.241697
0.367936	0.18165	0.606683	0.058477					1.84622	0.094484	0.289536	-0.221398
0.369298	0.183398	0.603077	0.057251					1.85303	0.077417	0.264223	-0.20648
0.37066	0.185144	0.600814	0.055177					1.85985	0.072075	0.241964	-0.210966
0.372022	0.185467	0.599587	0.052836					1.86666	0.051282	0.233147	-0.211033
0.373384	0.184446	0.598521	0.050495					1.87347	0.047489	0.258687	-0.202732
0.374746	0.183192	0.597455	0.049053					1.88028	0.050589	0.284625	-0.185141
0.376109	0.181941	0.594827	0.047043					1.8871	0.055769	0.293387	-0.157482
0.377471	0.180254	0.59122	0.044127					1.89391	0.070385	0.298799	-0.141514
0.378833	0.177495	0.587461	0.041071					1.90072	0.086872	0.306037	-0.139912
0.380195	0.17427	0.583712	0.037363					1.90753	0.097266	0.324275	-0.145589
0.381557	0.171001	0.58102	0.032145					1.91435	0.111453	0.378591	-0.149158
0.38292	0.167759	0.580277	0.031397					1.92116	0.123609	0.444248	-0.147925
0.384282	0.166906	0.579946	0.030673					1.92797	0.138975	0.495825	-0.155153
0.385644	0.169549	0.579632	0.02997					1.93479	0.154986	0.525167	-0.162169
0.387006	0.172511	0.579316	0.029407					1.9416	0.156071	0.526903	-0.168635
0.388369	0.175471	0.577388	0.028924					1.94841	0.151609	0.533467	-0.181072
0.389731	0.178237	0.573256	0.028442					1.95522	0.146737	0.530861	-0.188701
0.391093	0.179695	0.568837	0.027961					1.96204	0.142298	0.531529	-0.197066
0.392455	0.179325	0.56444	0.027374					1.96885	0.144049	0.535336	-0.19683
0.393817	0.178983	0.560484	0.025836					1.97566	0.146647	0.548265	-0.202398
0.39518	0.178611	0.558222	0.022814					1.98247	0.149069	0.537133	-0.202322
0.396542	0.178099	0.556736	0.019484					1.98929	0.152936	0.527617	-0.197988
0.397904	0.17841	0.55526	0.016926					1.9961	0.14698	0.49074	-0.192273
0.399266	0.179125	0.553852	0.016249					2.00291	0.135907	0.469812	-0.207559
0.400629	0.17984	0.552875	0.015525					2.00973	0.127573	0.448138	-0.217564
0.401991	0.18044	0.551812	0.014002					2.01654	0.129739	0.437624	-0.239656
0.403353	0.180888	0.550452	0.012582					2.02335	0.128104	0.460208	-0.240494
0.404715	0.182569	0.549089	0.010415					2.03017	0.12458	0.477616	-0.222503
0.406077	0.184253	0.548545	0.008595					2.03698	0.125027	0.469373	-0.208376
0.40744	0.185675	0.551084	0.008715					2.04379	0.123163	0.448607	-0.199676
0.408802	0.185204	0.555606	0.009589					2.0506	0.120618	0.449169	-0.191733
0.410164	0.181349	0.560338	0.010463					2.05742	0.113854	0.406796	-0.179965
0.411526	0.176242	0.564936	0.01205					2.06423	0.119422	0.413815	-0.157326
0.412889	0.171128	0.568885	0.01189					2.07104	0.128119	0.38153	-0.128097
0.41425	0.167023	0.571399	0.010993					2.07785	0.13046	0.383257	-0.0961
0.415613	0.165037	0.572709	0.010094					2.08467	0.121653	0.368529	-0.064929
0.416975	0.163999	0.57395	0.008555					2.09148	0.113219	0.342872	-0.058791
0.418337	0.163041	0.574292	0.005859					2.09829	0.094913	0.316572	-0.065861
0.419699	0.161976	0.572349	0.002957					2.10511	0.078936	0.316842	-0.07013
0.421062	0.159897	0.570027	7e-05					2.11192	0.068424	0.318381	-0.066463
0.422424	0.157643	0.567804	-0.002785					2.11873	0.068748	0.308384	-0.068936
0.423786	0.155817	0.565773	-0.00451					2.12554	0.067946	0.302104	-0.081928
0.425148	0.153991	0.564846	-0.004118					2.13236	0.069311	0.294354	-0.104323
0.42651	0.152749	0.564115	-0.003378					2.13917	0.072791	0.307719	-0.11882
0.427873	0.152645	0.562034	-0.00264					2.14598	0.079955	0.317849	-0.134146
0.429235	0.152872	0.559823	-0.002157					2.15279	0.092088	0.321057	-0.146639
0.430597	0.153066	0.557915	-0.003104					2.15961	0.10802	0.320797	-0.146595
0.431959	0.15326	0.556719	-0.005631					2.16642	0.122115	0.318418	-0.132989
0.433321	0.152986	0.556386	-0.008158					2.17323	0.126287	0.309288	-0.142297
0.434684	0.150338	0.556458	-0.010564					2.18004	0.132585	0.299987	-0.151208
0.436046	0.146911	0.55653	-0.012513					2.18686	0.129837	0.306148	-0.146336
0.437408	0.143429	0.55541	-0.01416					2.19367	0.126395	0.307195	-0.137165
0.43877	0.14006	0.553781	-0.015852					2.20048	0.123171	0.296696	-0.126825
0.440133	0.138402	0.55268	-0.017544					2.2073	0.120481	0.280422	-0.130704
0.441495	0.138488	0.551779	-0.018502					2.21411	0.112876	0.264562	-0.13683
0.442857	0.138692	0.550923	-0.018032					2.22092	0.115145	0.253	-0.143126
0.444219	0.138902	0.550503	-0.017015					2.22773	0.117681	0.239976	-0.154904
0.445581	0.139504	0.549322	-0.016001					2.23455	0.124289	0.235079	-0.168547
0.446944	0.140603	0.547851	-0.014986					2.24136	0.140695	0.248374	-0.173184
0.448306	0.141894	0.546376	-0.01825					2.24817	0.156891	0.259544	-0.175045
0.449668	0.143269	0.544799	-0.023706					2.25499	0.171844	0.268744	-0.178169
0.45103	0.144648	0.542475	-0.02942					2.2618	0.185111	0.305059	-0.175953
0.452393	0.143124	0.539039	-0.035132					2.26861	0.198459	0.342557	-0.177374
0.453754	0.140696	0.53542	-0.040815					2.27542	0.213728	0.366054	-0.177471
0.455117	0.138266	0.531814	-0.044074					2.28224	0.223761	0.382442	-0.172482
0.456479	0.135899	0.5298	-0.046426					2.28905	0.230937	0.40359	-0.171907
0.457841	0.134585	0.528652	-0.048966					2.29586	0.240856	0.427581	-0.174537
0.459204	0.134891	0.527688	-0.051603					2.30267	0.249909	0.443971	-0.172271
0.460566	0.134775	0.526728	-0.052529					2.30949	0.242835	0.449099	-0.167841
0.461928	0.134661	0.525531	-0.053877					2.3163	0.229346	0.460002	-0.167403
0.46329	0.134337	0.523331	-0.05522					2.32311	0.222867	0.4708	-0.171836
0.464653	0.13287	0.520529	-0.056505					2.32993	0.224552	0.453433	-0.182166
0.466014	0.130181	0.517733	-0.057091					2.33674	0.213441	0.441729	-0.183313
0.467377	0.126853	0.51498	-0.056248					2.34355	0.2143	0.452163	-0.179452
0.468739	0.123463	0.512697	-0.05545					2.35036	0.215268	0.462706	-0.182995
0.470101	0.119407	0.511331	-0.054653					2.35718	0.20902	0.472001	-0.178023
0.471463	0.114101	0.510452	-0.054729					2.36399	0.202936	0.486216	-0.174791
0.472826	0.108501	0.509487	-0.056568					2.3708	0.190733	0.500165	-0.169563
0.474188	0.10287	0.508366	-0.058265					2.37761	0.194997	0.499258	-0.157602
0.47555	0.098061	0.504747	-0.059841					2.38443	0.204383	0.494738	-0.144065
0.476912	0.095338	0.501244	-0.061416					2.39124	0.211166	0.490274	-0.146474
0.478274	0.094136	0.497875	-0.061515					2.39805	0.211728	0.515876	-0.135164
0.479637	0.093286	0.494578	-0.060208					2.40487	0.213632	0.549933	-0.137066
0.480999	0.092438	0.49203	-0.05852					2.41168	0.204012	0.54751	-0.149783
0.482361	0.091285	0.491037	-0.055785					2.41849	0.190589	0.555789	-0.15254
0.483723	0.090514	0.489854	-0.059464					2.4253	0.180681	0.556181	-0.153987
0.485085	0.090521	0.488677	-0.066349					2.43212	0.163794	0.54737	-0.161658
0.486448	0.090737	0.487457	-0.051781					2.43893	0.150163	0.532502	-0.166453
0.48781	0.090878	0.485843	-0.04596					2.44574	0.150123	0.515713	-0.180048
0.489172	0.09001	0.482604	-0.040403					2.45255	0.146124	0.511689	-0.18795
0.490534	0.086642	0.473375	-0.034911					2.45937	0.132073	0.519046	-0.189807
0.491897	0.084965	0.471215	-0.029408					2.46618	0.125504	0.529678	-0.194768
0.493258	0.08668	0.46809	-0.024857					2.47299	0.132832	0.533779	-0.19828
0.494621	0.085028	0.448021	-0.022753					2.47981	0.151145	0.546815	-0.196126
0.495983	0.08482	0.451868	-0.021925					2.48662	0.173228	0.548035	-0.202151
0.497345	0.084731	0.453511	-0.021097					2.49343	0.193354	0.531699	-0.212526
0.498708	0.085215	0.453912	-0.020135					2.50024	0.216713	0.530649	-0.2234
0.50007	0.086946	0.454071	-0.019175					2.50706	0.232499	0.515708	-0.240885
0.501432	0.08957	0.454243	-0.019377					2.51387	0.223953	0.525199	-0.265302
0.502794	0.09245	0.454619	-0.020245					2.52068	0.223046	0.535816	-0.287421
0.504157	0.095499	0.455462	-0.021113					2.5275	0.221776	0.531515	-0.301369
0.505518	0.098798	0.456089	-0.021917					2.53431	0.220248	0.514844	-0.307097
0.506881	0.100099	0.456719	-0.02326					2.54112	0.217813	0.502641	-0.3104
0.508243	0.10079	0.457238	-0.024834					2.54793	0.206711	0.499742	-0.305606
0.509605	0.101482	0.457102	-0.026385					2.55475	0.195304	0.512009	-0.290019
0.510967	0.102083	0.45612	-0.02804					2.56156	0.187385	0.525497	-0.270415
0.51233	0.10155	0.454824	-0.031228					2.56837	0.169081	0.535987	-0.25062
0.513692	0.099137	0.453526	-0.035335					2.57518	0.165441	0.563788	-0.233942
0.515054	0.096729	0.452109	-0.039537					2.582	0.159013	0.570684	-0.210335
0.516416	0.094196	0.448688	-0.043745					2.58881	0.147766	0.565721	-0.194263
0.517778	0.091267	0.441477	-0.047989					2.59562	0.151982	0.551783	-0.182079
0.519141	0.088055	0.433451	-0.053026					2.60244	0.154222	0.538863	-0.181156
0.520503	0.0849	0.425422	-0.058586					2.60925	0.151001	0.533128	-0.181966
0.521865	0.081744	0.417735	-0.064154					2.61606	0.149725	0.522609	-0.192103
0.523227	0.077946	0.411525	-0.069554					2.62287	0.141071	0.505874	-0.198916
0.52459	0.073963	0.406536	-0.07349					2.62969	0.141973	0.495416	-0.20705
0.525952	0.070289	0.401277	-0.076495					2.6365	0.157999	0.480558	-0.219365
0.527314	0.066627	0.396141	-0.079484					2.64331	0.16061	0.473734	-0.227476
0.528676	0.062976	0.391462	-0.082463					2.65013	0.178148	0.465422	-0.229582
0.530038	0.059466	0.386168	-0.085291					2.65694	0.192323	0.46907	-0.220037
0.531401	0.056093	0.380228	-0.087459					2.66375	0.189486	0.487665	-0.211426
0.532763	0.052811	0.374283	-0.089115					2.67056	0.188941	0.492606	-0.204276
0.534125	0.049517	0.367972	-0.090774					2.67738	0.176872	0.48242	-0.202924
0.535487	0.046013	0.363766	-0.092605					2.68419	0.176375	0.482375	-0.20752
0.536849	0.042697	0.362133	-0.094553					2.691	0.174937	0.485958	-0.218512
0.538212	0.039606	0.360501	-0.096253					2.69781	0.176563	0.497307	-0.2191
0.539574	0.036533	0.358964	-0.097811					2.70463	0.166353	0.509409	-0.210508
0.540936	0.033474	0.356486	-0.099368					2.71144	0.145978	0.503546	-0.205148
0.542298	0.030572	0.351116	-0.101831					2.71825	0.13936	0.507774	-0.210074
0.543661	0.028617	0.344334	-0.105096					2.72506	0.140131	0.513241	-0.218288
0.545022	0.026732	0.337551	-0.108506					2.73188	0.129248	0.516603	-0.219725
0.546385	0.024854	0.330058	-0.111919					2.73869	0.102095	0.534561	-0.219845
0.547747	0.023567	0.323032	-0.115558					2.7455	0.101981	0.542578	-0.218403
0.549109	0.02192	0.316718	-0.120243					2.75232	0.100732	0.529713	-0.210843
0.550471	0.018636	0.310528	-0.125267					2.75913	0.095231	0.539666	-0.198486
0.551834	0.015352	0.304341	-0.130333					2.76594	0.084381	0.545323	-0.21012
0.553196	0.01212	0.298729	-0.135387					2.77275	0.07582	0.548168	-0.221783
0.554558	0.008374	0.294001	-0.140603					2.77957	0.087725	0.56274	-0.214456
0.55592	0.007964	0.28942	-0.145456					2.78638	0.094455	0.567478	-0.2143
0.557282	0.008692	0.284833	-0.150182					2.79319	0.087737	0.552633	-0.211138
0.558645	0.009417	0.279718	-0.154926					2.80001	0.097966	0.540883	-0.214319
0.560007	0.010077	0.273154	-0.15924					2.80682	0.118639	0.526313	-0.217733
0.561369	0.009673	0.266074	-0.161616					2.81363	0.121678	0.529173	-0.216166
0.562731	0.006522	0.258949	-0.162919					2.82044	0.123825	0.53236	-0.230012
0.564094	0.003362	0.251849	-0.164347					2.82726	0.126557	0.531773	-0.243827
0.565456	4.3e-05	0.245713	-0.165551					2.83407	0.127052	0.524861	-0.237904
0.566818	-0.004174	0.240264	-0.165193					2.84088	0.132415	0.517118	-0.232052
0.56818	-0.00892	0.234809	-0.162677					2.84769	0.125029	0.498963	-0.23055
0.569542	-0.013369	0.229372	-0.159732					2.85451	0.11156	0.48845	-0.22999
0.570905	-0.017821	0.224067	-0.156785					2.86132	0.096328	0.49515	-0.232195
0.572267	-0.021307	0.219862	-0.153535					2.86813	0.080721	0.501437	-0.239657
0.573629	-0.022611	0.216741	-0.149455					2.87494	0.072476	0.505007	-0.24369
0.574991	-0.02388	0.213632	-0.144897					2.88176	0.063475	0.506958	-0.243207
0.576354	-0.025151	0.210633	-0.140338					2.88857	0.060021	0.50655	-0.234802
0.577716	-0.026131	0.208317	-0.135733					2.89538	0.062238	0.491593	-0.229112
0.579078	-0.025459	0.207248	-0.131895					2.9022	0.06105	0.486088	-0.2255
0.58044	-0.023216	0.206385	-0.130238					2.90901	0.056989	0.486006	-0.231857
0.581802	-0.020987	0.205518	-0.129534					2.91582	0.048752	0.491013	-0.236598
0.583165	-0.018754	0.205236	-0.128831					2.92264	0.041931	0.494545	-0.230713
0.584527	-0.016601	0.209158	-0.12758					2.92945	0.052022	0.493373	-0.218663
0.585889	-0.013333	0.213456	-0.125687					2.93626	0.05424	0.491536	-0.196777
0.587251	-0.008312	0.217742	-0.123652					2.94307	0.058735	0.490727	-0.189724
0.588614	-0.00272	0.221926	-0.121614					2.94989	0.057268	0.487439	-0.178963
0.589975	0.002856	0.225152	-0.119575					2.9567	0.056266	0.485476	-0.16533
0.591338	0.007604	0.226322	-0.117456					2.96351	0.057818	0.48284	-0.158755
0.5927	0.010539	0.227163	-0.114425					2.97032	0.061445	0.481293	-0.151479
0.594062	0.012871	0.228004	-0.111356					2.97714	0.061157	0.481679	-0.140705
0.595424	0.015206	0.229373	-0.108328					2.98395	0.064831	0.471322	-0.132791
0.596786	0.017466	0.232341	-0.105433					2.99076	0.077833	0.452189	-0.140858
0.598149	0.01911	0.236268	-0.101237					2.99757	0.085984	0.440274	-0.1362
0.599511	0.019836	0.240192	-0.095926					3.00439	0.098191	0.422591	-0.127058
0.600873	0.020402	0.244122	-0.090585					3.0112	0.106159	0.3986	-0.118132
0.602235	0.020969	0.245909	-0.085466					3.01801	0.103668	0.372785	-0.112451
0.603598	0.020954	0.245472	-0.081326					3.02483	0.104117	0.349346	-0.11133
0.60496	0.023343	0.245587	-0.078203					3.03164	0.107495	0.323337	-0.106136
0.606322	0.026524	0.245701	-0.075088					3.03845	0.122088	0.28801	-0.098091
0.607684	0.029437	0.247085	-0.071968					3.04526	0.145247	0.253629	-0.084623
0.609046	0.032389	0.251891	-0.06888					3.05208	0.163987	0.235977	-0.080123
0.610409	0.033765	0.258672	-0.065968					3.05889	0.178932	0.236948	-0.078927
0.611771	0.031727	0.265616	-0.063203					3.0657	0.192799	0.238658	-0.079496
0.613133	0.029291	0.272531	-0.060513					3.07252	0.200162	0.245186	-0.085353
0.614495	0.026852	0.278293	-0.057899					3.07933	0.201667	0.258005	-0.086086
0.615858	0.026056	0.284064	-0.054344					3.08614	0.222767	0.286839	-0.080543
0.61722	0.031211	0.290141	-0.049663					3.09295	0.232419	0.296828	-0.076167
0.618582	0.039189	0.296237	-0.044806					3.09977	0.24062	0.322887	-0.079801
0.619944	0.047215	0.302182	-0.03995					3.10658	0.239801	0.35775	-0.097333
0.621306	0.05481	0.307632	-0.035453					3.11339	0.242893	0.39651	-0.113716
0.622669	0.058134	0.313329	-0.031523					3.1202	0.238497	0.419701	-0.113797
0.624031	0.05973	0.319117	-0.027769					3.12702	0.216806	0.416556	-0.119768
0.625393	0.061325	0.324902	-0.024008					3.13383	0.208176	0.409042	-0.120676
0.626755	0.063067	0.331197	-0.020525					3.14064	0.213054	0.405962	-0.130668
0.628118	0.06623	0.337146	-0.018421					3.14745	0.215964	0.408002	-0.140821
0.629479	0.072368	0.342884	-0.016747					3.15427	0.216772	0.393594	-0.153499
0.630842	0.079106	0.348102	-0.015098					3.16108	0.21729	0.402663	-0.158975
0.632204	0.085838	0.353397	-0.01346					3.16789	0.217388	0.402173	-0.159754
0.633566	0.092392	0.358691	-0.012731					3.17471	0.214907	0.399436	-0.160436
0.634928	0.096691	0.36394	-0.012784					3.18152	0.213682	0.404966	-0.155074
0.636291	0.096656	0.369176	-0.012891					3.18833	0.220422	0.404017	-0.145635
0.637653	0.095267	0.374415	-0.012998					3.19515	0.226013	0.401519	-0.140828
0.639015	0.093877	0.37893	-0.013166					3.20196	0.220414	0.399401	-0.136503
0.640377	0.093048	0.383509	-0.013244					3.20877	0.207674	0.412247	-0.12722
0.641739	0.095171	0.388942	-0.012292					3.21558	0.198152	0.422148	-0.122031
0.643102	0.09981	0.394417	-0.01134					3.2224	0.19267	0.434857	-0.117217
0.644464	0.10445	0.399911	-0.00977					3.22921	0.18896	0.447522	-0.114181
0.645826	0.109091	0.404223	-0.006057					3.23602	0.192598	0.448394	-0.102911
0.647188	0.114326	0.407293	-0.000806					3.24283	0.189581	0.433757	-0.105341
0.648551	0.120601	0.410362	0.004434					3.24965	0.187061	0.413758	-0.121548
0.649913	0.127268	0.413453	0.009676					3.25646	0.191971	0.403059	-0.134464
0.651275	0.133944	0.416631	0.014883					3.26327	0.192114	0.398098	-0.140755
0.652637	0.139145	0.418784	0.019086					3.27008	0.198646	0.389034	-0.142087
0.653999	0.139333	0.418868	0.022368					3.2769	0.217444	0.376113	-0.143348
0.655362	0.137312	0.418952	0.025498					3.28371	0.230023	0.365208	-0.149148
0.656724	0.135145	0.41917	0.028456					3.29052	0.238981	0.35249	-0.154453
0.658086	0.132979	0.4204	0.030572					3.29734	0.24331	0.337013	-0.162406
0.659448	0.13221	0.423446	0.031643					3.30415	0.235534	0.322866	-0.165917
0.66081	0.131307	0.427049	0.032509					3.31096	0.235757	0.311974	-0.155502
0.662173	0.130231	0.430638	0.033373					3.31777	0.229121	0.309724	-0.143888
0.663535	0.129106	0.43411	0.0324					3.32459	0.240108	0.315679	-0.132458
0.664897	0.128429	0.436279	0.029817					3.3314	0.238277	0.322124	-0.120148
0.666259	0.130488	0.436418	0.027139					3.33821	0.212444	0.326535	-0.129596
0.667622	0.134165	0.436557	0.024639					3.34503	0.184172	0.328229	-0.148347
0.668983	0.138049	0.436517	0.021897					3.35184	0.174741	0.337252	-0.158287
0.670346	0.141935	0.436666	0.020223					3.35865	0.166253	0.353938	-0.161127
0.671708	0.143391	0.438835	0.019186					3.36546	0.162334	0.361588	-0.163937
0.67307	0.14403	0.442721	0.018302					3.37228	0.160647	0.380818	-0.165312
0.674432	0.144613	0.44659	0.017437					3.37909	0.150357	0.400369	-0.171753
0.675795	0.145199	0.450182	0.016742					3.3859	0.132434	0.40601	-0.191039
0.677157	0.146648	0.452377	0.015714					3.39271	0.125869	0.402242	-0.203327
0.678519	0.150105	0.453175	0.01347					3.39953	0.140003	0.405536	-0.215281
0.679882	0.152059	0.453634	0.01123					3.40634	0.154092	0.423768	-0.213979
0.681243	0.15401	0.453996	0.008577					3.41315	0.160401	0.439506	-0.203801
0.682606	0.155545	0.453406	0.005031					3.41996	0.162379	0.430379	-0.193078
0.683968	0.153274	0.451354	0.001849					3.42678	0.172027	0.418191	-0.193148
0.68533	0.150978	0.448794	-0.001063					3.43359	0.175241	0.440594	-0.19754
0.686692	0.148933	0.446114	-0.003955					3.4404	0.183799	0.457768	-0.205871
0.688055	0.146899	0.443161	-0.006593					3.44722	0.198212	0.471104	-0.203135
0.689417	0.145013	0.440119	-0.008969					3.45403	0.211944	0.48143	-0.201855
0.690779	0.143598	0.437622	-0.011323					3.46084	0.205417	0.497006	-0.208066
0.692141	0.141983	0.435458	-0.013679					3.46766	0.20141	0.512395	-0.213145
0.693503	0.140357	0.433294	-0.015927					3.47447	0.202142	0.502562	-0.213509
0.694866	0.138562	0.431697	-0.017482					3.48128	0.198716	0.496803	-0.219468
0.696228	0.135878	0.429353	-0.018005					3.48809	0.184582	0.493833	-0.21846
0.69759	0.132142	0.42622	-0.018243					3.49491	0.168017	0.487093	-0.222905
0.698952	0.128221	0.422979	-0.01848					3.50172	0.15498	0.482436	-0.222851
0.700315	0.124301	0.419739	-0.01852					3.50853	0.13856	0.476668	-0.220552
0.701677	0.122856	0.416737	-0.018775					3.51534	0.122083	0.476596	-0.222574
0.703039	0.126166	0.414634	-0.019144					3.52216	0.114562	0.484636	-0.223473
0.704401	0.131466	0.412727	-0.019522					3.52897	0.113644	0.481974	-0.221232
0.705763	0.136759	0.410838	-0.020283					3.53578	0.100811	0.475234	-0.209767
0.707126	0.141751	0.40775	-0.022179					3.54259	0.092513	0.474971	-0.201977
0.708488	0.14389	0.404249	-0.023547					3.54941	0.09608	0.470082	-0.210409
0.70985	0.144553	0.401344	-0.024919					3.55622	0.097439	0.467769	-0.221011
0.711212	0.145366	0.398491	-0.026293					3.56303	0.1041	0.470446	-0.222052
0.712574	0.146172	0.395628	-0.027603					3.56985	0.104883	0.459298	-0.213791
0.713936	0.146312	0.393724	-0.028594					3.57666	0.112907	0.449427	-0.213095
0.715299	0.142972	0.39065	-0.029355					3.58347	0.13352	0.44195	-0.214517
0.716661	0.137053	0.387279	-0.030116					3.59028	0.135504	0.451315	-0.224404
0.718023	0.13085	0.384028	-0.030273					3.5971	0.137271	0.456582	-0.227373
0.719386	0.124625	0.382484	-0.029131					3.60391	0.150988	0.457078	-0.227333
0.720747	0.121739	0.383295	-0.027409					3.61072	0.158118	0.469392	-0.230611
0.72211	0.121451	0.384549	-0.025505					3.61754	0.151236	0.48983	-0.225942
0.723472	0.12157	0.385808	-0.02354					3.62435	0.160848	0.508904	-0.221949
0.724834	0.121689	0.386747	-0.021423					3.63116	0.155456	0.512832	-0.232802
0.726196	0.122033	0.386314	-0.019991					3.63797	0.157637	0.519334	-0.242124
0.727559	0.124115	0.385987	-0.019556					3.64479	0.152494	0.528516	-0.241228
0.728921	0.127143	0.386026	-0.019121					3.6516	0.141547	0.526104	-0.234893
0.730283	0.130281	0.386065	-0.018608					3.65841	0.149632	0.515341	-0.228199
0.731645	0.133419	0.387021	-0.018748					3.66522	0.142214	0.521292	-0.227344
0.733007	0.134245	0.390244	-0.019723					3.67204	0.125146	0.532035	-0.230686
0.73437	0.132293	0.393728	-0.020899					3.67885	0.147462	0.52379	-0.234906
0.735732	0.130121	0.39724	-0.022077					3.68566	0.156876	0.51037	-0.245061
0.737094	0.127934	0.399881	-0.02364					3.69247	0.143724	0.509606	-0.2424
0.738456	0.125717	0.400033	-0.024933					3.69929	0.141511	0.513625	-0.229251
0.739819	0.122212	0.397185	-0.026124					3.7061	0.14345	0.510988	-0.218942
0.741181	0.117668	0.392399	-0.027324					3.71291	0.148534	0.510173	-0.217759
0.742543	0.113124	0.387608	-0.028178					3.71973	0.143289	0.507147	-0.20673
0.743905	0.108756	0.383431	-0.027978					3.72654	0.130768	0.497343	-0.206076
0.745267	0.106409	0.381178	-0.028143					3.73335	0.139323	0.476257	-0.219262
0.74663	0.107977	0.380471	-0.028309					3.74016	0.14917	0.452649	-0.220544
0.747992	0.109816	0.380243	-0.02855					3.74698	0.140245	0.4296	-0.215968
0.749354	0.111653	0.380015	-0.029218					3.75379	0.138462	0.41966	-0.213047
0.750716	0.11281	0.380546	-0.029013					3.7606	0.140623	0.412653	-0.226556
0.752079	0.111687	0.381609	-0.028678					3.76742	0.12944	0.401272	-0.248105
0.753441	0.110128	0.382208	-0.028343					3.77423	0.115173	0.387207	-0.257371
0.754803	0.108567	0.382762	-0.028022					3.78104	0.093769	0.377324	-0.254497
0.756165	0.107045	0.383009	-0.027725					3.78785	0.085042	0.37018	-0.24684
0.757527	0.105284	0.382624	-0.027413					3.79467	0.089855	0.37258	-0.235906
0.75889	0.102661	0.382202	-0.027101					3.80148	0.089362	0.386262	-0.224611
0.760252	0.099573	0.381956	-0.027107					3.80829	0.083733	0.397789	-0.211363
0.761614	0.096481	0.381709	-0.028157					3.8151	0.076465	0.422446	-0.199817
0.762976	0.093729	0.382586	-0.029966					3.82192	0.073998	0.422523	-0.187204
0.764338	0.092419	0.384877	-0.031836					3.82873	0.07501	0.408529	-0.169609
0.7657	0.092161	0.387809	-0.033705					3.83554	0.087207	0.417833	-0.159806
0.767063	0.091918	0.39084	-0.035324					3.84235	0.101786	0.43856	-0.165922
0.768425	0.09159	0.393705	-0.036516					3.84917	0.121529	0.455795	-0.183949
0.769787	0.089891	0.395412	-0.037579					3.85598	0.126418	0.476852	-0.200073
0.771149	0.08587	0.394299	-0.038622					3.86279	0.121154	0.487321	-0.206619
0.772511	0.081035	0.392559	-0.039687					3.86961	0.107578	0.481765	-0.215763
0.773874	0.076196	0.39082	-0.04139					3.87642	0.101142	0.488925	-0.237755
0.775236	0.071145	0.388504	-0.043553					3.88323	0.097319	0.493169	-0.252919
0.776598	0.066999	0.386913	-0.04578					3.89005	0.083974	0.500087	-0.254439
0.77796	0.06404	0.386865	-0.04801					3.89686	0.085536	0.511235	-0.250268
0.779323	0.061328	0.386951	-0.050505					3.90367	0.071527	0.506214	-0.244684
0.780685	0.058617	0.387036	-0.052683					3.91048	0.051004	0.501353	-0.240923
0.782047	0.058948	0.388287	-0.054749					3.9173	0.023152	0.507542	-0.244749
0.783409	0.061124	0.386034	-0.056801					3.92411	-0.002503	0.507978	-0.252905
0.784771	0.063456	0.383381	-0.058874					3.93092	-0.020024	0.51473	-0.260137
0.786134	0.065787	0.380713	-0.061405					3.93773	-0.031383	0.519924	-0.260092
0.787496	0.067862	0.378068	-0.063737					3.94455	-0.034916	0.512778	-0.254612
0.788858	0.069078	0.377395	-0.066068					3.95136	-0.041328	0.505126	-0.261525
0.79022	0.06991	0.380891	-0.068241					3.95817	-0.034926	0.50064	-0.275263
0.791583	0.070703	0.384192	-0.069471					3.96498	-0.037651	0.499151	-0.286101
0.792945	0.071495	0.387388	-0.06971					3.9718	-0.026254	0.499127	-0.286279
0.794307	0.07101	0.390155	-0.070084					3.97861	-0.004709	0.488244	-0.282743
0.795669	0.069109	0.391555	-0.070458					3.98542	0.026386	0.467992	-0.278378
0.797031	0.066926	0.392588	-0.07029					3.99224	0.045159	0.450912	-0.267724
0.798394	0.064746	0.393619	-0.068813					3.99905	0.060908	0.431086	-0.254162
0.799756	0.062765	0.394611	-0.066724					4.00586	0.075916	0.420843	-0.242478
0.801118	0.062361	0.395365	-0.064627					4.01267	0.079506	0.425614	-0.234878
0.80248	0.06155	0.396366	-0.062567					4.01949	0.096453	0.441652	-0.231409
0.803843	0.060739	0.397369	-0.061111					4.0263	0.106663	0.456611	-0.221643
0.805204	0.060041	0.398506	-0.060325					4.03311	0.117515	0.469121	-0.211462
0.806567	0.060652	0.40035	-0.059706					4.03993	0.123333	0.475457	-0.20094
0.807929	0.063927	0.402506	-0.059087					4.04674	0.126697	0.486401	-0.194119
0.809291	0.069177	0.40353	-0.058156					4.05355	0.123063	0.502765	-0.200672
0.810653	0.074415	0.404554	-0.057239					4.06036	0.12778	0.523916	-0.214853
0.812016	0.078971	0.405191	-0.056465					4.06718	0.132014	0.542061	-0.231817
0.813378	0.080738	0.405152	-0.055713					4.07399	0.143973	0.557021	-0.229689
0.81474	0.080913	0.405406	-0.054963					4.0808	0.161617	0.558522	-0.219192
0.816102	0.080792	0.405826	-0.056033					4.08762	0.169105	0.553457	-0.214161
0.817464	0.080697	0.406248	-0.059267					4.09443	0.166306	0.541036	-0.22358
0.818827	0.080835	0.4069	-0.062537					4.10124	0.169951	0.527088	-0.238835
0.820189	0.081919	0.407355	-0.065801					4.10805	0.175578	0.515032	-0.256852
0.821551	0.084057	0.407255	-0.068847					4.11487	0.174792	0.493221	-0.256315
0.822913	0.08632	0.407155	-0.070379					4.12168	0.169053	0.472556	-0.246974
0.824275	0.089004	0.406958	-0.071037					4.12849	0.166201	0.458122	-0.245562
0.825638	0.092462	0.406203	-0.071651					4.1353	0.169109	0.439151	-0.236419
0.827	0.09551	0.404901	-0.072277					4.14212	0.165154	0.411161	-0.235272
0.828362	0.097958	0.403479	-0.072502					4.14893	0.154213	0.394786	-0.229708
0.829724	0.100406	0.402057	-0.072109					4.15574	0.158575	0.379151	-0.228168
0.831087	0.102086	0.400127	-0.071715					4.16255	0.162095	0.355634	-0.229087
0.832449	0.102614	0.397744	-0.071334					4.16937	0.149078	0.34337	-0.22576
0.833811	0.102991	0.395273	-0.071013					4.17618	0.132627	0.331592	-0.221607
0.835173	0.103338	0.392803	-0.070574					4.18299	0.117768	0.325534	-0.225307
0.836535	0.104211	0.390601	-0.069802					4.18981	0.126283	0.309472	-0.225952
0.837898	0.106408	0.391458	-0.069028					4.19662	0.125231	0.293101	-0.226201
0.83926	0.109352	0.395646	-0.068145					4.20343	0.127725	0.286819	-0.231976
0.840622	0.112343	0.400494	-0.068443					4.21024	0.13596	0.283721	-0.241525
0.841984	0.115328	0.405323	-0.070604					4.21706	0.130196	0.273508	-0.250549
0.843347	0.116793	0.408841	-0.073279					4.22387	0.11652	0.278567	-0.25007
0.844708	0.115842	0.411308	-0.075943					4.23068	0.118156	0.282533	-0.246119
0.846071	0.112887	0.414169	-0.078863					4.2375	0.133875	0.291533	-0.245252
0.847433	0.109392	0.41737	-0.079707					4.24431	0.142272	0.300284	-0.235793
0.848795	0.105898	0.420654	-0.079661					4.25112	0.156536	0.313852	-0.217601
0.850157	0.102418	0.426995	-0.079615					4.25793	0.166157	0.338598	-0.205174
0.85152	0.099292	0.432015	-0.07967					4.26475	0.191546	0.346197	-0.191263
0.852882	0.096434	0.436285	-0.080913					4.27156	0.190812	0.345761	-0.190519
0.854244	0.09359	0.440522	-0.083324					4.27837	0.204222	0.349946	-0.193322
0.855606	0.090955	0.442914	-0.085775					4.28518	0.227029	0.35531	-0.196303
0.856968	0.088544	0.441007	-0.088241					4.292	0.238027	0.348628	-0.188026
0.858331	0.084839	0.44143	-0.090259					4.29881	0.237052	0.346129	-0.184836
0.859693	0.08104	0.44203	-0.092093					4.30562	0.235686	0.33489	-0.180989
0.861055	0.077226	0.442638	-0.093927					4.31244	0.240823	0.322489	-0.172357
0.862417	0.074225	0.444148	-0.095777					4.31925	0.25399	0.309624	-0.172654
0.86378	0.072544	0.445232	-0.097788					4.32606	0.250195	0.295769	-0.17471
0.865142	0.073144	0.445211	-0.100283					4.33287	0.243654	0.298129	-0.178219
0.866504	0.073745	0.445187	-0.102879					4.33969	0.240343	0.32097	-0.166071
0.867866	0.07445	0.445091	-0.105465					4.3465	0.233367	0.334447	-0.154676
0.869228	0.075278	0.44468	-0.10794					4.35331	0.227241	0.331639	-0.152238
0.870591	0.074742	0.444137	-0.109827					4.36012	0.238673	0.344784	-0.156417
0.871953	0.073684	0.443562	-0.111063					4.36694	0.258238	0.358193	-0.157703
0.873315	0.072329	0.443305	-0.112185					4.37375	0.268637	0.360272	-0.162946
0.874677	0.069637	0.444615	-0.113306					4.38056	0.277669	0.364385	-0.177993
0.87604	0.065108	0.44773	-0.114145					4.38737	0.282976	0.36808	-0.189027
0.877402	0.061093	0.452722	-0.114992					4.39419	0.291274	0.372019	-0.188037
0.878764	0.057085	0.457689	-0.116027					4.401	0.300215	0.367857	-0.186112
0.880126	0.053403	0.462326	-0.117126					4.40781	0.300576	0.343118	-0.177997
0.881488	0.051047	0.465943	-0.117969					4.41463	0.29089	0.319332	-0.158865
0.882851	0.048534	0.468657	-0.117174					4.42144	0.286208	0.303597	-0.146472
0.884212	0.045669	0.470804	-0.115048					4.42825	0.279336	0.282954	-0.139041
0.885575	0.042744	0.473064	-0.112704					4.43506	0.27057	0.267833	-0.13844
0.886937	0.039063	0.475979	-0.110353					4.44188	0.274527	0.271484	-0.147809
0.888299	0.033735	0.479864	-0.109207					4.44869	0.277519	0.270029	-0.141459
0.889661	0.027667	0.484225	-0.108814					4.4555	0.267353	0.2631	-0.134857
0.891024	0.021517	0.488675	-0.108397					4.46232	0.25427	0.259059	-0.131146
0.892386	0.015757	0.493342	-0.107956					4.46913	0.248857	0.260206	-0.134822
0.893748	0.011175	0.498396	-0.107517					4.47594	0.255283	0.276525	-0.151752
0.89511	0.007932	0.503691	-0.107832					4.48275	0.261521	0.299967	-0.161026
0.896472	0.0053	0.509051	-0.109851					4.48957	0.251291	0.308846	-0.156554
0.897835	0.00267	0.514248	-0.111863					4.49638	0.236165	0.316176	-0.158737
0.899197	0.00016	0.519132	-0.113908					4.50319	0.228102	0.329036	-0.153467
0.900559	-0.002336	0.523662	-0.11622					4.51	0.215781	0.328814	-0.144489
0.901921	-0.004941	0.527536	-0.118856					4.51682	0.204041	0.339326	-0.148818
0.903284	-0.007587	0.530984	-0.121403					4.52363	0.20329	0.341529	-0.165858
0.904646	-0.010227	0.533998	-0.123939					4.53044	0.196788	0.346055	-0.175563
0.906008	-0.013069	0.534913	-0.125644					4.53726	0.189381	0.359302	-0.179477
0.90737	-0.017187	0.53621	-0.124944					4.54407	0.180009	0.376469	-0.1761
0.908732	-0.021826	0.538821	-0.123274					4.55088	0.177078	0.380265	-0.175809
0.910095	-0.026467	0.541549	-0.121581					4.55769	0.183847	0.401503	-0.174237
0.911457	-0.029711	0.543751	-0.120053					4.56451	0.186235	0.42651	-0.171069
0.912819	-0.029973	0.544407	-0.120454					4.57132	0.182557	0.439189	-0.170022
0.914181	-0.028374	0.542718	-0.122945					4.57813	0.175933	0.440474	-0.165334
0.915544	-0.026512	0.540328	-0.12576					4.58495	0.181785	0.446734	-0.147839
0.916906	-0.024655	0.537933	-0.12857					4.59176	0.19179	0.460994	-0.137131
0.918268	-0.023208	0.537866	-0.130675					4.59857	0.21583	0.472923	-0.135591
0.91963	-0.021201	0.539249	-0.129851					4.60538	0.209973	0.476884	-0.141209
0.920992	-0.019056	0.54106	-0.127076					4.6122	0.207942	0.468241	-0.155366
0.922355	-0.016912	0.542925	-0.124006					4.61901	0.206975	0.478848	-0.170287
0.923717	-0.014769	0.544509	-0.12095					4.62582	0.213597	0.466413	-0.169818
0.925079	-0.012818	0.543616	-0.118002					4.63263	0.216816	0.457881	-0.167802
0.926441	-0.013996	0.543748	-0.116133					4.63945	0.216084	0.467068	-0.168024
0.927804	-0.015068	0.544	-0.114392					4.64626	0.210785	0.477587	-0.176277
0.929165	-0.016181	0.544252	-0.112665					4.65307	0.201188	0.481571	-0.186028
0.930528	-0.018361	0.545254	-0.111061					4.65989	0.187724	0.491341	-0.183699
0.93189	-0.020747	0.544559	-0.10909					4.6667	0.182245	0.505144	-0.189706
0.933252	-0.022195	0.541149	-0.106799					4.67351	0.190182	0.509576	-0.184463
0.934615	-0.02364	0.537726	-0.104482					4.68032	0.194713	0.498316	-0.17787
0.935977	-0.024955	0.53433	-0.102184					4.68714	0.212241	0.495623	-0.172693
0.937339	-0.024966	0.531505	-0.100415					4.69395	0.223456	0.51282	-0.181571
0.938701	-0.025403	0.531999	-0.099337					4.70076	0.231419	0.521831	-0.192764
0.940063	-0.025943	0.532841	-0.098384					4.70757	0.242432	0.515285	-0.199081
0.941425	-0.026501	0.533682	-0.097414					4.71439	0.248468	0.517296	-0.198123
0.942788	-0.027297	0.533963	-0.096361					4.7212	0.250547	0.517407	-0.199984
0.94415	-0.028544	0.532066	-0.095739					4.72801	0.254082	0.500416	-0.194432
0.945512	-0.029399	0.529877	-0.096558					4.73483	0.258766	0.479104	-0.188497
0.946874	-0.030252	0.527688	-0.097377					4.74164	0.270608	0.476682	-0.191047
0.948236	-0.030958	0.525679	-0.09836					4.74845	0.269855	0.491419	-0.193235
0.949599	-0.031498	0.524678	-0.099205					4.75526	0.256103	0.510608	-0.194703
0.950961	-0.032669	0.525022	-0.098822					4.76208	0.246051	0.517689	-0.199639
0.952323	-0.034409	0.52559	-0.097616					4.76889	0.242033	0.52154	-0.203484
0.953685	-0.036155	0.526145	-0.096412					4.7757	0.241365	0.532905	-0.21459
0.955048	-0.037418	0.526563	-0.095538					4.78252	0.238071	0.54233	-0.226025
0.95641	-0.037017	0.526323	-0.096294					4.78933	0.232733	0.55473	-0.232895
0.957772	-0.035295	0.525786	-0.098054					4.79614	0.228553	0.566601	-0.249252
0.959134	-0.033454	0.52525	-0.099897					4.80295	0.21606	0.570757	-0.258472
0.960496	-0.031885	0.524698	-0.101596					4.80976	0.198341	0.572738	-0.257253
0.961859	-0.031249	0.523928	-0.101515					4.81658	0.180309	0.570205	-0.256251
0.963221	-0.031384	0.522607	-0.099888					4.82339	0.166753	0.553509	-0.241831
0.964583	-0.031689	0.520953	-0.098016					4.8302	0.153361	0.539099	-0.226165
0.965945	-0.031995	0.519295	-0.096151					4.83702	0.153596	0.524486	-0.214673
0.967308	-0.032161	0.518057	-0.094388					4.84383	0.145887	0.505848	-0.197194
0.968669	-0.033322	0.516819	-0.094016					4.85064	0.161788	0.487815	-0.183974
0.970032	-0.036096	0.514792	-0.09423					4.85745	0.165199	0.477248	-0.178352
0.971394	-0.039325	0.512515	-0.094443					4.86427	0.161094	0.468888	-0.166568
0.972756	-0.042413	0.510239	-0.094708					4.87108	0.170463	0.470688	-0.153588
0.974119	-0.044095	0.506721	-0.095471					4.87789	0.182875	0.463581	-0.149648
0.975481	-0.042667	0.503504	-0.096981					4.88471	0.20449	0.450646	-0.15047
0.976843	-0.040347	0.50115	-0.098494					4.89152	0.214884	0.448494	-0.155303
0.978205	-0.037974	0.498793	-0.099921					4.89833	0.21642	0.461029	-0.149588
0.979568	-0.036926	0.497136	-0.100723					4.90514	0.204131	0.457206	-0.141803
0.980929	-0.038052	0.497666	-0.100336					4.91196	0.215117	0.454895	-0.13924
0.982292	-0.040916	0.499208	-0.099424					4.91877	0.203839	0.450633	-0.140295
0.983654	-0.044228	0.50081	-0.098549					4.92558	0.196567	0.43924	-0.132577
0.985016	-0.047575	0.502415	-0.098453					4.93239	0.196755	0.433977	-0.11998
0.986378	-0.051655	0.503506	-0.100431					4.93921	0.205524	0.413984	-0.122465
0.987741	-0.056221	0.50274	-0.102917					4.94602	0.205692	0.419127	-0.119235
0.989103	-0.060949	0.501361	-0.105334					4.95283	0.186415	0.430619	-0.116063
0.990465	-0.065696	0.499939	-0.107686					4.95965	0.182177	0.422089	-0.118126
0.991827	-0.069058	0.498386	-0.10941					4.96646	0.181915	0.425338	-0.121691
0.993189	-0.069003	0.495318	-0.111031					4.97327	0.173526	0.437246	-0.121038
0.994552	-0.065622	0.491517	-0.112989					4.98008	0.161722	0.447746	-0.123505
0.995914	-0.062249	0.487664	-0.114945					4.9869	0.162677	0.448749	-0.140495
0.997276	-0.059101	0.483806	-0.117014					4.99371	0.16459	0.455812	-0.172937
0.998638	-0.058008	0.482696	-0.11912					5.00052	0.155436	0.455405	-0.189591
1	-0.057136	0.486411	-0.121045					5.00734	0.138752	0.45256	-0.189609
1.00136	-0.055534	0.490971	-0.122902					5.01415	0.140905	0.435441	-0.198151
1.00273	-0.053939	0.495516	-0.124768					5.02096	0.15261	0.420123	-0.194244
1.00409	-0.052092	0.499713	-0.126169					5.02777	0.157972	0.411494	-0.204831
1.00545	-0.049706	0.500324	-0.127883					5.03459	0.163998	0.38943	-0.214391
1.00681	-0.048327	0.499557	-0.129696					5.0414	0.168957	0.373536	-0.221445
1.00817	-0.047195	0.498706	-0.131504					5.04821	0.176784	0.373411	-0.213331
1.00954	-0.046102	0.497846	-0.132684					5.05502	0.188957	0.381609	-0.184881
1.0109	-0.045223	0.497116	-0.1314					5.06184	0.203231	0.39181	-0.163299
1.01226	-0.044335	0.495452	-0.129025					5.06865	0.215759	0.407258	-0.16421
1.01362	-0.043072	0.492575	-0.126641					5.07546	0.222926	0.422243	-0.178612
1.01499	-0.04181	0.489695	-0.124594					5.08228	0.227347	0.43972	-0.191361
1.01635	-0.040124	0.486712	-0.123977					5.08909	0.235531	0.456128	-0.215553
1.01771	-0.037751	0.483059	-0.123953					5.0959	0.242177	0.470474	-0.223739
1.01907	-0.035427	0.480361	-0.123738					5.10271	0.238628	0.489418	-0.233112
1.02043	-0.033346	0.477963	-0.123524					5.10953	0.219924	0.505496	-0.250331
1.0218	-0.03126	0.475576	-0.122443					5.11634	0.203731	0.514608	-0.275202
1.02316	-0.030448	0.473254	-0.120009					5.12315	0.174264	0.521738	-0.293338
1.02452	-0.029724	0.471109	-0.117434					5.12997	0.142241	0.524839	-0.295204
1.02588	-0.0284	0.468954	-0.11486					5.13678	0.129748	0.519443	-0.292945
1.02724	-0.027016	0.466799	-0.112596					5.14359	0.110096	0.510277	-0.287446
1.02861	-0.025598	0.464763	-0.111317					5.1504	0.07382	0.492785	-0.278012
1.02997	-0.02391	0.462701	-0.110447					5.15722	0.027998	0.474198	-0.267132
1.03133	-0.022551	0.45962	-0.109538					5.16403	-0.006713	0.454844	-0.267818
1.03269	-0.021331	0.455689	-0.108631					5.17084	-0.013344	0.430904	-0.267476
1.03406	-0.020187	0.451753	-0.106747					5.17765	0.006929	0.407134	-0.257999
1.03542	-0.017984	0.448676	-0.105578					5.18447	0.003678	0.395903	-0.269651
1.03678	-0.013526	0.448266	-0.104938					5.19128	0.006268	0.37459	-0.308207
1.03814	-0.007185	0.450049	-0.104378					5.19809	0.011449	0.360154	-0.341906
1.0395	-0.000417	0.452229	-0.103735					5.20491	0.008229	0.35475	-0.353631
1.04087	0.006321	0.454073	-0.102375					5.21172	0.027764	0.358384	-0.362955
1.04223	0.010497	0.454117	-0.100737					5.21853	0.064094	0.353437	-0.354911
1.04359	0.014642	0.452168	-0.099075					5.22534	0.09327	0.344022	-0.339259
1.04495	0.019233	0.44965	-0.097415					5.23216	0.121606	0.332737	-0.325684
1.04632	0.023893	0.447135	-0.09632					5.23897	0.126538	0.326719	-0.316959
1.04768	0.02925	0.444486	-0.095305					5.24578	0.121608	0.313355	-0.304109
1.04904	0.035596	0.440686	-0.09348					5.25259	0.13357	0.281455	-0.271875
1.0504	0.038302	0.435709	-0.091661					5.25941	0.147702	0.269509	-0.231716
1.05176	0.040704	0.430399	-0.089878					5.26622	0.140901	0.243567	-0.207219
1.05313	0.043107	0.425109	-0.088398					5.27303	0.129396	0.224579	-0.208016
1.05449	0.045826	0.421223	-0.087272					5.27985	0.095055	0.208183	-0.210507
1.05585	0.048322	0.420341	-0.086205					5.28666	0.066411	0.219653	-0.227745
1.05721	0.050611	0.420453	-0.085114					5.29347	0.050237	0.242258	-0.256121
1.05858	0.05289	0.42063	-0.083921					5.30028	0.023158	0.276719	-0.278292
1.05994	0.054731	0.420974	-0.083603					5.3071	0.004398	0.317816	-0.294198
1.0613	0.053721	0.421899	-0.084901					5.31391	-0.012046	0.355135	-0.301627
1.06266	0.05316	0.423304	-0.086198					5.32072	-0.022709	0.395529	-0.302833
1.06402	0.052646	0.424803	-0.087614					5.32753	-0.017985	0.436095	-0.308545
1.06539	0.052	0.426303	-0.088728					5.33435	-0.014251	0.479687	-0.303072
1.06675	0.050859	0.426254	-0.089063					5.34116	-0.008975	0.516494	-0.286348
1.06811	0.049982	0.423977	-0.089094					5.34797	0.003369	0.541772	-0.268636
1.06947	0.050163	0.42077	-0.089125					5.35478	0.009286	0.550978	-0.243466
1.07083	0.050344	0.417472	-0.088775					5.3616	0.01046	0.541841	-0.212518
1.0722	0.051013	0.414306	-0.087577					5.36841	0.023545	0.520823	-0.192318
1.07356	0.052755	0.41228	-0.086118					5.37522	0.051928	0.503792	-0.181582
1.07492	0.054879	0.410754	-0.084656					5.38204	0.0612	0.489302	-0.172257
1.07628	0.057063	0.409257	-0.083636					5.38885	0.060467	0.47349	-0.166432
1.07765	0.05918	0.407757	-0.083851					5.39566	0.068467	0.448915	-0.156069
1.07901	0.060795	0.407536	-0.084357					5.40247	0.074711	0.429589	-0.155388
1.08037	0.060904	0.407149	-0.084876					5.40929	0.068438	0.411688	-0.153615
1.08173	0.060012	0.40543	-0.085415					5.4161	0.073342	0.396476	-0.167373
1.08309	0.059118	0.403713	-0.08661					5.42291	0.068029	0.390317	-0.170104
1.08446	0.058522	0.401845	-0.088367					5.42973	0.081463	0.400903	-0.166278
1.08582	0.058632	0.3988	-0.090185					5.43654	0.075517	0.413223	-0.16788
1.08718	0.059219	0.396454	-0.091978					5.44335	0.065075	0.409336	-0.155916
1.08854	0.059892	0.39421	-0.093646					5.45016	0.073075	0.396945	-0.151789
1.08991	0.060593	0.391955	-0.09546					5.45698	0.060429	0.390544	-0.150923
1.09127	0.060484	0.389737	-0.097641					5.46379	0.05137	0.394504	-0.153695
1.09263	0.059283	0.387742	-0.099826					5.4706	0.046059	0.410935	-0.162981
1.09399	0.057746	0.386107	-0.102025					5.47741	0.047063	0.416845	-0.178468
1.09536	0.056187	0.384486	-0.104525					5.48423	0.052712	0.410501	-0.181477
1.09672	0.054665	0.383323	-0.107945					5.49104	0.073047	0.402609	-0.193174
1.09808	0.053892	0.383216	-0.111927					5.49785	0.065545	0.379447	-0.200468
1.09944	0.054268	0.383175	-0.115906					5.50467	0.073487	0.359587	-0.207587
1.1008	0.054979	0.382775	-0.119147					5.51148	0.076005	0.364381	-0.221023
1.10217	0.055689	0.382374	-0.120115					5.51829	0.084384	0.377669	-0.228793
1.10353	0.055668	0.380642	-0.119483					5.5251	0.101066	0.390687	-0.22947
1.10489	0.053693	0.376535	-0.118723					5.53192	0.099471	0.394636	-0.232534
1.10625	0.051024	0.371568	-0.117968					5.53873	0.107777	0.370247	-0.23132
1.10762	0.048294	0.366594	-0.1173					5.54554	0.126235	0.355052	-0.23108
1.10898	0.045571	0.3618	-0.116778					5.55236	0.131904	0.349924	-0.236356
1.11034	0.041674	0.358199	-0.116305					5.55917	0.131613	0.343146	-0.235472
1.1117	0.037519	0.356096	-0.115833					5.56598	0.144705	0.353643	-0.231012
1.11306	0.033341	0.354577	-0.115994					5.57279	0.142587	0.35329	-0.231283
1.11443	0.029192	0.353049	-0.117226					5.57961	0.134745	0.353935	-0.223523
1.11579	0.026165	0.352116	-0.118993					5.58642	0.126294	0.354258	-0.206555
1.11715	0.026481	0.353193	-0.120828					5.59323	0.114087	0.351657	-0.201226
1.11851	0.025764	0.355891	-0.122673					5.60004	0.109466	0.33719	-0.191964
1.11987	0.025046	0.358922	-0.124199					5.60686	0.102924	0.358364	-0.196047
1.12124	0.024376	0.361946	-0.124277					5.61367	0.091162	0.376516	-0.188101
1.1226	0.023799	0.363142	-0.124037					5.62048	0.08169	0.391999	-0.172271
1.12396	0.022067	0.363014	-0.123702					5.6273	0.068429	0.408542	-0.174079
1.12532	0.01982	0.362825	-0.122316					5.63411	0.05613	0.424805	-0.178167
1.12669	0.017578	0.362635	-0.118628					5.64092	0.053343	0.453	-0.174278
1.12805	0.015249	0.362346	-0.114566					5.64773	0.053591	0.465764	-0.182295
1.12941	0.013248	0.361116	-0.110503					5.65455	0.061504	0.474434	-0.189772
1.13077	0.012565	0.358512	-0.106802					5.66136	0.072718	0.489164	-0.187854
1.13213	0.011881	0.355542	-0.104858					5.66817	0.070958	0.511643	-0.190336
1.1335	0.010964	0.352561	-0.105507					5.67498	0.063603	0.529116	-0.20895
1.13486	0.008897	0.350713	-0.107352					5.6818	0.058239	0.558494	-0.246475
1.13622	0.005509	0.351605	-0.109195					5.68861	0.054706	0.568824	-0.27986
1.13758	0.001876	0.354362	-0.111509					5.69542	0.061165	0.584364	-0.30189
1.13895	-0.001745	0.357371	-0.113456					5.70224	0.079452	0.606207	-0.321699
1.14031	-0.005361	0.360335	-0.114592					5.70905	0.091235	0.619274	-0.351134
1.14167	-0.009224	0.362917	-0.115573					5.71586	0.087157	0.636765	-0.382779
1.14303	-0.013564	0.366076	-0.116549					5.72267	0.08252	0.639034	-0.417969
1.14439	-0.018211	0.369276	-0.117315					5.72949	0.080916	0.634251	-0.447805
1.14576	-0.022773	0.372511	-0.117414					5.7363	0.079464	0.633041	-0.469864
1.14712	-0.026103	0.377089	-0.11718					5.74311	0.075961	0.620697	-0.470039
1.14848	-0.027699	0.381467	-0.116946					5.74993	0.07388	0.615463	-0.464045
1.14984	-0.028856	0.383729	-0.116473					5.75674	0.07349	0.627516	-0.451623
1.15121	-0.030013	0.385979	-0.116314					5.76355	0.065984	0.622462	-0.439135
1.15257	-0.03134	0.388085	-0.116609					5.77036	0.042086	0.617645	-0.446133
1.15393	-0.032733	0.389055	-0.116985					5.77718	0.034011	0.622476	-0.437568
1.15529	-0.033953	0.389077	-0.117331					5.78399	0.047842	0.624752	-0.434614
1.15665	-0.035095	0.388904	-0.117399					5.7908	0.053666	0.638422	-0.449297
1.15802	-0.036243	0.388707	-0.117314					5.79762	0.049533	0.658123	-0.451689
1.15938	-0.037015	0.388387	-0.117207					5.80443	0.05234	0.667346	-0.445736
1.16074	-0.03706	0.388373	-0.117044					5.81124	0.069494	0.667957	-0.445606
1.1621	-0.036873	0.389482	-0.115944					5.81805	0.076321	0.662823	-0.438713
1.16346	-0.036685	0.390592	-0.113176					5.82486	0.084802	0.65756	-0.451336
1.16483	-0.036883	0.391974	-0.108873					5.83168	0.091021	0.652168	-0.459997
1.16619	-0.038854	0.394239	-0.104564					5.83849	0.095103	0.638456	-0.444663
1.16755	-0.042354	0.39729	-0.100871					5.8453	0.097983	0.621509	-0.43916
1.16891	-0.04609	0.40092	-0.099515					5.85212	0.082357	0.60789	-0.430881
1.17028	-0.049816	0.404632	-0.099934					5.85893	0.07851	0.596492	-0.410201
1.17164	-0.05283	0.408592	-0.100887					5.86574	0.098514	0.588558	-0.402868
1.173	-0.052611	0.412559	-0.10183					5.87255	0.106393	0.598096	-0.406243
1.17436	-0.05092	0.414923	-0.102697					5.87937	0.100817	0.618159	-0.399812
1.17572	-0.049166	0.417291	-0.102236					5.88618	0.103636	0.630877	-0.391397
1.17709	-0.047426	0.419473	-0.100536					5.89299	0.109276	0.640944	-0.383621
1.17845	-0.045796	0.421142	-0.098832					5.89981	0.109451	0.656027	-0.377184
1.17981	-0.043875	0.422938	-0.096971					5.90662	0.104562	0.66708	-0.367118
1.18117	-0.041954	0.425345	-0.095224					5.91343	0.102099	0.670237	-0.353364
1.18254	-0.03997	0.427754	-0.094348					5.92024	0.105405	0.673652	-0.334954
1.1839	-0.037775	0.429381	-0.093804					5.92706	0.103773	0.667084	-0.316564
1.18526	-0.036995	0.428783	-0.093259					5.93387	0.095766	0.651638	-0.279023
1.18662	-0.03806	0.426341	-0.09382					5.94068	0.087059	0.631179	-0.25586
1.18799	-0.039123	0.423481	-0.096959					5.94749	0.078886	0.612611	-0.243388
1.18935	-0.039791	0.420624	-0.101016					5.95431	0.071037	0.604515	-0.230541
1.19071	-0.038788	0.417599	-0.10515					5.96112	0.058773	0.604332	-0.214027
1.19207	-0.036331	0.413944	-0.109388					5.96793	0.057902	0.599162	-0.201616
1.19343	-0.033809	0.409964	-0.113305					5.97475	0.05562	0.579326	-0.209249
1.1948	-0.031476	0.40598	-0.115487					5.98156	0.052747	0.570602	-0.238788
1.19616	-0.029571	0.402651	-0.117796					5.98837	0.040567	0.573577	-0.282265
1.19752	-0.027915	0.401035	-0.120108					5.99518	0.023739	0.580562	-0.318746
1.19888	-0.024917	0.400551	-0.120239					6.002	0.021032	0.58647	-0.366277
1.20025	-0.021918	0.400264	-0.117779					6.00881	0.032136	0.597878	-0.38123
1.20161	-0.018778	0.399974	-0.114783					6.01562	0.042879	0.607224	-0.403971
1.20297	-0.016295	0.397862	-0.111782					6.02243	0.058449	0.606749	-0.427866
1.20433	-0.01597	0.393636	-0.109051					6.02925	0.06671	0.601193	-0.44506
1.20569	-0.016435	0.38889	-0.107791					6.03606	0.083773	0.587288	-0.450112
1.20706	-0.016899	0.384094	-0.107875					6.04287	0.105378	0.603021	-0.433604
1.20842	-0.016874	0.379309	-0.108069					6.04969	0.115682	0.617673	-0.401412
1.20978	-0.014385	0.37396	-0.108339					6.0565	0.131569	0.613632	-0.364075
1.21114	-0.009924	0.36751	-0.108947					6.06331	0.137731	0.625612	-0.324843
1.2125	-0.00547	0.360939	-0.109534					6.07012	0.139316	0.631544	-0.288269
1.21387	-0.001205	0.354391	-0.109683					6.07694	0.131907	0.63109	-0.26496
1.21523	0.002164	0.34929	-0.109832					6.08375	0.122324	0.628127	-0.239518
1.21659	0.004624	0.347364	-0.109644					6.09056	0.12158	0.624372	-0.225159
1.21795	0.006832	0.346826	-0.108287					6.09738	0.12626	0.62585	-0.219875
1.21932	0.009047	0.346293	-0.106011					6.10419	0.114144	0.649962	-0.212264
1.22068	0.010953	0.345812	-0.10355					6.111	0.109862	0.658868	-0.203113
1.22204	0.011695	0.34614	-0.101092					6.11781	0.103025	0.666091	-0.197428
1.2234	0.011642	0.346413	-0.098815					6.12463	0.109038	0.680388	-0.20923
1.22477	0.011451	0.346594	-0.097255					6.13144	0.104915	0.687301	-0.229837
1.22613	0.01126	0.34677	-0.095886					6.13825	0.104635	0.701959	-0.240113
1.22749	0.010464	0.346526	-0.094503					6.14506	0.125645	0.712804	-0.241316
1.22885	0.009438	0.344385	-0.093795					6.15188	0.132555	0.724418	-0.249171
1.23021	0.0084	0.339631	-0.094538					6.15869	0.134794	0.741489	-0.239871
1.23158	0.007361	0.334874	-0.095104					6.1655	0.137657	0.746297	-0.240831
1.23294	0.007157	0.330054	-0.095654					6.17232	0.132852	0.741311	-0.247176
1.2343	0.009004	0.324745	-0.096079					6.17913	0.133088	0.739007	-0.237311
1.23566	0.011683	0.32064	-0.094642					6.18594	0.130175	0.736652	-0.238982
1.23703	0.014381	0.318378	-0.092479					6.19275	0.128532	0.736121	-0.235479
1.23839	0.016929	0.316114	-0.09031					6.19957	0.140856	0.727004	-0.229444
1.23975	0.016403	0.314355	-0.088142					6.20638	0.147657	0.720394	-0.244256
1.24111	0.013724	0.313654	-0.086658					6.21319	0.141387	0.718279	-0.256195
1.24247	0.010938	0.310644	-0.087156					6.22	0.125607	0.718984	-0.262495
1.24384	0.008151	0.307126	-0.087819					6.22682	0.114908	0.722936	-0.266533
1.2452	0.005327	0.303383	-0.088463					6.23363	0.118437	0.730865	-0.264388
1.24656	0.002574	0.299088	-0.088849					6.24044	0.124013	0.741509	-0.267976
1.24792	0.000364	0.295837	-0.088358					6.24726	0.128926	0.757642	-0.284838
1.24928	-0.001752	0.294661	-0.086748					6.25407	0.136325	0.773566	-0.280543
1.25065	-0.003844	0.293486	-0.085022					6.26088	0.141814	0.80606	-0.266382
1.25201	-0.003647	0.293195	-0.083296					6.26769	0.142278	0.841427	-0.254213
1.25337	-0.001745	0.294675	-0.080519					6.27451	0.139482	0.860054	-0.247763
1.25473	5.7e-05	0.297011	-0.077566					6.28132	0.143778	0.857057	-0.24603
1.2561	0.001858	0.299495	-0.075858					6.28813	0.15028	0.845918	-0.241505
1.25746	0.003349	0.302021	-0.074154					6.29495	0.150278	0.837344	-0.240466
1.25882	0.003826	0.305052	-0.072738					6.30176	0.152243	0.832038	-0.241281
1.26018	0.004361	0.30738	-0.07288					6.30857	0.151334	0.821508	-0.232052
1.26154	0.004897	0.308867	-0.074024					6.31538	0.152859	0.812555	-0.223328
1.26291	0.005177	0.310354	-0.075271					6.3222	0.160762	0.797073	-0.233675
1.26427	0.004255	0.311402	-0.076519					6.32901	0.166202	0.761793	-0.239555
1.26563	0.002051	0.311675	-0.07823					6.33582	0.172333	0.733524	-0.228703
1.26699	-0.000234	0.311537	-0.079141					6.34263	0.179166	0.737441	-0.212172
1.26836	-0.002519	0.311332	-0.079502					6.34945	0.189958	0.767777	-0.231998
1.26972	-0.003431	0.311127	-0.079809					6.35626	0.208598	0.789804	-0.2377
1.27108	-0.001497	0.311193	-0.080116					6.36307	0.224402	0.782423	-0.230255
1.27244	0.001775	0.310643	-0.079282					6.36989	0.233198	0.778422	-0.225663
1.27381	0.005118	0.309439	-0.079099					6.3767	0.262298	0.785444	-0.236457
1.27517	0.008225	0.308047	-0.078917					6.38351	0.284999	0.78588	-0.238771
1.27653	0.008622	0.306581	-0.078783					6.39032	0.295402	0.789044	-0.229023
1.27789	0.006563	0.305871	-0.078915					6.39714	0.308034	0.80122	-0.226699
1.27925	0.004059	0.305074	-0.078783					6.40395	0.314886	0.803034	-0.236097
1.28062	0.00156	0.30406	-0.077976					6.41076	0.328331	0.793499	-0.227863
1.28198	-0.000652	0.303029	-0.077173					6.41757	0.344107	0.795244	-0.206733
1.28334	-0.002028	0.301278	-0.076748					6.42439	0.348884	0.797105	-0.202449
1.2847	-0.003018	0.298762	-0.07685					6.4312	0.347094	0.820489	-0.221022
1.28606	-0.003968	0.298304	-0.076575					6.43801	0.35243	0.830633	-0.226817
1.28743	-0.004916	0.298288	-0.076233					6.44483	0.343062	0.835485	-0.225532
1.28879	-0.004854	0.298272	-0.075846					6.45164	0.341485	0.838641	-0.227198
1.29015	-0.003735	0.298576	-0.07496					6.45845	0.349224	0.835357	-0.22876
1.29151	-0.002459	0.298649	-0.073665					6.46526	0.356805	0.827102	-0.230729
1.29287	-0.001185	0.298461	-0.072355					6.47208	0.374011	0.835446	-0.240021
1.29424	9.5e-05	0.29826	-0.071048					6.47889	0.381732	0.837236	-0.245544
1.2956	0.001491	0.298394	-0.069966					6.4857	0.374686	0.824324	-0.245532
1.29696	0.002901	0.301161	-0.068925					6.49251	0.369809	0.815471	-0.235338
1.29832	0.004312	0.301725	-0.067725					6.49933	0.38007	0.817512	-0.229077
1.29969	0.005682	0.302294	-0.066513					6.50614	0.392591	0.815691	-0.225098
1.30105	0.006255	0.302713	-0.065225					6.51295	0.396661	0.807326	-0.220349
1.30241	0.004727	0.301751	-0.063903					6.51976	0.400606	0.808622	-0.214076
1.30377	0.002647	0.300583	-0.06481					6.52658	0.397816	0.825353	-0.210726
1.30513	0.000517	0.30138	-0.066408					6.53339	0.395543	0.837102	-0.202557
1.3065	-0.001613	0.302185	-0.068007					6.5402	0.388221	0.826963	-0.189202
1.30786	-0.002976	0.303575	-0.069517					6.54702	0.389281	0.816115	-0.20539
1.30922	-0.005	0.307138	-0.069804					6.55383	0.411406	0.819069	-0.223157
1.31058	-0.007023	0.310395	-0.06844					6.56064	0.429878	0.832615	-0.226245
1.31195	-0.009079	0.313328	-0.067017					6.56745	0.429492	0.839124	-0.22871
1.31331	-0.011186	0.316026	-0.065622					6.57427	0.415417	0.844632	-0.238568
1.31467	-0.01219	0.317137	-0.064718					6.58108	0.403501	0.856052	-0.236016
1.31603	-0.012291	0.3163	-0.064727					6.58789	0.393516	0.86904	-0.240892
1.3174	-0.012393	0.315884	-0.064909					6.59471	0.386451	0.86976	-0.25344
1.31876	-0.012424	0.315469	-0.065091					6.60152	0.380342	0.875248	-0.264848
1.32012	-0.011675	0.314878	-0.064586					6.60833	0.374553	0.881851	-0.260819
1.32148	-0.009385	0.31382	-0.0628					6.61514	0.370827	0.890181	-0.23587
1.32284	-0.007094	0.312371	-0.062269					6.62196	0.373114	0.888486	-0.223336
1.32421	-0.004809	0.310801	-0.061739					6.62877	0.373364	0.888462	-0.223693
1.32557	-0.002745	0.309236	-0.061114					6.63558	0.370453	0.896434	-0.226876
1.32693	-0.001336	0.308649	-0.059927					6.64239	0.375847	0.916152	-0.231478
1.32829	-0.000383	0.310343	-0.058051					6.64921	0.388121	0.933379	-0.241259
1.32966	0.000572	0.314124	-0.055966					6.65602	0.403085	0.939857	-0.248065
1.33102	0.001583	0.318239	-0.053874					6.66283	0.409287	0.95252	-0.247876
1.33238	0.002813	0.322397	-0.052815					6.66965	0.413454	0.971754	-0.258483
1.33374	0.00429	0.326562	-0.052959					6.67646	0.421428	0.991809	-0.269108
1.3351	0.00585	0.330127	-0.053398					6.68327	0.414296	1.01477	-0.278826
1.33647	0.007411	0.333104	-0.053837					6.69008	0.3955	1.03201	-0.294394
1.33783	0.008257	0.336077	-0.054115					6.6969	0.394646	1.05337	-0.31129
1.33919	0.007541	0.339648	-0.053893					6.70371	0.410376	1.06507	-0.313979
1.34055	0.00606	0.34351	-0.054119					6.71052	0.432752	1.06729	-0.305093
1.34191	0.004518	0.346814	-0.054443					6.71734	0.440176	1.07564	-0.292209
1.34328	0.003314	0.34984	-0.054768					6.72415	0.452029	1.0899	-0.275583
1.34464	0.003431	0.352859	-0.05593					6.73096	0.465872	1.09389	-0.273474
1.346	0.004838	0.356287	-0.057446					6.73777	0.481665	1.09871	-0.256083
1.34736	0.006529	0.361255	-0.058747					6.74459	0.495124	1.1047	-0.260501
1.34873	0.008219	0.366832	-0.060053					6.7514	0.504248	1.10478	-0.254367
1.35009	0.009619	0.372381	-0.061489					6.75821	0.517609	1.10556	-0.245969
1.35145	0.010945	0.377447	-0.063611					6.76502	0.529081	1.09822	-0.230292
1.35281	0.012321	0.380695	-0.065543					6.77184	0.529454	1.10537	-0.228659
1.35417	0.013658	0.385043	-0.067665					6.77865	0.51086	1.10071	-0.243458
1.35554	0.014895	0.389753	-0.069791					6.78546	0.503362	1.08512	-0.254304
1.3569	0.015483	0.394464	-0.072191					6.79228	0.500732	1.08415	-0.269361
1.35826	0.012316	0.399528	-0.076041					6.79909	0.503703	1.09004	-0.27473
1.35962	0.008303	0.404288	-0.080965					6.8059	0.516413	1.0917	-0.277388
1.36099	0.004274	0.408621	-0.085886					6.81271	0.51401	1.09516	-0.278397
1.36235	0.000251	0.412929	-0.090922					6.81953	0.505967	1.09682	-0.275305
1.36371	-0.002529	0.417216	-0.095833					6.82634	0.506248	1.09899	-0.265917
1.36507	-0.003267	0.423757	-0.10001					6.83315	0.49545	1.0974	-0.259729
1.36644	-0.003871	0.429211	-0.104101					6.83996	0.498721	1.0941	-0.252447
1.3678	-0.004453	0.434694	-0.10819					6.84678	0.518576	1.10509	-0.246815
1.36916	-0.003403	0.440018	-0.110806					6.85359	0.525325	1.11967	-0.229097
1.37052	-0.00273	0.443686	-0.113037					6.8604	0.529309	1.115	-0.213439
1.37188	-0.00224	0.444928	-0.115933					6.86722	0.533026	1.11554	-0.211306
1.37325	-0.001725	0.445586	-0.118823					6.87403	0.527637	1.11664	-0.214721
1.37461	-0.000929	0.446248	-0.122456					6.88084	0.535395	1.11606	-0.213748
1.37597	0.000796	0.447093	-0.12641					6.88765	0.547978	1.11208	-0.2191
1.37733	0.003747	0.448937	-0.129076					6.89447	0.554716	1.10589	-0.226496
1.3787	0.006697	0.451624	-0.13136					6.90128	0.565547	1.10542	-0.243082
1.38006	0.009268	0.454523	-0.133645					6.90809	0.56973	1.10932	-0.239508
1.38142	0.010298	0.45721	-0.135206					6.91491	0.573337	1.10806	-0.243553
1.38278	0.010444	0.459891	-0.137491					6.92172	0.583263	1.10534	-0.26321
1.38414	0.010488	0.46219	-0.140301					6.92853	0.585111	1.10832	-0.277838
1.38551	0.010532	0.464667	-0.143099					6.93534	0.578675	1.10964	-0.281035
1.38687	0.009843	0.467143	-0.14532					6.94216	0.577226	1.11334	-0.28098
1.38823	0.007935	0.469666	-0.146028					6.94897	0.581296	1.12311	-0.289849
1.38959	0.00609	0.472377	-0.147353					6.95578	0.58645	1.13604	-0.300451
1.39095	0.004284	0.475044	-0.148669					6.9626	0.587231	1.14992	-0.295699
1.39232	0.002625	0.4775	-0.150138					6.96941	0.580272	1.15488	-0.303636
1.39368	0.001516	0.479962	-0.152145					6.97622	0.584017	1.15279	-0.32808
1.39504	0.000344	0.481265	-0.154307					6.98303	0.587007	1.15427	-0.34287
1.3964	-0.001284	0.478819	-0.156389					6.98984	0.570022	1.16047	-0.332426
1.39777	-0.002955	0.473335	-0.158462					6.99666	0.551148	1.159	-0.314575
1.39913	-0.004729	0.467258	-0.160349					7.00347	0.549524	1.14948	-0.303568
1.40049	-0.006795	0.461314	-0.160655					7.01028	0.55415	1.13943	-0.30166
1.40185	-0.009247	0.456314	-0.15932					7.0171	0.551081	1.12791	-0.29419
1.40321	-0.011828	0.453334	-0.157872					7.02391	0.549046	1.12825	-0.286693
1.40458	-0.014419	0.451553	-0.156365					7.03072	0.538902	1.13959	-0.275153
1.40594	-0.015852	0.449773	-0.154898					7.03753	0.533607	1.15341	-0.247395
1.4073	-0.015966	0.44856	-0.154835					7.04435	0.516561	1.16544	-0.215936
1.40866	-0.015355	0.448057	-0.156025					7.05116	0.502818	1.17274	-0.200976
1.41003	-0.014547	0.447614	-0.157214					7.05797	0.497098	1.18289	-0.205932
1.41139	-0.01402	0.447087	-0.158729					7.06478	0.484816	1.20535	-0.216658
1.41275	-0.014427	0.446562	-0.159621					7.0716	0.470833	1.22782	-0.220787
1.41411	-0.015924	0.444783	-0.159657					7.07841	0.458018	1.23989	-0.21601
1.41547	-0.017799	0.441906	-0.159507					7.08522	0.439759	1.25891	-0.22215
1.41684	-0.019704	0.438756	-0.15938					7.09204	0.43556	1.26911	-0.227354
1.4182	-0.021718	0.435586	-0.159579					7.09885	0.443532	1.25259	-0.235791
1.41956	-0.023322	0.432043	-0.16077					7.10566	0.451113	1.24338	-0.246589
1.42092	-0.023665	0.426648	-0.16211					7.11247	0.449544	1.2508	-0.25773
1.42229	-0.023791	0.419878	-0.163455					7.11929	0.45465	1.25205	-0.271828
1.42365	-0.023475	0.412909	-0.163439					7.1261	0.471532	1.23656	-0.267005
1.42501	-0.01903	0.40593	-0.161224					7.13291	0.476871	1.23187	-0.273911
1.42637	-0.015881	0.399502	-0.15829					7.13973	0.471268	1.22701	-0.282653
1.42773	-0.013576	0.393999	-0.155347					7.14654	0.475302	1.22844	-0.293107
1.4291	-0.01133	0.388935	-0.152636					7.15335	0.4692	1.22171	-0.294829
1.43046	-0.01052	0.383879	-0.15096					7.16016	0.457063	1.22231	-0.29784
1.43182	-0.011587	0.378849	-0.148942					7.16698	0.45229	1.23714	-0.299378
1.43318	-0.011475	0.374896	-0.146868					7.17379	0.451837	1.25399	-0.299464
1.43454	-0.011235	0.370549	-0.144726					7.1806	0.455867	1.25848	-0.292012
1.43591	-0.010879	0.36605	-0.142162					7.18741	0.462084	1.2626	-0.28519
1.43727	-0.009822	0.361277	-0.139705					7.19423	0.472314	1.28276	-0.288144
1.43863	-0.008679	0.356728	-0.138183					7.20104	0.490964	1.2867	-0.284666
1.43999	-0.0077	0.353561	-0.13666					7.20785	0.506573	1.28681	-0.277584
1.44136	-0.006716	0.351652	-0.136008					7.21467	0.529152	1.28335	-0.271365
1.44272	-0.006179	0.3498	-0.135599					7.22148	0.557023	1.2805	-0.262877
1.44408	-0.006566	0.347942	-0.134117					7.22829	0.56387	1.28195	-0.253196
1.44544	-0.006668	0.34546	-0.132197					7.2351	0.568434	1.28207	-0.247559
1.4468	-0.006635	0.340807	-0.130279					7.24192	0.585718	1.27078	-0.243137
1.44817	-0.006577	0.335043	-0.127563					7.24873	0.601592	1.26004	-0.238435
1.44953	-0.00642	0.329265	-0.127065					7.25554	0.604331	1.24649	-0.242754
1.45089	-0.006433	0.323481	-0.127342					7.26236	0.614849	1.22477	-0.248388
1.45225	-0.006749	0.317659	-0.12762					7.26917	0.629302	1.21056	-0.247875
1.45362	-0.007064	0.312685	-0.12783					7.27598	0.631398	1.20617	-0.245597
1.45498	-0.007414	0.307816	-0.126502					7.28279	0.612104	1.20613	-0.24583
1.45634	-0.007789	0.303006	-0.123013					7.28961	0.594157	1.20324	-0.246368
1.4577	-0.008094	0.298311	-0.119687					7.29642	0.588581	1.18608	-0.251573
1.45907	-0.008351	0.293216	-0.116048					7.30323	0.57919	1.17319	-0.24403
1.46043	-0.008606	0.287103	-0.112451					7.31004	0.561306	1.17112	-0.24333
1.46179	-0.008362	0.281016	-0.11079					7.31686	0.538814	1.17813	-0.236203
1.46315	-0.00703	0.276196	-0.110047					7.32367	0.538559	1.19034	-0.219196
1.46451	-0.004802	0.27453	-0.109316					7.33048	0.540862	1.20846	-0.209484
1.46588	-0.00239	0.274143	-0.108848					7.3373	0.545423	1.22469	-0.21119
1.46724	0.000122	0.274064	-0.110514					7.34411	0.55645	1.2397	-0.224048
1.4686	0.003107	0.273742	-0.110841					7.35092	0.581593	1.25735	-0.233176
1.46996	0.006971	0.272067	-0.111169					7.35773	0.600375	1.27939	-0.239052
1.47132	0.011191	0.270723	-0.111217					7.36455	0.628504	1.3022	-0.241972
1.47269	0.015414	0.271157	-0.110115					7.37136	0.63221	1.32607	-0.248971
1.47405	0.018915	0.27159	-0.108612					7.37817	0.627655	1.34505	-0.253769
1.47541	0.020586	0.272183	-0.108					7.38498	0.630925	1.34437	-0.257707
1.47677	0.020624	0.272808	-0.107391					7.3918	0.613235	1.35305	-0.25521
1.47814	0.02033	0.272829	-0.107438					7.39861	0.591325	1.35627	-0.248776
1.4795	0.020038	0.272478	-0.107995					7.40542	0.591488	1.35948	-0.23561
1.48086	0.020611	0.272127	-0.108177					7.41224	0.56716	1.35727	-0.219686
1.48222	0.022883	0.272219	-0.108295					7.41905	0.559985	1.3537	-0.213122
1.48358	0.025543	0.271574	-0.10834					7.42586	0.565777	1.34211	-0.214542
1.48495	0.028228	0.270007	-0.107683					7.43267	0.567578	1.33113	-0.21195
1.48631	0.030348	0.268239	-0.106764					7.43949	0.574479	1.30656	-0.213518
1.48767	0.030774	0.266772	-0.105898					7.4463	0.581542	1.29787	-0.226362
1.48903	0.030354	0.266073	-0.105024					7.45311	0.590479	1.30316	-0.237617
1.4904	0.029932	0.266313	-0.104767					7.45993	0.599031	1.27816	-0.240531
1.49176	0.029639	0.26693	-0.106132					7.46674	0.597975	1.25557	-0.248936
1.49312	0.031177	0.267548	-0.10816					7.47355	0.59565	1.25569	-0.247934
1.49448	0.034366	0.267803	-0.110213					7.48036	0.60729	1.26453	-0.240118
1.49584	0.037929	0.267911	-0.112281					7.48717	0.610632	1.27156	-0.232186
1.49721	0.041478	0.269132	-0.114974					7.49399	0.606036	1.26997	-0.228166
1.49857	0.044791	0.270747	-0.119525					7.5008	0.591821	1.27773	-0.232811
1.49993	0.047252	0.272365	-0.124245					7.50761	0.583926	1.28379	-0.226491
1.50129	0.050248	0.274682	-0.128892					7.51443	0.582543	1.27898	-0.217735
1.50266	0.053239	0.275263	-0.132491					7.52124	0.5828	1.29006	-0.198175
1.50402	0.056247	0.274143	-0.133782					7.52805	0.590571	1.32187	-0.190399
1.50538	0.059173	0.27279	-0.133716					7.53486	0.593179	1.33266	-0.186243
1.50674	0.061575	0.270714	-0.133651					7.54168	0.590473	1.32161	-0.190244
1.5081	0.063439	0.267451	-0.134464					7.54849	0.577124	1.32447	-0.189352
1.50947	0.065302	0.264729	-0.136838					7.5553	0.564825	1.32154	-0.176607
1.51083	0.067032	0.262058	-0.139048					7.56212	0.569874	1.3263	-0.169461
1.51219	0.068416	0.259387	-0.141122					7.56893	0.580145	1.33738	-0.167143
1.51355	0.069571	0.258561	-0.143215					7.57574	0.591478	1.34824	-0.164057
1.51492	0.070642	0.259597	-0.143946					7.58255	0.599538	1.3541	-0.162624
1.51628	0.071694	0.261568	-0.143198					7.58937	0.613709	1.3512	-0.171447
1.51764	0.073111	0.263549	-0.143449					7.59618	0.63169	1.34724	-0.17177
1.519	0.075775	0.265403	-0.143702					7.60299	0.653343	1.34555	-0.168485
1.52036	0.079505	0.266277	-0.144477					7.60981	0.670331	1.3393	-0.172159
1.52173	0.083229	0.266498	-0.146809					7.61662	0.70901	1.32954	-0.188162
1.52309	0.086912	0.266504	-0.149752					7.62343	0.728665	1.33007	-0.206351
1.52445	0.08993	0.266581	-0.152565					7.63024	0.744467	1.33191	-0.213405
1.52581	0.091763	0.26723	-0.155383					7.63706	0.771311	1.33433	-0.216058
1.52717	0.093096	0.268825	-0.156797					7.64387	0.797659	1.33681	-0.228695
1.52854	0.09443	0.270197	-0.156468					7.65068	0.819281	1.33953	-0.240304
1.5299	0.094895	0.271568	-0.155707					7.65749	0.821382	1.33507	-0.255086
1.53126	0.092999	0.2727	-0.154929					7.66431	0.804098	1.33588	-0.2735
1.53262	0.08993	0.273167	-0.154336					7.67112	0.798251	1.35215	-0.281779
1.53399	0.086769	0.273335	-0.156004					7.67793	0.807704	1.36772	-0.277496
1.53535	0.083425	0.273518	-0.159953					7.68475	0.80511	1.37135	-0.263101
1.53671	0.080347	0.273701	-0.163961					7.69156	0.80823	1.37184	-0.250928
1.53807	0.079984	0.272419	-0.167863					7.69837	0.811225	1.36546	-0.248727
1.53944	0.080362	0.268571	-0.170129					7.70518	0.818155	1.35382	-0.24906
1.5408	0.080742	0.263818	-0.169241					7.712	0.81579	1.35627	-0.250152
1.54216	0.082337	0.258953	-0.167237					7.71881	0.825267	1.36103	-0.250859
1.54352	0.085251	0.254076	-0.165225					7.72562	0.843811	1.36436	-0.236625
1.54488	0.088256	0.249519	-0.163558					7.73243	0.868391	1.36438	-0.234939
1.54625	0.091266	0.246803	-0.164163					7.73925	0.889987	1.36665	-0.238508
1.54761	0.094258	0.246015	-0.167775					7.74606	0.897381	1.36925	-0.241941
1.54897	0.095533	0.245228	-0.171385					7.75287	0.904694	1.37412	-0.245186
1.55033	0.095192	0.24515	-0.174969					7.75969	0.913714	1.37963	-0.247682
1.5517	0.094816	0.246284	-0.177488					7.7665	0.923054	1.37257	-0.249949
1.55306	0.094457	0.24797	-0.17733					7.77331	0.925651	1.37047	-0.246643
1.55442	0.094575	0.249785	-0.175703					7.78012	0.925085	1.34425	-0.236724
1.55578	0.096625	0.251596	-0.174079					7.78694	0.917491	1.32783	-0.234971
1.55714	0.099707	0.252821	-0.171833					7.79375	0.904511	1.30895	-0.227745
1.55851	0.102785	0.252509	-0.170045					7.80056	0.880388	1.30109	-0.21098
1.55987	0.10569	0.250975	-0.168963					7.80737	0.854786	1.2876	-0.209706
1.56123	0.106911	0.249146	-0.168016					7.81419	0.846615	1.27448	-0.219322
1.56259	0.104771	0.247069	-0.167139					7.821	0.836685	1.25092	-0.224692
1.56395	0.102312	0.243868	-0.164925					7.82781	0.828897	1.22512	-0.225567
1.56532	0.099858	0.240541	-0.161561					7.83463	0.821343	1.2238	-0.226692
1.56668	0.097475	0.237359	-0.157979					7.84144	0.82188	1.23078	-0.228795
1.56804	0.095998	0.234179	-0.154395					7.84825	0.82814	1.24004	-0.220929
1.5694	0.096116	0.232791	-0.151437					7.85506	0.833791	1.2434	-0.210249
1.57077	0.096243	0.233198	-0.149857					7.86188	0.840757	1.23241	-0.214844
1.57213	0.096507	0.233966	-0.148212					7.86869	0.861955	1.21221	-0.220907
1.57349	0.097335	0.234745	-0.146529					7.8755	0.865617	1.21132	-0.206737
1.57485	0.098518	0.235527	-0.144861					7.88232	0.865677	1.20488	-0.194335
1.57621	0.099613	0.235686	-0.144417					7.88913	0.856726	1.21839	-0.195905
1.57758	0.10071	0.236004	-0.147379					7.89594	0.861438	1.22869	-0.201902
1.57894	0.101875	0.236399	-0.150676					7.90275	0.862293	1.2223	-0.199127
1.5803	0.10326	0.236799	-0.153928					7.90957	0.84222	1.20432	-0.210236
1.58166	0.104814	0.236532	-0.156759					7.91638	0.817637	1.19114	-0.229573
1.58303	0.106367	0.235623	-0.158749					7.92319	0.812915	1.18027	-0.246996
1.58439	0.107823	0.235902	-0.16145					7.93001	0.815217	1.18847	-0.251942
1.58575	0.10803	0.236179	-0.16415					7.93682	0.81371	1.20851	-0.252401
1.58711	0.106805	0.236518	-0.16698					7.94363	0.825422	1.22248	-0.260076
1.58848	0.105339	0.237567	-0.169564					7.95044	0.827645	1.23635	-0.267017
1.58984	0.103876	0.239975	-0.171207					7.95725	0.827221	1.2462	-0.266432
1.5912	0.103071	0.243346	-0.1725					7.96407	0.798167	1.26704	-0.265954
1.59256	0.103408	0.246717	-0.173792					7.97088	0.790727	1.2832	-0.263755
1.59392	0.104174	0.250112	-0.175426					7.97769	0.789711	1.29082	-0.255028
1.59529	0.104943	0.252945	-0.176616					7.98451	0.819217	1.29767	-0.238487
1.59665	0.105711	0.252741	-0.177294					7.99132	0.820487	1.30061	-0.227802
1.59801	0.108394	0.252131	-0.177968					7.99813	0.821323	1.28486	-0.234683
1.59937	0.112646	0.251519	-0.178259					8.00494	0.821013	1.26025	-0.244706
1.60074	0.117163	0.250924	-0.176744					8.01176	0.832192	1.23463	-0.24521
1.6021	0.121673	0.250633	-0.174662					8.01857	0.848816	1.20983	-0.244398
1.60346	0.125005	0.250827	-0.172567					8.02538	0.883229	1.17781	-0.242208
1.60482	0.124443	0.251022	-0.170472					8.0322	0.898426	1.12881	-0.239721
1.60618	0.12271	0.251593	-0.170199					8.03901	0.915202	1.0931	-0.234909
1.60755	0.120902	0.253663	-0.172015					8.04582	0.939753	1.08322	-0.235987
1.60891	0.119101	0.256889	-0.174018					8.05263	0.937179	1.07796	-0.248164
1.61027	0.117427	0.260367	-0.176024					8.05945	0.946606	1.07967	-0.244064
1.61163	0.11597	0.263848	-0.177611					8.06626	0.949021	1.08895	-0.23371
1.61299	0.114529	0.266145	-0.175539					8.07307	0.941936	1.09335	-0.22433
1.61436	0.113101	0.265276	-0.173807					8.07989	0.933096	1.09993	-0.217038
1.61572	0.111957	0.262636	-0.172202					8.0867	0.93647	1.10617	-0.214491
1.61708	0.112436	0.25999	-0.170625					8.09351	0.939782	1.11711	-0.201851
1.61844	0.113511	0.257271	-0.171077					8.10032	0.951848	1.15017	-0.194566
1.6198	0.114575	0.254725	-0.172999					8.10714	0.954184	1.17515	-0.18856
1.62117	0.115438	0.253408	-0.174485					8.11395	0.955476	1.1817	-0.180479
1.62253	0.115257	0.253024	-0.175975					8.12076	0.970741	1.18169	-0.171474
1.62389	0.113954	0.252641	-0.176953					8.12758	0.994698	1.18266	-0.169225
1.62525	0.112567	0.253306	-0.176221					8.13439	1.01489	1.18301	-0.175159
1.62662	0.111175	0.253926	-0.174545					8.1412	1.0274	1.17246	-0.184875
1.62798	0.110333	0.253403	-0.172869					8.14801	1.03227	1.18605	-0.18696
1.62934	0.112878	0.25252	-0.171246					8.15483	1.03387	1.20455	-0.200398
1.6307	0.116279	0.251604	-0.170617					8.16164	1.03639	1.22029	-0.21456
1.63207	0.119686	0.250827	-0.171737					8.16845	1.04496	1.21863	-0.215133
1.63343	0.122824	0.254556	-0.173552					8.17526	1.05782	1.22713	-0.217996
1.63479	0.12451	0.260112	-0.175367					8.18208	1.07145	1.2329	-0.222525
1.63615	0.124331	0.265673	-0.177386					8.18889	1.0714	1.24373	-0.233366
1.63751	0.124034	0.271188	-0.178688					8.1957	1.05055	1.24259	-0.241864
1.63888	0.123737	0.275848	-0.179472					8.20252	1.04279	1.23279	-0.244103
1.64024	0.123549	0.2784	-0.180209					8.20933	1.04232	1.23338	-0.25581
1.6416	0.12333	0.280524	-0.180944					8.21614	1.04609	1.19315	-0.266603
1.64296	0.122719	0.282655	-0.179117					8.22295	1.04152	1.15632	-0.256614
1.64433	0.122012	0.284568	-0.176523					8.22977	1.04879	1.12728	-0.259893
1.64569	0.121293	0.285928	-0.173904					8.23658	1.04683	1.10106	-0.270719
1.64705	0.12052	0.28704	-0.171278					8.24339	1.02864	1.07103	-0.28419
1.64841	0.120038	0.288073	-0.168229					8.2502	1.01313	1.04475	-0.288846
1.64977	0.11985	0.288814	-0.164395					8.25702	1.01523	1.01596	-0.287364
1.65114	0.119662	0.288683	-0.160664					8.26383	1.02965	0.995129	-0.291188
1.6525	0.11977	0.289412	-0.156934					8.27064	1.03681	0.981299	-0.284075
1.65386	0.11983	0.290321	-0.15347					8.27745	1.05203	0.964779	-0.275498
1.65522	0.119358	0.291231	-0.151347					8.28427	1.06645	0.982169	-0.264635
1.65658	0.118676	0.29112	-0.149754					8.29108	1.08538	0.98607	-0.263205
1.65795	0.117994	0.290341	-0.148167					8.29789	1.06901	0.990896	-0.264453
1.65931	0.117294	0.290256	-0.146628					8.30471	1.06311	1.00659	-0.271763
1.66067	0.118896	0.290196	-0.145289					8.31152	1.08792	1.02488	-0.27518
1.66203	0.12128	0.290261	-0.143058					8.31833	1.1029	1.05094	-0.269271
1.6634	0.123666	0.294023	-0.139369					8.32514	1.10294	1.09137	-0.264783
1.66476	0.125886	0.296914	-0.135698					8.33196	1.10577	1.13107	-0.256743
1.66612	0.126138	0.299309	-0.132069					8.33877	1.10352	1.16823	-0.25146
1.66748	0.124063	0.301673	-0.128982					8.34558	1.08606	1.20226	-0.246722
1.66884	0.121708	0.303695	-0.126373					8.35239	1.07584	1.22985	-0.244583
1.67021	0.119355	0.304776	-0.123806					8.35921	1.08146	1.26343	-0.252944
1.67157	0.117869	0.304476	-0.121191					8.36602	1.11054	1.27991	-0.257445
1.67293	0.120017	0.304176	-0.1182					8.37283	1.12574	1.29643	-0.248863
1.67429	0.122988	0.303678	-0.115033					8.37965	1.11754	1.31833	-0.247055
1.67566	0.125667	0.302493	-0.111968					8.38646	1.10212	1.32678	-0.245742
1.67702	0.128511	0.301172	-0.10891					8.39327	1.1001	1.31413	-0.245403
1.67838	0.130683	0.299946	-0.105742					8.40008	1.10314	1.29342	-0.240197
1.67974	0.129951	0.29872	-0.103002					8.4069	1.10526	1.2752	-0.238526
1.68111	0.129017	0.298504	-0.102081					8.41371	1.11172	1.258	-0.240789
1.68247	0.128078	0.300221	-0.101595					8.42052	1.11219	1.24561	-0.232805
1.68383	0.126856	0.302004	-0.101111					8.42734	1.10615	1.24528	-0.220875
1.68519	0.125492	0.303795	-0.101735					8.43415	1.09429	1.25448	-0.209889
1.68655	0.124434	0.305236	-0.101001					8.44096	1.08664	1.26092	-0.207007
1.68792	0.123378	0.305472	-0.099311					8.44777	1.08626	1.25988	-0.214436
1.68928	0.122335	0.305122	-0.097613					8.45459	1.08642	1.25517	-0.224242
1.69064	0.121276	0.30508	-0.096193					8.4614	1.07718	1.27349	-0.225125
1.692	0.119722	0.305039	-0.096883					8.46821	1.0732	1.29602	-0.236872
1.69337	0.118166	0.306203	-0.101793					8.47502	1.08873	1.29587	-0.24001
1.69473	0.116588	0.309621	-0.10671					8.48184	1.09891	1.2807	-0.245178
1.69609	0.115051	0.314299	-0.111248					8.48865	1.09687	1.24054	-0.253302
1.69745	0.114373	0.319187	-0.113632					8.49546	1.09536	1.20105	-0.257814
1.69881	0.115262	0.323629	-0.112875					8.50227	1.0919	1.17235	-0.256705
1.70018	0.116153	0.323475	-0.110768					8.50909	1.09376	1.13453	-0.249049
1.70154	0.117085	0.319569	-0.108654					8.5159	1.10317	1.10083	-0.244457
1.7029	0.117879	0.315116	-0.107257					8.52271	1.10813	1.08252	-0.240766
1.70426	0.118225	0.310468	-0.106263					8.52953	1.10684	1.04877	-0.240943
1.70562	0.118396	0.306201	-0.104705					8.53634	1.10752	1.03494	-0.239086
1.70699	0.118568	0.304482	-0.103027					8.54315	1.10089	1.04788	-0.234958
1.70835	0.119119	0.305264	-0.101345					8.54997	1.09745	1.06244	-0.232291
1.70971	0.120668	0.306695	-0.099756					8.55678	1.08485	1.11491	-0.23149
1.71107	0.122776	0.308131	-0.098816					8.56359	1.0677	1.14173	-0.234056
1.71244	0.124881	0.309923	-0.098142					8.5704	1.06501	1.14382	-0.245956
1.7138	0.126898	0.310184	-0.097467					8.57722	1.0583	1.15241	-0.243231
1.71516	0.127565	0.309355	-0.096701					8.58403	1.06253	1.15975	-0.246364
1.71652	0.126041	0.308371	-0.095381					8.59084	1.07284	1.16766	-0.249858
1.71789	0.123738	0.307282	-0.09367					8.59765	1.08588	1.17769	-0.248495
1.71925	0.121442	0.305455	-0.091941					8.60446	1.09069	1.18126	-0.253184
1.72061	0.119792	0.304643	-0.090378					8.61128	1.06386	1.18886	-0.254989
1.72197	0.119695	0.30405	-0.088651					8.61809	1.04802	1.17979	-0.253082
1.72333	0.120257	0.303456	-0.087832					8.62491	1.05246	1.14067	-0.252865
1.7247	0.120885	0.302409	-0.087136					8.63172	1.05541	1.12985	-0.250131
1.72606	0.121514	0.300528	-0.086438					8.63853	1.0558	1.13138	-0.246203
1.72742	0.119671	0.298538	-0.086909					8.64534	1.0521	1.1263	-0.264872
1.72878	0.118904	0.296542	-0.089784					8.65216	1.033	1.11865	-0.24796
1.73015	0.118329	0.294577	-0.092647					8.65897	1.01219	1.10678	-0.25002
1.73151	0.117723	0.29387	-0.095505					8.66578	0.982163	1.08971	-0.258469
1.73287	0.118296	0.293186	-0.098242					8.67259	0.963916	1.06701	-0.256127
1.73423	0.120644	0.292379	-0.100296					8.67941	0.97179	1.04674	-0.259988
1.73559	0.12293	0.291591	-0.101657					8.68622	0.971655	1.05476	-0.269554
1.73696	0.125145	0.291241	-0.102876					8.69303	0.955237	1.06684	-0.274703
1.73832	0.127361	0.292875	-0.104095					8.69984	0.934307	1.07203	-0.274601
1.73968	0.126767	0.295719	-0.105181					8.70666	0.913185	1.08487	-0.272031
1.74104	0.125017	0.298583	-0.105774					8.71347	0.900647	1.09113	-0.269059
1.7424	0.123191	0.301405	-0.105987					8.72028	0.899733	1.08989	-0.266657
1.74377	0.12138	0.303974	-0.1062					8.7271	0.902015	1.08803	-0.251765
1.74513	0.120441	0.306006	-0.105918					8.73391	0.912575	1.09962	-0.239967
1.74649	0.12254	0.307805	-0.104347					8.74072	0.914895	1.1168	-0.241368
1.74785	0.124929	0.309604	-0.102541					8.74753	0.909936	1.12439	-0.239264
1.74922	0.127308	0.311365	-0.100972					8.75435	0.914809	1.12772	-0.230873
1.75058	0.129625	0.3121	-0.099399					8.76116	0.930605	1.12854	-0.230208
1.75194	0.131308	0.311029	-0.099363					8.76797	0.949401	1.10781	-0.231685
1.7533	0.131874	0.30978	-0.09981					8.77479	0.966957	1.09442	-0.232855
1.75466	0.131966	0.308452	-0.100155					8.7816	0.974675	1.09512	-0.242462
1.75603	0.132057	0.307078	-0.100481					8.78841	0.973339	1.11556	-0.252331
1.75739	0.13232	0.306238	-0.100313					8.79522	0.979419	1.12122	-0.274081
1.75875	0.133396	0.306376	-0.095241					8.80204	0.990003	1.12091	-0.291666
1.76011	0.135332	0.306515	-0.08936					8.80885	0.990481	1.10685	-0.296833
1.76147	0.137344	0.306183	-0.083489					8.81566	0.984923	1.0868	-0.300116
1.76284	0.138998	0.304876	-0.077781					8.82247	0.974762	1.06531	-0.300444
1.7642	0.139076	0.303317	-0.074506					8.82929	0.975017	1.06155	-0.298622
1.76556	0.137475	0.301786	-0.075114					8.8361	0.979674	1.06564	-0.315533
1.76692	0.135567	0.300383	-0.076902					8.84291	0.977788	1.0544	-0.320786
1.76829	0.133657	0.300162	-0.078696					8.84973	0.983183	1.03117	-0.321635
1.76965	0.132101	0.299285	-0.080774					8.85654	0.992623	0.980241	-0.321367
1.77101	0.130392	0.296677	-0.082827					8.86335	0.99329	0.961865	-0.31037
1.77237	0.127963	0.294079	-0.083298					8.87016	0.98943	0.946705	-0.295825
1.77374	0.125301	0.290793	-0.083744					8.87698	0.983881	0.94405	-0.296638
1.7751	0.122569	0.286997	-0.084161					8.88379	0.988696	0.952515	-0.295567
1.77646	0.119153	0.284907	-0.084038					8.8906	0.991932	0.961849	-0.295472
1.77782	0.116152	0.283852	-0.082833					8.89742	0.980856	0.977975	-0.292476
1.77918	0.113542	0.282793	-0.081237					8.90423	0.965618	0.988931	-0.282336
1.78055	0.110926	0.283459	-0.079639					8.91104	0.97122	1.00335	-0.272642
1.78191	0.109459	0.28385	-0.078279					8.91785	0.950759	1.03863	-0.265651
1.78327	0.109505	0.283417	-0.077552					8.92466	0.936667	1.08133	-0.264325
1.78463	0.109811	0.282842	-0.077264					8.93148	0.933318	1.1094	-0.26683
1.78599	0.109931	0.281994	-0.07705					8.93829	0.937855	1.11354	-0.26248
1.78736	0.110051	0.279895	-0.076836					8.9451	0.949171	1.1261	-0.266033
1.78872	0.109367	0.276911	-0.075968					8.95192	0.948266	1.1272	-0.271087
1.79008	0.108607	0.273808	-0.07565					8.95873	0.948657	1.12077	-0.274915
1.79144	0.108074	0.270696	-0.075705					8.96554	0.950582	1.11945	-0.285034
1.79281	0.107583	0.26767	-0.075759					8.97236	0.958427	1.1142	-0.293194
1.79417	0.106943	0.265273	-0.075818					8.97917	0.952358	1.10254	-0.302366
1.79553	0.104849	0.263506	-0.075189					8.98598	0.955595	1.09531	-0.31191
1.79689	0.102017	0.261781	-0.07336					8.99279	0.957687	1.08465	-0.304614
1.79825	0.099116	0.260062	-0.071394					8.99961	0.948188	1.06747	-0.30534
1.79962	0.096217	0.258945	-0.069446					9.00642	0.927839	1.04423	-0.308742
1.80098	0.09375	0.261029	-0.067968					9.01323	0.92013	1.03012	-0.299278
1.80234	0.092969	0.263439	-0.067343					9.02004	0.918394	1.01974	-0.298687
1.8037	0.093521	0.265809	-0.066985					9.02686	0.914691	1.01357	-0.296902
1.80507	0.094111	0.267646	-0.066641					9.03367	0.901003	1.0107	-0.283835
1.80643	0.094705	0.267809	-0.066485					9.04048	0.883955	1.01677	-0.282416
1.80779	0.095295	0.267338	-0.066816					9.0473	0.870601	1.02233	-0.280966
1.80915	0.093604	0.266885	-0.067111					9.05411	0.872836	1.0321	-0.271544
1.81052	0.091674	0.266483	-0.067407					9.06092	0.889443	1.05257	-0.278687
1.81188	0.089715	0.266495	-0.067474					9.06773	0.901508	1.08189	-0.280528
1.81324	0.087625	0.266643	-0.06752					9.07455	0.902606	1.11601	-0.278977
1.8146	0.085479	0.266726	-0.068806					9.08136	0.898406	1.14379	-0.278458
1.81596	0.083622	0.266809	-0.070953					9.08817	0.9026	1.16057	-0.282479
1.81733	0.081773	0.267329	-0.073098					9.09498	0.913169	1.15812	-0.287468
1.81869	0.080167	0.270467	-0.075784					9.1018	0.925656	1.14358	-0.289119
1.82005	0.079498	0.274878	-0.077586					9.10861	0.949169	1.13586	-0.288725
1.82141	0.079566	0.279273	-0.078366					9.11542	0.986914	1.13508	-0.291456
1.82278	0.079747	0.283499	-0.079055					9.12223	0.996847	1.1346	-0.296122
1.82414	0.079929	0.286626	-0.079892					9.12905	0.991952	1.13155	-0.29769
1.8255	0.079488	0.28768	-0.080819					9.13586	1.00386	1.12476	-0.297213
1.82686	0.076692	0.28766	-0.081276					9.14267	1.0333	1.1152	-0.294634
1.82822	0.072023	0.287641	-0.081516					9.14949	1.05741	1.10563	-0.298696
1.82959	0.067335	0.287584	-0.081761					9.1563	1.07882	1.10408	-0.29199
1.83095	0.062769	0.287361	-0.0804					9.16311	1.08827	1.1151	-0.285081
1.83231	0.059669	0.286937	-0.078218					9.16992	1.10343	1.14434	-0.287992
1.83367	0.058821	0.286459	-0.076549					9.17674	1.10581	1.16497	-0.292445
1.83503	0.058819	0.286154	-0.075					9.18355	1.10424	1.15572	-0.300625
1.8364	0.058817	0.287759	-0.073455					9.19036	1.10979	1.13027	-0.304612
1.83776	0.059396	0.291679	-0.074347					9.19718	1.12349	1.11093	-0.30821
1.83912	0.059741	0.296063	-0.073946					9.20399	1.13053	1.10679	-0.318818
1.84048	0.059074	0.300476	-0.073525					9.2108	1.13471	1.11632	-0.334577
1.84185	0.058286	0.30381	-0.073144					9.21761	1.13281	1.12075	-0.333785
1.84321	0.057498	0.303986	-0.073225					9.22443	1.12001	1.1266	-0.337373
1.84457	0.056228	0.301876	-0.073992					9.23124	1.13506	1.13138	-0.332699
1.84593	0.055536	0.299344	-0.075098					9.23805	1.12965	1.12235	-0.336622
1.84729	0.055369	0.296809	-0.076203					9.24487	1.13301	1.1117	-0.343373
1.84866	0.055203	0.295777	-0.077199					9.25168	1.12468	1.12845	-0.34524
1.85002	0.055287	0.298025	-0.077847					9.25849	1.12352	1.14902	-0.345394
1.85138	0.055768	0.301518	-0.078305					9.2653	1.11465	1.16395	-0.345329
1.85274	0.05629	0.305092	-0.078726					9.27212	1.10281	1.16483	-0.349004
1.8541	0.056791	0.308731	-0.079083					9.27893	1.1069	1.15634	-0.355025
1.85547	0.057291	0.312122	-0.078744					9.28574	1.11561	1.14461	-0.355948
1.85683	0.05724	0.313419	-0.078995					9.29256	1.12377	1.13635	-0.35356
1.85819	0.056844	0.31434	-0.080298					9.29937	1.12446	1.13153	-0.348349
1.85955	0.056411	0.315259	-0.081596					9.30618	1.1196	1.12517	-0.337008
1.86092	0.055976	0.315616	-0.083439					9.31299	1.10994	1.10912	-0.322702
1.86228	0.055595	0.316083	-0.086235					9.31981	1.11169	1.08814	-0.317433
1.86364	0.056887	0.316808	-0.08901					9.32662	1.11553	1.07276	-0.318757
1.865	0.060079	0.31762	-0.091699					9.33343	1.11775	1.06385	-0.317955
1.86637	0.063311	0.318458	-0.094382					9.34024	1.12361	1.05769	-0.308544
1.86773	0.066456	0.316324	-0.096478					9.34705	1.10921	1.06871	-0.310747
1.86909	0.06828	0.310456	-0.096943					9.35387	1.09381	1.08159	-0.318954
1.87045	0.068783	0.304116	-0.096926					9.36068	1.09336	1.08697	-0.332649
1.87181	0.069248	0.297799	-0.096891					9.36749	1.10428	1.07299	-0.335846
1.87318	0.069713	0.291757	-0.096912					9.37431	1.12018	1.07607	-0.329949
1.87454	0.070622	0.288438	-0.097939					9.38112	1.13551	1.09944	-0.332167
1.8759	0.073449	0.287232	-0.101482					9.38793	1.13976	1.10709	-0.319777
1.87726	0.076201	0.286063	-0.104973					9.39475	1.14145	1.10355	-0.300152
1.87862	0.078954	0.284902	-0.108028					9.40156	1.14316	1.11161	-0.275375
1.87999	0.081662	0.283939	-0.109689					9.40837	1.14498	1.12956	-0.262696
1.88135	0.084205	0.283507	-0.109137					9.41518	1.16006	1.14404	-0.235235
1.88271	0.086669	0.283123	-0.108053					9.422	1.16843	1.16105	-0.223776
1.88407	0.08921	0.282721	-0.106966					9.42881	1.16411	1.18391	-0.217899
1.88544	0.091752	0.281965	-0.106441					9.43562	1.15289	1.21221	-0.223175
1.8868	0.094131	0.279738	-0.107705					9.44243	1.14781	1.2347	-0.246818
1.88816	0.095612	0.276267	-0.109182					9.44925	1.14093	1.24808	-0.26217
1.88952	0.096246	0.272803	-0.110667					9.45606	1.14434	1.2653	-0.27003
1.89088	0.096896	0.269492	-0.112284					9.46287	1.15327	1.28764	-0.283598
1.89225	0.09771	0.266911	-0.11433					9.46969	1.15704	1.29741	-0.289512
1.89361	0.099996	0.264737	-0.116335					9.4765	1.15198	1.29333	-0.287654
1.89497	0.10442	0.262105	-0.117979					9.48331	1.1462	1.27746	-0.294583
1.89633	0.108943	0.259456	-0.119624					9.49012	1.13641	1.25085	-0.297807
1.8977	0.113466	0.256891	-0.120627					9.49694	1.12934	1.23377	-0.295652
1.89906	0.117059	0.255393	-0.120917					9.50375	1.1127	1.22615	-0.281236
1.90042	0.11848	0.255427	-0.121121					9.51056	1.09715	1.20994	-0.258495
1.90178	0.118675	0.255606	-0.121362					9.51737	1.08707	1.20764	-0.248115
1.90315	0.118798	0.25574	-0.121603					9.52419	1.06374	1.20032	-0.247647
1.90451	0.118921	0.255708	-0.122947					9.531	1.04594	1.184	-0.252505
1.90587	0.120417	0.256322	-0.124137					9.53781	1.0402	1.18267	-0.260974
1.90723	0.124174	0.257676	-0.125235					9.54463	1.04233	1.18561	-0.262752
1.90859	0.128735	0.259032	-0.126336					9.55144	1.04347	1.20074	-0.260931
1.90996	0.133305	0.261073	-0.127336					9.55825	1.03896	1.21821	-0.258436
1.91132	0.137618	0.262929	-0.127603					9.56506	1.04147	1.22616	-0.250915
1.91268	0.139697	0.263709	-0.127414					9.57188	1.05778	1.22185	-0.242568
1.91404	0.139289	0.264115	-0.127225					9.57869	1.06275	1.21069	-0.237282
1.91541	0.138326	0.264513	-0.12705					9.5855	1.07385	1.20661	-0.226535
1.91677	0.137368	0.263195	-0.127094					9.59232	1.08819	1.18814	-0.21071
1.91813	0.136519	0.261916	-0.127799					9.59913	1.10135	1.17396	-0.200226
1.91949	0.137055	0.261331	-0.128646					9.60594	1.10126	1.16666	-0.203451
1.92085	0.138149	0.26074	-0.129489					9.61275	1.1009	1.18366	-0.210549
1.92222	0.13929	0.260785	-0.129538					9.61957	1.0956	1.16491	-0.207278
1.92358	0.140423	0.262584	-0.12797					9.62638	1.09709	1.17044	-0.209239
1.92494	0.141147	0.264977	-0.126253					9.63319	1.09116	1.1681	-0.212046
1.9263	0.139745	0.267275	-0.124535					9.64	1.08312	1.1877	-0.210559
1.92766	0.1383	0.269571	-0.122946					9.64682	1.08354	1.20272	-0.210791
1.92903	0.136777	0.271273	-0.121196					9.65363	1.08353	1.21849	-0.222067
1.93039	0.134012	0.271667	-0.118973					9.66044	1.09177	1.2549	-0.240251
1.93175	0.130352	0.271606	-0.116572					9.66726	1.09007	1.27981	-0.235052
1.93311	0.127176	0.271517	-0.114053					9.67407	1.08198	1.27516	-0.225446
1.93448	0.124014	0.27173	-0.11218					9.68088	1.08654	1.2566	-0.212728
1.93584	0.120873	0.275937	-0.112143					9.68769	1.10592	1.27601	-0.201465
1.9372	0.118179	0.283547	-0.113002					9.69451	1.12664	1.27988	-0.194445
1.93856	0.1166	0.291564	-0.113863					9.70132	1.1432	1.279	-0.195459
1.93992	0.115021	0.299604	-0.114238					9.70813	1.13647	1.25479	-0.194326
1.94129	0.113501	0.305747	-0.112537					9.71495	1.1239	1.24569	-0.191456
1.94265	0.111727	0.306721	-0.110451					9.72176	1.11128	1.2337	-0.173866
1.94401	0.108141	0.306107	-0.108473					9.72857	1.10141	1.22977	-0.161888
1.94537	0.101666	0.305465	-0.106488					9.73538	1.10655	1.22248	-0.161467
1.94674	0.095215	0.304812	-0.105318					9.7422	1.11073	1.2158	-0.160202
1.9481	0.088699	0.303776	-0.102968					9.74901	1.09272	1.20531	-0.165217
1.94946	0.082426	0.304435	-0.099212					9.75582	1.0661	1.17671	-0.166206
1.95082	0.077242	0.305095	-0.09541					9.76263	1.04893	1.14445	-0.176285
1.95219	0.072308	0.305778	-0.091596					9.76944	1.04339	1.11745	-0.173841
1.95355	0.06739	0.306806	-0.087958					9.77626	1.06596	1.09608	-0.178997
1.95491	0.063072	0.30917	-0.085929					9.78307	1.0728	1.0775	-0.191368
1.95627	0.060176	0.311524	-0.083894					9.78988	1.05446	1.06979	-0.211318
1.95763	0.057929	0.31388	-0.081929					9.7967	1.0505	1.06096	-0.217339
1.959	0.055682	0.31638	-0.080483					9.80351	1.05779	1.04965	-0.217027
1.96036	0.053391	0.319962	-0.079989					9.81032	1.06679	1.03062	-0.219619
1.96172	0.051287	0.325469	-0.079891					9.81714	1.08051	1.00745	-0.2299
1.96308	0.049752	0.331483	-0.079793					9.82395	1.07222	0.996294	-0.227092
1.96444	0.048512	0.337502	-0.079589					9.83076	1.06421	1.00391	-0.223262
1.96581	0.047272	0.342768	-0.079107					9.83757	1.04839	1.02253	-0.229546
1.96717	0.046246	0.345855	-0.078423					9.84439	1.0416	1.03955	-0.228552
1.96853	0.044752	0.347727	-0.077684					9.8512	1.04978	1.04041	-0.21906
1.96989	0.042732	0.34951	-0.076978					9.85801	1.07374	1.02324	-0.216859
1.97125	0.040611	0.35106	-0.076614					9.86482	1.06617	0.997884	-0.227628
1.97262	0.038494	0.351774	-0.077831					9.87164	1.05545	0.980077	-0.233842
1.97398	0.034949	0.351	-0.079847					9.87845	1.05677	0.989594	-0.230767
1.97534	0.03077	0.349852	-0.081863					9.88526	1.07238	1.01661	-0.227906
1.9767	0.026564	0.348704	-0.084108					9.89208	1.08858	1.04198	-0.228496
1.97807	0.022361	0.348404	-0.086256					9.89889	1.10169	1.04813	-0.224078
1.97943	0.019413	0.350502	-0.08752					9.9057	1.12476	1.0317	-0.224421
1.98079	0.01584	0.354191	-0.088603					9.91251	1.12487	0.990726	-0.227113
1.98215	0.010186	0.358089	-0.089688					9.91933	1.13139	0.984573	-0.22272
1.98351	0.004293	0.36188	-0.090078					9.92614	1.13524	0.99768	-0.221942
1.98488	-0.001593	0.364506	-0.090363					9.93295	1.12965	1.00927	-0.219031
1.98624	-0.008935	0.366107	-0.090681					9.93977	1.12346	1.04684	-0.225566
1.9876	-0.011373	0.36781	-0.091006					9.94658	1.1118	1.06202	-0.226012
1.98896	-0.013787	0.36951	-0.091387					9.95339	1.10379	1.0672	-0.230777
1.99033	-0.016165	0.37137	-0.091886					9.9602	1.10788	1.07009	-0.228583
1.99169	-0.01787	0.373378	-0.091933					9.96702	1.10543	1.09395	-0.220517
1.99305	-0.018054	0.3753	-0.09198					9.97383	1.10211	1.13073	-0.223672
1.99441	-0.018734	0.377162	-0.092141					9.98064	1.10214	1.17583	-0.232382
1.99578	-0.019378	0.379023	-0.093263					9.98745	1.09572	1.17991	-0.239285
1.99714	-0.020024	0.381643	-0.095229					9.99427	1.10303	1.19052	-0.238663
1.9985	-0.02153	0.385002	-0.097376					10.0011	1.11985	1.20395	-0.239908
1.99986	-0.022985	0.388575	-0.099528					10.0079	1.13189	1.20212	-0.235509
2.00122	-0.024208	0.392169	-0.101123					10.0147	1.1423	1.2041	-0.240955
2.00259	-0.025435	0.39472	-0.100916					10.0215	1.15263	1.22691	-0.245617
2.00395	-0.026902	0.394511	-0.099583					10.0283	1.1534	1.2281	-0.251636
2.00531	-0.030079	0.393313	-0.098255					10.0351	1.15202	1.224	-0.257737
2.00667	-0.034821	0.392037	-0.096796					10.042	1.15827	1.23522	-0.254471
2.00804	-0.039595	0.390767	-0.095307					10.0488	1.16359	1.2586	-0.249601
2.0094	-0.043812	0.392331	-0.094486					10.0556	1.17127	1.28231	-0.25142
2.01076	-0.04544	0.395512	-0.094104					10.0624	1.17233	1.28949	-0.250745
2.01212	-0.044341	0.398798	-0.093722					10.0692	1.17612	1.29247	-0.25383
2.01348	-0.042965	0.402087	-0.094696					10.076	1.18175	1.27765	-0.258435
2.01485	-0.041585	0.405391	-0.096285					10.0828	1.18434	1.26422	-0.258143
2.01621	-0.040769	0.406807	-0.097585					10.0896	1.18404	1.25009	-0.263972
2.01757	-0.041148	0.407364	-0.098793					10.0965	1.18481	1.24962	-0.271612
2.01893	-0.041948	0.407375	-0.100004					10.1033	1.18176	1.24373	-0.266079
2.02029	-0.04277	0.407386	-0.099911					10.1101	1.17745	1.24383	-0.269029
2.02166	-0.043726	0.407402	-0.102197					10.1169	1.17889	1.24617	-0.263677
2.02302	-0.045408	0.407738	-0.104759					10.1237	1.17822	1.24827	-0.25493
2.02438	-0.047691	0.410394	-0.107302					10.1305	1.16443	1.25397	-0.260788
2.02574	-0.050005	0.413295	-0.10942					10.1373	1.15254	1.25671	-0.267241
2.02711	-0.052319	0.416216	-0.110507					10.1441	1.14798	1.25958	-0.267354
2.02847	-0.055027	0.41745	-0.110274					10.151	1.14683	1.26391	-0.264115
2.02983	-0.057758	0.416274	-0.110042					10.1578	1.14359	1.25495	-0.261587
2.03119	-0.060079	0.411772	-0.109845					10.1646	1.12681	1.24545	-0.270932
2.03255	-0.062262	0.407258	-0.109512					10.1714	1.11456	1.2412	-0.274205
2.03392	-0.064448	0.402999	-0.108231					10.1782	1.11166	1.24054	-0.264427
2.03528	-0.065595	0.40047	-0.106488					10.185	1.10536	1.24112	-0.263439
2.03664	-0.064115	0.399795	-0.104837					10.1918	1.09069	1.2448	-0.25951
2.038	-0.061946	0.399822	-0.102615					10.1987	1.09045	1.26083	-0.251075
2.03937	-0.059771	0.399934	-0.099299					10.2055	1.08344	1.29055	-0.24286
2.04073	-0.057566	0.400388	-0.097521					10.2123	1.07546	1.31537	-0.253227
2.04209	-0.056143	0.400381	-0.095743					10.2191	1.06426	1.32769	-0.262253
2.04345	-0.055777	0.398731	-0.094243					10.2259	1.06613	1.33428	-0.261897
2.04481	-0.055526	0.397081	-0.093233					10.2327	1.07934	1.33683	-0.254373
2.04618	-0.055277	0.394945	-0.091731					10.2395	1.08655	1.32246	-0.26162
2.04754	-0.051855	0.392196	-0.089606					10.2463	1.08084	1.29369	-0.266189
2.0489	-0.045089	0.390574	-0.087479					10.2532	1.08021	1.27346	-0.263758
2.05026	-0.038064	0.389946	-0.085295					10.26	1.07855	1.25959	-0.258239
2.05163	-0.030387	0.389295	-0.082303					10.2668	1.07385	1.24526	-0.254606
2.05299	-0.022556	0.388522	-0.078687					10.2736	1.06946	1.2333	-0.241129
2.05435	-0.019796	0.38738	-0.074977					10.2804	1.06125	1.22613	-0.22774
2.05571	-0.018042	0.385768	-0.071351					10.2872	1.04963	1.21719	-0.220015
2.05708	-0.016314	0.383985	-0.068231					10.294	1.04201	1.22276	-0.219593
2.05844	-0.014576	0.38233	-0.066237					10.3008	1.03632	1.22824	-0.215299
2.0598	-0.012388	0.380873	-0.06444					10.3077	1.02938	1.24913	-0.211784
2.06116	-0.009067	0.378054	-0.062637					10.3145	1.01652	1.25858	-0.209843
2.06252	-0.005195	0.374262	-0.060513					10.3213	0.994058	1.25037	-0.207208
2.06389	-0.001338	0.370461	-0.058668					10.3281	0.978116	1.25191	-0.210749
2.06525	0.002439	0.366363	-0.057564					10.3349	0.9599	1.25139	-0.217185
2.06661	0.005733	0.362478	-0.056469					10.3417	0.946988	1.23564	-0.221923
2.06797	0.009145	0.359384	-0.055604					10.3485	0.949091	1.232	-0.216485
2.06934	0.012597	0.356534	-0.056415					10.3553	0.947928	1.24603	-0.204513
2.0707	0.016091	0.353689	-0.058052					10.3622	0.932479	1.2467	-0.199914
2.07206	0.020186	0.351171	-0.059994					10.369	0.927331	1.25145	-0.198016
2.07342	0.025038	0.349575	-0.061742					10.3758	0.932285	1.24228	-0.190201
2.07478	0.029222	0.348552	-0.06265					10.3826	0.944385	1.23609	-0.198842
2.07615	0.03339	0.347613	-0.062347					10.3894	0.966703	1.22588	-0.225315
2.07751	0.037397	0.346758	-0.061267					10.3962	0.970678	1.20063	-0.225139
2.07887	0.041255	0.345785	-0.060185					10.403	0.987091	1.17587	-0.208941
2.08023	0.045366	0.343977	-0.059797					10.4098	0.991502	1.16664	-0.206171
2.08159	0.049616	0.341894	-0.060812					10.4167	0.977119	1.1563	-0.206193
2.08296	0.053876	0.339811	-0.063225					10.4235	0.967708	1.14123	-0.204751
2.08432	0.058298	0.338418	-0.066236					10.4303	0.974659	1.12891	-0.197792
2.08568	0.062746	0.338389	-0.069041					10.4371	0.960509	1.10963	-0.192044
2.08704	0.067082	0.33973	-0.069776					10.4439	0.933482	1.10464	-0.194926
2.08841	0.071403	0.341269	-0.070117					10.4507	0.901267	1.12259	-0.181654
2.08977	0.07575	0.342807	-0.070751					10.4575	0.8797	1.1416	-0.16705
2.09113	0.079895	0.341624	-0.071473					10.4643	0.878175	1.1634	-0.172265
2.09249	0.083268	0.341171	-0.072469					10.4712	0.868566	1.18118	-0.180482
2.09385	0.086318	0.341023	-0.074468					10.478	0.876511	1.19888	-0.18363
2.09522	0.089377	0.340901	-0.07613					10.4848	0.890306	1.20714	-0.181573
2.09658	0.091699	0.342417	-0.077567					10.4916	0.883584	1.21205	-0.192918
2.09794	0.09223	0.347265	-0.079001					10.4984	0.883414	1.22246	-0.212247
2.0993	0.091769	0.351608	-0.081383					10.5052	0.894734	1.24327	-0.224743
2.10066	0.091175	0.355928	-0.084312					10.512	0.905057	1.25335	-0.214777
2.10203	0.090362	0.360016	-0.087097					10.5188	0.914837	1.25428	-0.21318
2.10339	0.087576	0.361973	-0.089871					10.5257	0.92634	1.2462	-0.228054
2.10475	0.087145	0.361781	-0.092516					10.5325	0.942558	1.24141	-0.233733
2.10611	0.087703	0.360445	-0.093206					10.5393	0.94142	1.23469	-0.219959
2.10748	0.088261	0.359165	-0.094734					10.5461	0.923816	1.20804	-0.199432
2.10884	0.089669	0.35863	-0.096264					10.5529	0.923751	1.17739	-0.20577
2.1102	0.091475	0.36025	-0.097967					10.5597	0.937166	1.14981	-0.197458
2.11156	0.092282	0.363028	-0.100825					10.5665	0.931406	1.12228	-0.192024
2.11293	0.092908	0.365938	-0.105599					10.5734	0.935244	1.10189	-0.181396
2.11429	0.093536	0.368494	-0.111262					10.5802	0.942401	1.09788	-0.182586
2.11565	0.092772	0.369541	-0.116916					10.587	0.951161	1.0942	-0.163973
2.11701	0.092337	0.36871	-0.123056					10.5938	0.949303	1.1012	-0.144068
2.11837	0.09219	0.367102	-0.128999					10.6006	0.946185	1.09349	-0.143226
2.11974	0.09205	0.365496	-0.13362					10.6074	0.949978	1.10249	-0.157035
2.1211	0.092023	0.364124	-0.137957					10.6142	0.957526	1.11625	-0.165986
2.12246	0.092717	0.36301	-0.14222					10.621	0.950282	1.14112	-0.157134
2.12382	0.093672	0.361704	-0.145608					10.6279	0.948452	1.15706	-0.144148
2.12519	0.094627	0.360242	-0.148126					10.6347	0.944788	1.16248	-0.140467
2.12655	0.095489	0.358775	-0.150451					10.6415	0.927514	1.16838	-0.146749
2.12791	0.095381	0.358651	-0.15278					10.6483	0.916708	1.16903	-0.159438
2.12927	0.092972	0.360652	-0.154724					10.6551	0.918968	1.17934	-0.1661
2.13063	0.089567	0.363255	-0.157895					10.6619	0.920367	1.19296	-0.166809
2.132	0.086135	0.36584	-0.162781					10.6687	0.911842	1.20781	-0.163124
2.13336	0.082606	0.368301	-0.167921					10.6755	0.90152	1.21095	-0.157874
2.13472	0.079276	0.37039	-0.173052					10.6824	0.905129	1.22755	-0.154165
2.13608	0.076918	0.372832	-0.177308					10.6892	0.915519	1.24926	-0.157435
2.13745	0.074569	0.375716	-0.177075					10.696	0.921764	1.27477	-0.164113
2.13881	0.072385	0.378599	-0.176842					10.7028	0.930668	1.2957	-0.166665
2.14017	0.07094	0.380875	-0.176625					10.7096	0.955643	1.311	-0.15513
2.14153	0.070336	0.381366	-0.176626					10.7164	0.989184	1.31769	-0.141784
2.14289	0.069943	0.380726	-0.177437					10.7232	0.979928	1.31396	-0.14044
2.14426	0.06955	0.379926	-0.177987					10.73	0.978097	1.30546	-0.144148
2.14562	0.06883	0.379205	-0.17854					10.7369	1.00018	1.30365	-0.146564
2.14698	0.067572	0.379173	-0.178954					10.7437	1.02877	1.30924	-0.139795
2.14834	0.066052	0.379101	-0.178697					10.7505	1.03486	1.30798	-0.13312
2.1497	0.064484	0.378913	-0.179072					10.7573	1.03873	1.29543	-0.116037
2.15107	0.062915	0.378725	-0.17984					10.7641	1.0372	1.2976	-0.103709
2.15243	0.061517	0.37784	-0.180606					10.7709	1.0379	1.29328	-0.078969
2.15379	0.062077	0.376769	-0.181125					10.7777	1.03485	1.27233	-0.066056
2.15515	0.063503	0.376441	-0.181119					10.7845	1.01747	1.25533	-0.054032
2.15652	0.064849	0.376251	-0.181023					10.7914	1.0174	1.23757	-0.034366
2.15788	0.066489	0.37606	-0.180928					10.7982	1.02094	1.21923	-0.011266
2.15924	0.068011	0.374937	-0.180948					10.805	1.02798	1.20065	0.003412
2.1606	0.06784	0.370931	-0.1815					10.8118	1.03723	1.18256	0.016599
2.16196	0.066817	0.36669	-0.182328					10.8186	1.04641	1.17359	0.027224
2.16333	0.065793	0.362478	-0.183097					10.8254	1.06004	1.16075	0.041326
2.16469	0.065893	0.358448	-0.183863					10.8322	1.06934	1.13305	0.051052
2.16605	0.065138	0.355736	-0.184834					10.839	1.072	1.11434	0.050345
2.16741	0.06345	0.35457	-0.183194					10.8459	1.0683	1.1125	0.058847
2.16878	0.061616	0.353404	-0.179841					10.8527	1.07264	1.11688	0.05618
2.17014	0.059783	0.352411	-0.176269					10.8595	1.08868	1.12211	0.040409
2.1715	0.054692	0.352921	-0.172653					10.8663	1.09388	1.1318	0.03021
2.17286	0.049782	0.355227	-0.16856					10.8731	1.09162	1.1337	0.033014
2.17422	0.045022	0.357785	-0.167399					10.8799	1.08106	1.13679	0.034055
2.17559	0.040264	0.360342	-0.16644					10.8867	1.06328	1.14967	0.039854
2.17695	0.036273	0.362479	-0.165437					10.8935	1.05308	1.16641	0.041882
2.17831	0.033438	0.362594	-0.163463					10.9004	1.0503	1.18771	0.0365
2.17967	0.030575	0.360818	-0.159611					10.9072	1.0374	1.20662	0.037716
2.18104	0.027704	0.359046	-0.155138					10.914	1.02696	1.20432	0.036831
2.1824	0.024758	0.35745	-0.150654					10.9208	1.02302	1.20029	0.057616
2.18376	0.020892	0.357263	-0.146743					10.9276	1.02132	1.20222	0.075577
2.18512	0.01806	0.359626	-0.144659					10.9344	1.01524	1.20745	0.087668
2.18648	0.015509	0.363585	-0.14296					10.9412	1.00246	1.21053	0.089565
2.18785	0.012945	0.367701	-0.141263					10.9481	1.00151	1.20054	0.092822
2.18921	0.010299	0.371932	-0.13962					10.9549	1.01414	1.18667	0.099964
2.19057	0.00769	0.375415	-0.138736					10.9617	1.02001	1.18987	0.106125
2.19193	0.005572	0.375906	-0.140613					10.9685	1.02247	1.19668	0.116926
2.19329	0.003447	0.375698	-0.144421					10.9753	1.04107	1.20684	0.118385
2.19466	0.001951	0.375489	-0.148033					10.9821	1.05391	1.22308	0.115942
2.19602	0.002218	0.374757	-0.150649					10.9889	1.05431	1.23463	0.116381
2.19738	0.003382	0.374847	-0.150855					10.9957	1.0529	1.24814	0.124641
2.19874	0.004591	0.377419	-0.14885					11.0026	1.06043	1.26319	0.131654
2.20011	0.005799	0.379991	-0.146075					11.0094	1.06912	1.29353	0.135258
2.20147	0.006343	0.382283	-0.143302					11.0162	1.06045	1.31768	0.139877
2.20283	0.006259	0.383066	-0.14307					11.023	1.04858	1.32901	0.137824
2.20419	0.00639	0.38152	-0.144483					11.0298	1.04413	1.34079	0.129764
2.20555	0.00654	0.378909	-0.146016					11.0366	1.05644	1.34827	0.128989
2.20692	0.006601	0.376297	-0.147565					11.0434	1.05	1.35034	0.130278
2.20828	0.006208	0.374724	-0.149305					11.0502	1.06063	1.35797	0.136996
2.20964	0.005209	0.375626	-0.151141					11.0571	1.06304	1.3681	0.149869
2.211	0.003904	0.378029	-0.150636					11.0639	1.05578	1.39072	0.158705
2.21237	0.002518	0.38066	-0.149753					11.0707	1.04221	1.40237	0.16426
2.21373	0.001205	0.383364	-0.148867					11.0775	1.04034	1.39793	0.174692
2.21509	0.00029	0.38609	-0.145985					11.0843	1.05571	1.40218	0.172296
2.21645	-0.000232	0.385874	-0.142406					11.0911	1.0673	1.41032	0.180147
2.21781	-0.000663	0.384508	-0.13867					11.0979	1.07441	1.40207	0.19308
2.21918	-0.001094	0.383144	-0.134941					11.1047	1.08237	1.4056	0.200084
2.22054	-0.003181	0.38074	-0.131197					11.1116	1.10195	1.40826	0.201646
2.2219	-0.005302	0.378474	-0.127752					11.1184	1.11837	1.4057	0.200334
2.22326	-0.006969	0.378054	-0.125574					11.1252	1.13277	1.4005	0.194343
2.22463	-0.008632	0.377983	-0.123536					11.132	1.13473	1.38282	0.1959
2.22599	-0.009149	0.377912	-0.121542					11.1388	1.13611	1.37331	0.199416
2.22735	-0.008612	0.380312	-0.120263					11.1456	1.14382	1.37317	0.197935
2.22871	-0.009035	0.383459	-0.12154					11.1524	1.13069	1.36753	0.196172
2.23007	-0.009764	0.386771	-0.124952					11.1592	1.11796	1.36754	0.19919
2.23144	-0.010496	0.390106	-0.128366					11.1661	1.10581	1.3667	0.199351
2.2328	-0.009102	0.392699	-0.133813					11.1729	1.0897	1.36584	0.203761
2.23416	-0.004776	0.39316	-0.139777					11.1797	1.06127	1.37229	0.212954
2.23552	0.000113	0.391888	-0.143872					11.1865	1.03846	1.3788	0.221674
2.23689	0.005017	0.390629	-0.147417					11.1933	1.03367	1.38853	0.222633
2.23825	0.009713	0.389484	-0.150719					11.2001	1.03967	1.40516	0.225543
2.23961	0.013014	0.387638	-0.151608					11.2069	1.04133	1.41366	0.225989
2.24097	0.014864	0.385687	-0.151413					11.2137	1.04086	1.41995	0.224633
2.24234	0.01672	0.383919	-0.151157					11.2206	1.05289	1.42328	0.220529
2.2437	0.018576	0.382169	-0.150901					11.2274	1.04871	1.40952	0.224276
2.24506	0.020605	0.380799	-0.151276					11.2342	1.03952	1.40308	0.231239
2.24642	0.023335	0.381617	-0.152485					11.241	1.0366	1.39883	0.234648
2.24778	0.026451	0.381614	-0.153876					11.2478	1.03373	1.3934	0.231043
2.24915	0.029563	0.38161	-0.155406					11.2546	1.02443	1.38862	0.213333
2.25051	0.032368	0.381308	-0.156972					11.2614	1.01739	1.36892	0.198491
2.25187	0.033653	0.379052	-0.158544					11.2683	0.997588	1.34335	0.184188
2.25323	0.033511	0.376143	-0.159859					11.2751	0.978516	1.32325	0.189885
2.2546	0.033369	0.374385	-0.161089					11.2819	0.96616	1.2992	0.190151
2.25596	0.033176	0.372627	-0.162255					11.2887	0.958004	1.27189	0.198291
2.25732	0.03288	0.371917	-0.162068					11.2955	0.966519	1.25072	0.203234
2.25868	0.032938	0.374485	-0.158142					11.3023	0.973406	1.24094	0.198931
2.26004	0.033572	0.377717	-0.153494					11.3091	0.98185	1.22951	0.18956
2.26141	0.034199	0.380939	-0.148845					11.3159	0.985238	1.20934	0.182844
2.26277	0.034769	0.383999	-0.14448					11.3228	0.978145	1.20063	0.193847
2.26413	0.034906	0.385132	-0.141575					11.3296	0.981692	1.19406	0.204229
2.26549	0.034216	0.383192	-0.140532					11.3364	1.01429	1.17342	0.218256
2.26686	0.033336	0.380742	-0.139973					11.3432	1.03234	1.16423	0.220086
2.26822	0.032456	0.378292	-0.139414					11.35	1.03648	1.16798	0.217022
2.26958	0.031319	0.376514	-0.138772					11.3568	1.0375	1.18837	0.213727
2.27094	0.02937	0.37641	-0.138023					11.3636	1.03514	1.2204	0.209645
2.2723	0.026842	0.377126	-0.137267					11.3704	1.03067	1.21425	0.206928
2.27367	0.024313	0.377725	-0.136511					11.3773	1.0175	1.21641	0.205773
2.27503	0.02195	0.378324	-0.135941					11.3841	1.01306	1.2182	0.211329
2.27639	0.021285	0.377532	-0.137462					11.3909	1.0242	1.21829	0.220576
2.27775	0.023117	0.375476	-0.140881					11.3977	1.01188	1.2196	0.219572
2.27912	0.025853	0.373257	-0.144692					11.4045	1.00565	1.2431	0.203509
2.28048	0.028596	0.371041	-0.14851					11.4113	1.00731	1.24733	0.189059
2.28184	0.031019	0.369122	-0.152432					11.4181	1.01219	1.234	0.183503
2.2832	0.032457	0.369841	-0.155793					11.4249	1.02187	1.2303	0.186534
2.28456	0.033419	0.371187	-0.158517					11.4318	1.0253	1.2122	0.19585
2.28593	0.034348	0.372332	-0.161182					11.4386	1.03364	1.2211	0.211711
2.28729	0.035162	0.373477	-0.163839					11.4454	1.05522	1.2115	0.224139
2.28865	0.034626	0.373531	-0.16498					11.4522	1.05911	1.22387	0.236171
2.29001	0.033082	0.37054	-0.167179					11.459	1.03226	1.23775	0.24634
2.29137	0.031383	0.366718	-0.169379					11.4658	1.01815	1.25067	0.255537
2.29274	0.029701	0.362771	-0.171332					11.4726	0.99864	1.25893	0.286057
2.2941	0.029276	0.358599	-0.171129					11.4794	0.983184	1.27587	0.298336
2.29546	0.030313	0.354084	-0.167261					11.4863	0.967368	1.305	0.309306
2.29682	0.031481	0.350493	-0.162647					11.4931	0.949383	1.31483	0.30547
2.29819	0.032661	0.347259	-0.158084					11.4999	0.929331	1.31667	0.302794
2.29955	0.033842	0.344022	-0.15466					11.5067	0.899337	1.31935	0.307011
2.30091	0.032465	0.341151	-0.15365					11.5135	0.86652	1.33244	0.313523
2.30227	0.02796	0.341529	-0.153146					11.5203	0.85942	1.33736	0.314882
2.30363	0.023479	0.344256	-0.152534					11.5271	0.870393	1.33739	0.311043
2.305	0.019001	0.347272	-0.151923					11.5339	0.867607	1.34617	0.305151
2.30636	0.015224	0.350281	-0.151303					11.5408	0.850076	1.35174	0.300931
2.30772	0.014746	0.353025	-0.150201					11.5476	0.825271	1.35312	0.314617
2.30908	0.015936	0.352074	-0.148447					11.5544	0.817774	1.34501	0.321387
2.31045	0.017127	0.350008	-0.146697					11.5612	0.828731	1.34504	0.32524
2.31181	0.018179	0.347917	-0.144859					11.568	0.84261	1.33798	0.327814
2.31317	0.018633	0.345841	-0.142867					11.5748	0.847219	1.32716	0.32348
2.31453	0.018865	0.344535	-0.140864					11.5816	0.844444	1.30667	0.320184
2.31589	0.019099	0.342913	-0.138891					11.5884	0.840525	1.29008	0.317558
2.31726	0.01932	0.341279	-0.136919					11.5953	0.847758	1.27524	0.318828
2.31862	0.019805	0.339539	-0.135144					11.6021	0.850131	1.26055	0.322195
2.31998	0.02156	0.337129	-0.135493					11.6089	0.868721	1.254	0.322485
2.32134	0.023215	0.335983	-0.136977					11.6157	0.886877	1.25582	0.311578
2.32271	0.024872	0.336251	-0.138586					11.6225	0.881046	1.25303	0.318459
2.32407	0.026368	0.33652	-0.140279					11.6293	0.871752	1.25949	0.324131
2.32543	0.027262	0.336807	-0.142553					11.6361	0.875667	1.28699	0.331477
2.32679	0.027901	0.336456	-0.143968					11.643	0.888264	1.31739	0.340339
2.32815	0.028744	0.334134	-0.145359					11.6498	0.908612	1.3458	0.354538
2.32952	0.02959	0.331801	-0.146696					11.6566	0.925366	1.35369	0.363976
2.33088	0.030864	0.329535	-0.147211					11.6634	0.924378	1.35229	0.370106
2.33224	0.031795	0.328104	-0.146591					11.6702	0.922058	1.35495	0.376433
2.3336	0.031293	0.32856	-0.145569					11.677	0.914762	1.35738	0.373386
2.33496	0.030791	0.330063	-0.144544					11.6838	0.931947	1.35943	0.384609
2.33633	0.03041	0.331565	-0.143504					11.6906	0.966694	1.37015	0.38547
2.33769	0.030988	0.333223	-0.142507					11.6975	0.968595	1.38302	0.392391
2.33905	0.033144	0.33419	-0.141719					11.7043	0.953561	1.37758	0.395434
2.34041	0.035979	0.333865	-0.140949					11.7111	0.959518	1.37712	0.388846
2.34178	0.038812	0.333263	-0.140046					11.7179	0.942424	1.38832	0.385488
2.34314	0.04033	0.332662	-0.138622					11.7247	0.930412	1.40941	0.395784
2.3445	0.039295	0.332112	-0.137794					11.7315	0.943702	1.41718	0.40801
2.34586	0.03714	0.332057	-0.137914					11.7383	0.956479	1.4033	0.4299
2.34722	0.034903	0.332495	-0.138034					11.7451	0.951813	1.39684	0.449454
2.34859	0.032655	0.332951	-0.138701					11.752	0.946733	1.37626	0.454487
2.34995	0.031225	0.333633	-0.139586					11.7588	0.931347	1.35325	0.457033
2.35131	0.030688	0.334258	-0.140062					11.7656	0.921603	1.31889	0.463703
2.35267	0.030338	0.334129	-0.140368					11.7724	0.92689	1.27733	0.47594
2.35404	0.029987	0.333589	-0.140688					11.7792	0.923155	1.25336	0.493713
2.3554	0.029919	0.333049	-0.140189					11.786	0.928102	1.21268	0.510863
2.35676	0.029645	0.333308	-0.138903					11.7928	0.927738	1.18319	0.522703
2.35812	0.028371	0.335369	-0.137459					11.7996	0.9132	1.17119	0.526807
2.35948	0.026983	0.338209	-0.13602					11.8065	0.916268	1.16822	0.523626
2.36085	0.025601	0.34105	-0.135116					11.8133	0.92204	1.15139	0.527989
2.36221	0.024259	0.343774	-0.134614					11.8201	0.917074	1.1428	0.543411
2.36357	0.023326	0.345314	-0.133286					11.8269	0.918582	1.14116	0.547677
2.36493	0.022437	0.346307	-0.131851					11.8337	0.928778	1.14426	0.545565
2.3663	0.021571	0.34727	-0.130423					11.8405	0.927354	1.16395	0.554015
2.36766	0.021417	0.348232	-0.129563					11.8473	0.929984	1.17036	0.545366
2.36902	0.025157	0.347598	-0.129006					11.8541	0.920461	1.17126	0.532616
2.37038	0.031003	0.345788	-0.128517					11.861	0.907464	1.17997	0.530796
2.37175	0.037416	0.344022	-0.128075					11.8678	0.90523	1.18602	0.528501
2.37311	0.043941	0.342305	-0.128137					11.8746	0.907991	1.18263	0.527224
2.37447	0.048531	0.340579	-0.129729					11.8814	0.900625	1.18456	0.521402
2.37583	0.051859	0.342379	-0.132772					11.8882	0.897291	1.18049	0.531752
2.37719	0.055391	0.34597	-0.135814					11.895	0.885498	1.17623	0.540285
2.37856	0.058923	0.349659	-0.138832					11.9018	0.879459	1.18088	0.54815
2.37992	0.062427	0.353357	-0.141504					11.9086	0.871855	1.1717	0.541641
2.38128	0.065609	0.357113	-0.143325					11.9155	0.871039	1.15737	0.533851
2.38264	0.068299	0.359864	-0.144607					11.9223	0.880512	1.15035	0.526344
2.38401	0.070985	0.361762	-0.145888					11.9291	0.876262	1.14446	0.519378
2.38537	0.073682	0.363661	-0.14573					11.9359	0.867956	1.14663	0.515003
2.38673	0.076206	0.365264	-0.144891					11.9427	0.857367	1.14958	0.516382
2.38809	0.078029	0.364679	-0.144598					11.9495	0.85327	1.1489	0.512732
2.38945	0.079337	0.364562	-0.144436					11.9563	0.861712	1.14841	0.495672
2.39082	0.080644	0.364447	-0.144438					11.9632	0.875418	1.14164	0.479068
2.39218	0.081776	0.364331	-0.144952					11.97	0.867695	1.13548	0.466686
2.39354	0.081936	0.364886	-0.144589					11.9768	0.867938	1.14651	0.468094
2.3949	0.081073	0.367752	-0.143953					11.9836	0.864824	1.15906	0.475531
2.39627	0.080124	0.370843	-0.143317					11.9904	0.873872	1.16541	0.477292
2.39763	0.079174	0.373863	-0.143117					11.9972	0.908365	1.17356	0.474711
2.39899	0.079928	0.376476	-0.14411					12.004	0.908795	1.18265	0.474869
2.40035	0.082932	0.377677	-0.145888					12.0108	0.892583	1.19765	0.476823
2.40171	0.086532	0.37578	-0.147676					12.0177	0.869115	1.22192	0.474649
2.40308	0.090138	0.373463	-0.149429					12.0245	0.83741	1.24597	0.484097
2.40444	0.093349	0.371142	-0.150743					12.0313	0.828318	1.26513	0.49865
2.4058	0.092959	0.369409	-0.150889					12.0381	0.847468	1.27409	0.521703
2.40716	0.089635	0.369605	-0.150913					12.0449	0.858523	1.26434	0.520972
2.40853	0.085772	0.37046	-0.150895					12.0517	0.857056	1.25149	0.531718
2.40989	0.081915	0.371316	-0.150379					12.0585	0.853683	1.23296	0.545448
2.41125	0.078737	0.372082	-0.150067					12.0653	0.838087	1.22708	0.552443
2.41261	0.078329	0.372169	-0.152658					12.0722	0.844504	1.21524	0.561311
2.41397	0.078679	0.371302	-0.155246					12.079	0.864687	1.19652	0.567453
2.41534	0.079028	0.370291	-0.15805					12.0858	0.873571	1.18278	0.562202
2.4167	0.079313	0.369278	-0.160606					12.0926	0.877141	1.17358	0.548236
2.41806	0.078281	0.368869	-0.161065					12.0994	0.882079	1.16117	0.535343
2.41942	0.076345	0.368628	-0.160725					12.1062	0.882797	1.15834	0.530131
2.42078	0.07433	0.367831	-0.160386					12.113	0.880893	1.16142	0.534326
2.42215	0.072337	0.367031	-0.160288					12.1198	0.878159	1.19005	0.536565
2.42351	0.071454	0.366229	-0.160217					12.1267	0.875341	1.20531	0.54185
2.42487	0.069789	0.364132	-0.159924					12.1335	0.862491	1.1829	0.546469
2.42623	0.067748	0.360387	-0.159632					12.1403	0.845063	1.17235	0.534776
2.4276	0.065663	0.356181	-0.159754					12.1471	0.839612	1.16422	0.526977
2.42896	0.063582	0.351984	-0.160336					12.1539	0.84788	1.14824	0.538114
2.43032	0.061895	0.347836	-0.160324					12.1607	0.853361	1.13181	0.550967
2.43168	0.062	0.345863	-0.160026					12.1675	0.850895	1.11538	0.552113
2.43304	0.062186	0.345388	-0.159729					12.1743	0.843446	1.0958	0.542103
2.43441	0.062334	0.345127	-0.159289					12.1812	0.840755	1.08837	0.524599
2.43577	0.061105	0.344868	-0.158548					12.188	0.844049	1.06605	0.507655
2.43713	0.058227	0.343593	-0.157718					12.1948	0.850268	1.06643	0.496963
2.43849	0.055835	0.34104	-0.156878					12.2016	0.863294	1.06651	0.501172
2.43986	0.053446	0.338241	-0.155818					12.2084	0.868924	1.06731	0.518915
2.44122	0.050935	0.335452	-0.154726					12.2152	0.875734	1.06205	0.532485
2.44258	0.047242	0.332514	-0.159252					12.222	0.885688	1.0653	0.546796
2.44394	0.041299	0.3294	-0.163783					12.2288	0.892575	1.07359	0.554186
2.4453	0.035356	0.326699	-0.168408					12.2357	0.897771	1.09484	0.563908
2.44667	0.029428	0.32402	-0.173362					12.2425	0.892151	1.12189	0.584455
2.44803	0.024104	0.321339	-0.177218					12.2493	0.89317	1.14643	0.591453
2.44939	0.020545	0.320001	-0.180109					12.2561	0.897012	1.17286	0.596639
2.45075	0.017889	0.320867	-0.183015					12.2629	0.901242	1.18641	0.589792
2.45212	0.015217	0.321962	-0.18537					12.2697	0.898422	1.19822	0.580138
2.45348	0.012849	0.323043	-0.185751					12.2765	0.897363	1.21514	0.570061
2.45484	0.009581	0.324217	-0.184618					12.2834	0.893571	1.23315	0.555687
2.4562	0.004152	0.323149	-0.183493					12.2902	0.885383	1.25768	0.550184
2.45756	-0.001525	0.321317	-0.182584					12.297	0.889328	1.28353	0.550458
2.45893	-0.007197	0.319453	-0.182696					12.3038	0.86718	1.28382	0.550402
2.46029	-0.011627	0.317579	-0.184689					12.3106	0.884576	1.26823	0.548505
2.46165	-0.012544	0.31548	-0.187662					12.3174	0.864239	1.26249	0.546419
2.46301	-0.011459	0.312815	-0.190635					12.3242	0.843497	1.259	0.553687
2.46437	-0.010373	0.30989	-0.193193					12.331	0.843586	1.25481	0.564231
2.46574	-0.00963	0.306961	-0.194453					12.3379	0.850606	1.24927	0.567969
2.4671	-0.00958	0.304335	-0.194823					12.3447	0.850821	1.24485	0.567181
2.46846	-0.009566	0.303563	-0.195056					12.3515	0.842785	1.23967	0.558077
2.46982	-0.009437	0.303024	-0.195289					12.3583	0.831901	1.21563	0.547149
2.47119	-0.009307	0.302463	-0.196307					12.3651	0.818827	1.18945	0.537967
2.47255	-0.006387	0.301881	-0.195715					12.3719	0.825149	1.19323	0.535776
2.47391	-0.002792	0.300964	-0.194664					12.3787	0.81927	1.20006	0.544241
2.47527	0.0007	0.298866	-0.193616					12.3855	0.82767	1.18594	0.539806
2.47663	0.003881	0.295675	-0.191195					12.3924	0.843585	1.18178	0.534548
2.478	0.006941	0.292486	-0.186812					12.3992	0.845604	1.19473	0.527083
2.47936	0.00714	0.289414	-0.183903					12.406	0.842666	1.22596	0.539642
2.48072	0.004945	0.287187	-0.180996					12.4128	0.865227	1.25239	0.561871
2.48208	0.002314	0.286269	-0.178419					12.4196	0.904729	1.2693	0.586731
2.48345	-0.000312	0.285729	-0.178443					12.4264	0.931679	1.28538	0.591274
2.48481	-0.002297	0.285191	-0.178479					12.4332	0.956963	1.30211	0.598732
2.48617	-0.003097	0.285539	-0.178407					12.44	0.974669	1.30643	0.598189
2.48753	-0.003594	0.286699	-0.178336					12.4469	1.01052	1.32193	0.602799
2.48889	-0.004075	0.287579	-0.178411					12.4537	1.04319	1.32467	0.617482
2.49026	-0.004557	0.28846	-0.178839					12.4605	1.05714	1.33845	0.625371
2.49162	-0.002766	0.289761	-0.1793					12.4673	1.08112	1.35329	0.638183
2.49298	0.001016	0.29121	-0.179762					12.4741	1.11461	1.35506	0.643545
2.49434	0.004881	0.291156	-0.180528					12.4809	1.11966	1.36096	0.645829
2.49571	0.008711	0.290163	-0.183014					12.4877	1.11917	1.3813	0.649812
2.49707	0.011604	0.289168	-0.187261					12.4945	1.13188	1.40854	0.655329
2.49843	0.01212	0.2862	-0.191855					12.5014	1.15415	1.4361	0.658224
2.49979	0.012268	0.282294	-0.196448					12.5082	1.16476	1.47527	0.662808
2.50115	0.012416	0.278569	-0.20107					12.515	1.14891	1.49733	0.669668
2.50252	0.012352	0.274908	-0.204692					12.5218	1.12948	1.53387	0.671742
2.50388	0.010682	0.271437	-0.207866					12.5286	1.11707	1.56761	0.674315
2.50524	0.006718	0.269168	-0.211032					12.5354	1.10607	1.60429	0.674598
2.5066	0.002752	0.268289	-0.212978					12.5422	1.10283	1.6166	0.675552
2.50797	-0.001157	0.267765	-0.208735					12.549	1.11341	1.65473	0.681097
2.50933	-0.003954	0.267221	-0.202703					12.5559	1.13766	1.69053	0.692927
2.51069	-0.004485	0.266363	-0.197131					12.5627	1.14299	1.7279	0.717254
2.51205	-0.004577	0.26406	-0.191219					12.5695	1.14621	1.7652	0.74205
2.51342	-0.004669	0.259725	-0.186672					12.5763	1.17411	1.79813	0.756876
2.51478	-0.00529	0.254845	-0.183816					12.5831	1.20685	1.84471	0.768451
2.51614	-0.00753	0.249946	-0.181185					12.5899	1.23232	1.89537	0.788235
2.5175	-0.010962	0.243996	-0.178561					12.5967	1.25449	1.92785	0.807757
2.51886	-0.01448	0.239116	-0.176019					12.6036	1.27341	1.97035	0.826275
2.52023	-0.017996	0.234923	-0.176405					12.6104	1.28234	2.02763	0.828752
2.52159	-0.019275	0.230795	-0.178225					12.6172	1.30934	2.06997	0.826244
2.52295	-0.018068	0.2268	-0.180044					12.624	1.32231	2.11503	0.8351
2.52431	-0.016451	0.223485	-0.181717					12.6308	1.35654	2.15719	0.837976
2.52567	-0.014835	0.220589	-0.181906					12.6376	1.39453	2.20111	0.844654
2.52704	-0.013887	0.217699	-0.178823					12.6444	1.41172	2.24571	0.864959
2.5284	-0.014614	0.214833	-0.175053					12.6512	1.44825	2.29243	0.893371
2.52976	-0.015011	0.212179	-0.171293					12.6581	1.47173	2.35021	0.917946
2.53112	-0.014935	0.207756	-0.167936					12.6649	1.50185	2.40835	0.938658
2.53248	-0.014855	0.201434	-0.165871					12.6717	1.54103	2.45992	0.964421
2.53385	-0.015083	0.195092	-0.164714					12.6785	1.57693	2.51217	0.999637
2.53521	-0.01793	0.188803	-0.163557					12.6853	1.59167	2.56315	1.03367
2.53657	-0.022268	0.183359	-0.162549					12.6921	1.60619	2.61611	1.06826
2.53793	-0.026606	0.181863	-0.164017					12.6989	1.62012	2.67651	1.10232
2.5393	-0.030943	0.18079	-0.168142					12.7057	1.62997	2.73915	1.13684
2.54066	-0.033178	0.17985	-0.172915					12.7126	1.64994	2.80564	1.1689
2.54202	-0.033523	0.1798	-0.177714					12.7194	1.67327	2.88107	1.19648
2.54338	-0.033501	0.181031	-0.181324					12.7262	1.70636	2.95554	1.23229
2.54474	-0.033479	0.182428	-0.17979					12.733	1.73064	3.03763	1.28366
2.54611	-0.032557	0.183817	-0.176463					12.7398	1.76102	3.12345	1.33973
2.54747	-0.028878	0.184745	-0.173034					12.7466	1.80364	3.20844	1.39418
2.54883	-0.024417	0.184029	-0.169611					12.7534	1.84886	3.29041	1.44551
2.55019	-0.019899	0.181842	-0.166993					12.7602	1.89874	3.38284	1.49975
2.55156	-0.015404	0.179296	-0.163751					12.7671	1.95105	3.47632	1.56553
2.55292	-0.011483	0.176758	-0.160509					12.7739	2.00126	3.57614	1.631
2.55428	-0.008355	0.17445	-0.157243					12.7807	2.05143	3.68119	1.71083
2.55564	-0.00525	0.172423	-0.154151					12.7875	2.11427	3.77343	1.78905
2.55701	-0.002162	0.170376	-0.15251					12.7943	2.1867	3.86308	1.86533
2.55837	0.00036	0.168382	-0.15143					12.8011	2.26244	3.95193	1.91992
2.55973	0.000992	0.16714	-0.150347					12.8079	2.33519	4.03432	1.98829
2.56109	0.001432	0.167679	-0.148777					12.8147	2.40851	4.11129	2.05796
2.56245	0.001873	0.16998	-0.146087					12.8216	2.48517	4.20602	2.14141
2.56382	0.002423	0.172515	-0.143582					12.8284	2.55781	4.31096	2.23591
2.56518	0.003261	0.175045	-0.140908					12.8352	2.62706	4.41382	2.32449
2.56654	0.003281	0.177166	-0.138199					12.842	2.70597	4.50913	2.40998
2.5679	0.003301	0.179708	-0.135916					12.8488	2.78413	4.60389	2.49551
2.56927	0.00332	0.183375	-0.134005					12.8556	2.85598	4.69918	2.59426
2.57063	0.004219	0.187264	-0.131551					12.8624	2.93223	4.79699	2.69624
2.57199	0.007395	0.190944	-0.129091					12.8692	3.00829	4.9052	2.80513
2.57335	0.011144	0.193591	-0.127075					12.8761	3.06961	5.03146	2.91433
2.57471	0.014896	0.195725	-0.125801					12.8829	3.14353	5.16392	3.03307
2.57608	0.018476	0.197916	-0.124695					12.8897	3.21611	5.28444	3.14275
2.57744	0.020305	0.200108	-0.123538					12.8965	3.29467	5.38827	3.26107
2.5788	0.019872	0.203236	-0.122381					12.9033	3.37044	5.50306	3.39183
2.58016	0.019064	0.207175	-0.121224					12.9101	3.45553	5.62259	3.52556
2.58153	0.018255	0.210518	-0.122093					12.9169	3.5433	5.74037	3.66006
2.58289	0.017682	0.213585	-0.123797					12.9237	3.62679	5.86677	3.7963
2.58425	0.016935	0.216651	-0.125505					12.9306	3.7207	5.98681	3.94129
2.58561	0.015693	0.218193	-0.126666					12.9374	3.81924	6.10392	4.10181
2.58697	0.014409	0.218983	-0.125711					12.9442	3.91652	6.23104	4.2571
2.58834	0.013068	0.219693	-0.12374					12.951	4.01506	6.36772	4.41406
2.5897	0.013086	0.220412	-0.121687					12.9578	4.10818	6.5023	4.58238
2.59106	0.015692	0.221047	-0.119674					12.9646	4.2	6.64483	4.7406
2.59242	0.019359	0.221372	-0.119823					12.9714	4.2986	6.78584	4.91001
2.59379	0.023022	0.221741	-0.120587					12.9783	4.38916	6.91983	5.09343
2.59515	0.02534	0.222111	-0.121321					12.9851	4.46579	7.05282	5.27526
2.59651	0.026002	0.222523	-0.122027					12.9919	4.54161	7.18187	5.4725
2.59787	0.026201	0.225107	-0.122345					12.9987	4.61021	7.31431	5.67751
2.59923	0.026401	0.231666	-0.121832					13.0055	4.68597	7.44571	5.87784
2.6006	0.0266	0.238747	-0.12141					13.0123	4.7623	7.56767	6.09542
2.60196	0.029212	0.245813	-0.120988					13.0191	4.85172	7.68573	6.32135
2.60332	0.032329	0.252235	-0.119932					13.0259	4.94384	7.80308	6.54642
2.60468	0.035311	0.254337	-0.116601					13.0328	5.02611	7.91399	6.78274
2.60604	0.038298	0.254782	-0.111291					13.0396	5.11461	8.02508	7.02057
2.60741	0.040498	0.255226	-0.105667					13.0464	5.20933	8.14155	7.26776
2.60877	0.041241	0.255648	-0.100035					13.0532	5.31494	8.25351	7.52028
2.61013	0.041735	0.255766	-0.097177					13.06	5.42599	8.36146	7.76466
2.61149	0.042225	0.254918	-0.097222					13.0668	5.53833	8.47616	8.01197
2.61286	0.042715	0.253369	-0.09785					13.0736	5.65385	8.58526	8.26955
2.61422	0.041843	0.251877	-0.098474					13.0804	5.75647	8.68889	8.53035
2.61558	0.040245	0.250467	-0.099287					13.0873	5.84658	8.79557	8.7973
2.61694	0.038636	0.249825	-0.101057					13.0941	5.95104	8.90314	9.07537
2.6183	0.037034	0.247671	-0.103854					13.1009	6.06343	9.00587	9.35756
2.61967	0.035688	0.244783	-0.106959					13.1077	6.17145	9.11899	9.63143
2.62103	0.035402	0.241896	-0.110065					13.1145	6.28155	9.21855	9.90512
2.62239	0.035504	0.239126	-0.111954					13.1213	6.38982	9.31344	10.1818
2.62375	0.035605	0.237714	-0.111048					13.1281	6.49333	9.41244	10.4725
2.62512	0.035766	0.238668	-0.109083					13.1349	6.59605	9.5155	10.7769
2.62648	0.036286	0.239621	-0.10704					13.1418	6.70148	9.61328	11.0848
2.62784	0.037199	0.240432	-0.104984					13.1486	6.80961	9.7122	11.3963
2.6292	0.038138	0.240595	-0.102397					13.1554	6.90999	9.81035	11.6922
2.63056	0.039074	0.239727	-0.100769					13.1622	7.01178	9.91634	11.9803
2.63193	0.040286	0.238293	-0.099146					13.169	7.11087	10.0107	12.2818
2.63329	0.041663	0.236857	-0.097591					13.1758	7.20577	10.094	12.586
2.63465	0.042187	0.23447	-0.096667					13.1826	7.29627	10.1884	12.8855
2.63601	0.042692	0.2316	-0.096436					13.1894	7.39173	10.2818	13.2014
2.63738	0.043006	0.229429	-0.096193					13.1963	7.4966	10.3726	13.5123
2.63874	0.042439	0.227436	-0.095951					13.2031	7.59124	10.4485	13.8226
2.6401	0.040329	0.225417	-0.095852					13.2099	7.67912	10.5343	14.1389
2.64146	0.037896	0.223218	-0.096288					13.2167	7.77059	10.6113	14.4409
2.64283	0.035458	0.220659	-0.097168					13.2235	7.8624	10.6895	14.7588
2.64419	0.034092	0.217944	-0.098121					13.2303	7.94323	10.7302	15.0839
2.64555	0.035165	0.215232	-0.09892					13.2371	8.02017	10.7751	15.4062
2.64691	0.037207	0.213569	-0.098006					13.2439	8.09808	10.829	15.7318
2.64827	0.039257	0.213509	-0.095386					13.2508	8.18684	10.8883	16.0618
2.64963	0.041421	0.214308	-0.092564					13.2576	8.27571	10.9512	16.39
2.651	0.044106	0.21525	-0.089749					13.2644	8.35585	11.0087	16.7109
2.65236	0.047041	0.216195	-0.08745					13.2712	8.43783	11.0646	17.0256
2.65372	0.049848	0.217104	-0.086072					13.278	8.52142	11.1181	17.3477
2.65508	0.052654	0.217139	-0.085044					13.2848	8.59018	11.1717	17.68
2.65645	0.053467	0.216894	-0.084049					13.2916	8.66116	11.2106	18.0012
2.65781	0.052139	0.216631	-0.083052					13.2984	8.72813	11.2718	18.3175
2.65917	0.050588	0.216327	-0.082305					13.3053	8.79243	11.3192	18.6366
2.66053	0.049171	0.216427	-0.081233					13.3121	8.85483	11.3509	18.9596
2.66189	0.047753	0.217695	-0.080123					13.3189	8.89916	11.3813	19.2732
2.66326	0.046202	0.219036	-0.079018					13.3257	8.94062	11.4066	19.5876
2.66462	0.045009	0.220353	-0.077874					13.3325	8.99536	11.4149	19.8927
2.66598	0.043949	0.219561	-0.077063					13.3393	9.03918	11.4196	20.186
2.66734	0.042894	0.217884	-0.076817					13.3461	9.06948	11.424	20.4813
2.66871	0.042027	0.215724	-0.076589					13.353	9.09877	11.425	20.7653
2.67007	0.041399	0.213477	-0.076428					13.3598	9.1212	11.4208	21.0459
2.67143	0.040399	0.211391	-0.077597					13.3666	9.15371	11.4098	21.3212
2.67279	0.039347	0.210725	-0.078844					13.3734	9.18027	11.4017	21.5976
2.67415	0.038302	0.209329	-0.079985					13.3802	9.20112	11.399	21.8726
2.67552	0.037329	0.207918	-0.081099					13.387	9.22196	11.3901	22.141
2.67688	0.03515	0.206539	-0.081907					13.3938	9.22937	11.378	22.4157
2.67824	0.03211	0.205908	-0.082348					13.4006	9.22001	11.3673	22.6834
2.6796	0.029072	0.206115	-0.083438					13.4075	9.2194	11.3491	22.9457
2.68097	0.026095	0.206037	-0.084531					13.4143	9.22502	11.3197	23.2061
2.68233	0.023559	0.205959	-0.085409					13.4211	9.22099	11.2904	23.4693
2.68369	0.022107	0.206235	-0.085151					13.4279	9.21752	11.2667	23.7231
2.68505	0.020764	0.208504	-0.083522					13.4347	9.2098	11.2491	23.9622
2.68642	0.019339	0.211491	-0.081522					13.4415	9.20512	11.2276	24.1875
2.68778	0.017664	0.214464	-0.079523					13.4483	9.19332	11.201	24.4062
2.68914	0.016819	0.217339	-0.078926					13.4551	9.18576	11.1677	24.6157
2.6905	0.017499	0.218995	-0.080867					13.462	9.17957	11.1288	24.8149
2.69186	0.018196	0.217912	-0.083701					13.4688	9.17816	11.0764	25.0149
2.69323	0.018901	0.216225	-0.086536					13.4756	9.17705	11.0215	25.2088
2.69459	0.019	0.214539	-0.089192					13.4824	9.1847	10.9679	25.3903
2.69595	0.017166	0.213093	-0.090575					13.4892	9.19427	10.928	25.5653
2.69731	0.014617	0.212805	-0.091002					13.496	9.1796	10.8814	25.743
2.69868	0.012208	0.214339	-0.091296					13.5028	9.17562	10.8378	25.9228
2.70004	0.010572	0.216792	-0.091589					13.5096	9.16915	10.7813	26.0943
2.7014	0.01136	0.219244	-0.091897					13.5165	9.16834	10.718	26.2568
2.70276	0.015543	0.221036	-0.092424					13.5233	9.16185	10.6582	26.406
2.70412	0.019728	0.221377	-0.093049					13.5301	9.13566	10.6123	26.5541
2.70549	0.024329	0.220815	-0.093673					13.5369	9.11519	10.5738	26.6967
2.70685	0.029121	0.220047	-0.094264					13.5437	9.10027	10.5389	26.8324
2.70821	0.032215	0.219335	-0.094944					13.5505	9.08841	10.4948	26.9518
2.70957	0.033955	0.218975	-0.097318					13.5573	9.07875	10.4203	27.0646
2.71094	0.035646	0.219437	-0.099686					13.5641	9.07428	10.3702	27.1806
2.7123	0.036824	0.220314	-0.102087					13.571	9.05704	10.3109	27.2768
2.71366	0.037388	0.221191	-0.104683					13.5778	9.02699	10.2593	27.3654
2.71502	0.037759	0.221711	-0.107488					13.5846	8.99737	10.1919	27.4493
2.71638	0.038095	0.220422	-0.110216					13.5914	8.97585	10.1366	27.5216
2.71775	0.038596	0.21708	-0.112941					13.5982	8.94752	10.0655	27.5859
2.71911	0.03941	0.213264	-0.115584					13.605	8.90334	9.99417	27.6349
2.72047	0.040483	0.209703	-0.117128					13.6118	8.84252	9.93012	27.6776
[truncated: 15,742 more rows]
