# Supplementary material for: Structure of SALL4 zinc finger domain reveals link between AT-rich DNA binding and Okihiro syndrome
Source: Life Sci Alliance. 2023 Jan 12;6(3):e202201588. doi: 10.26508/lsa.202201588 (PMC9838217; doi:10.26508/lsa.202201588)
Supplement: Supplementary file 14 [file LSA-2022-01588_Supplemental_Data_1.xlsx]

## Sheet: 6-mer motif analysis
cycle	protein	kmer	AT nucleotides	consecutive AT nucleotides	fold-change (vs cycle 0)	Standard deviation
0	None	AAAAAA	6	6	1	0
0	None	AAAAAC	5	5	1	0
0	None	AAAAAG	5	5	1	0
0	None	AAAAAT	6	6	1	0
0	None	AAAACA	5	4	1	0
0	None	AAAACC	4	4	1	0
0	None	AAAACG	4	4	1	0
0	None	AAAACT	5	4	1	0
0	None	AAAAGA	5	4	1	0
0	None	AAAAGC	4	4	1	0
0	None	AAAAGG	4	4	1	0
0	None	AAAAGT	5	4	1	0
0	None	AAAATA	6	6	1	0
0	None	AAAATC	5	5	1	0
0	None	AAAATG	5	5	1	0
0	None	AAAATT	6	6	1	0
0	None	AAACAA	5	3	1	0
0	None	AAACAC	4	3	1	0
0	None	AAACAG	4	3	1	0
0	None	AAACAT	5	3	1	0
0	None	AAACCA	4	3	1	0
0	None	AAACCC	3	3	1	0
0	None	AAACCG	3	3	1	0
0	None	AAACCT	4	3	1	0
0	None	AAACGA	4	3	1	0
0	None	AAACGC	3	3	1	0
0	None	AAACGG	3	3	1	0
0	None	AAACGT	4	3	1	0
0	None	AAACTA	5	3	1	0
0	None	AAACTC	4	3	1	0
0	None	AAACTG	4	3	1	0
0	None	AAACTT	5	3	1	0
0	None	AAAGAA	5	3	1	0
0	None	AAAGAC	4	3	1	0
0	None	AAAGAG	4	3	1	0
0	None	AAAGAT	5	3	1	0
0	None	AAAGCA	4	3	1	0
0	None	AAAGCC	3	3	1	0
0	None	AAAGCG	3	3	1	0
0	None	AAAGCT	4	3	1	0
0	None	AAAGGA	4	3	1	0
0	None	AAAGGC	3	3	1	0
0	None	AAAGGG	3	3	1	0
0	None	AAAGGT	4	3	1	0
0	None	AAAGTA	5	3	1	0
0	None	AAAGTC	4	3	1	0
0	None	AAAGTG	4	3	1	0
0	None	AAAGTT	5	3	1	0
0	None	AAATAA	6	6	1	0
0	None	AAATAC	5	5	1	0
0	None	AAATAG	5	5	1	0
0	None	AAATAT	6	6	1	0
0	None	AAATCA	5	4	1	0
0	None	AAATCC	4	4	1	0
0	None	AAATCG	4	4	1	0
0	None	AAATCT	5	4	1	0
0	None	AAATGA	5	4	1	0
0	None	AAATGC	4	4	1	0
0	None	AAATGG	4	4	1	0
0	None	AAATGT	5	4	1	0
0	None	AAATTA	6	6	1	0
0	None	AAATTC	5	5	1	0
0	None	AAATTG	5	5	1	0
0	None	AAATTT	6	6	1	0
0	None	AACAAA	5	3	1	0
0	None	AACAAC	4	2	1	0
0	None	AACAAG	4	2	1	0
0	None	AACAAT	5	3	1	0
0	None	AACACA	4	2	1	0
0	None	AACACC	3	2	1	0
0	None	AACACG	3	2	1	0
0	None	AACACT	4	2	1	0
0	None	AACAGA	4	2	1	0
0	None	AACAGC	3	2	1	0
0	None	AACAGG	3	2	1	0
0	None	AACAGT	4	2	1	0
0	None	AACATA	5	3	1	0
0	None	AACATC	4	2	1	0
0	None	AACATG	4	2	1	0
0	None	AACATT	5	3	1	0
0	None	AACCAA	4	2	1	0
0	None	AACCAC	3	2	1	0
0	None	AACCAG	3	2	1	0
0	None	AACCAT	4	2	1	0
0	None	AACCCA	3	2	1	0
0	None	AACCCC	2	2	1	0
0	None	AACCCG	2	2	1	0
0	None	AACCCT	3	2	1	0
0	None	AACCGA	3	2	1	0
0	None	AACCGC	2	2	1	0
0	None	AACCGG	2	2	1	0
0	None	AACCGT	3	2	1	0
0	None	AACCTA	4	2	1	0
0	None	AACCTC	3	2	1	0
0	None	AACCTG	3	2	1	0
0	None	AACCTT	4	2	1	0
0	None	AACGAA	4	2	1	0
0	None	AACGAC	3	2	1	0
0	None	AACGAG	3	2	1	0
0	None	AACGAT	4	2	1	0
0	None	AACGCA	3	2	1	0
0	None	AACGCC	2	2	1	0
0	None	AACGCG	2	2	1	0
0	None	AACGCT	3	2	1	0
0	None	AACGGA	3	2	1	0
0	None	AACGGC	2	2	1	0
0	None	AACGGG	2	2	1	0
0	None	AACGGT	3	2	1	0
0	None	AACGTA	4	2	1	0
0	None	AACGTC	3	2	1	0
0	None	AACGTG	3	2	1	0
0	None	AACGTT	4	2	1	0
0	None	AACTAA	5	3	1	0
0	None	AACTAC	4	2	1	0
0	None	AACTAG	4	2	1	0
0	None	AACTAT	5	3	1	0
0	None	AACTCA	4	2	1	0
0	None	AACTCC	3	2	1	0
0	None	AACTCG	3	2	1	0
0	None	AACTCT	4	2	1	0
0	None	AACTGA	4	2	1	0
0	None	AACTGC	3	2	1	0
0	None	AACTGG	3	2	1	0
0	None	AACTGT	4	2	1	0
0	None	AACTTA	5	3	1	0
0	None	AACTTC	4	2	1	0
0	None	AACTTG	4	2	1	0
0	None	AAGAAA	5	3	1	0
0	None	AAGAAC	4	2	1	0
0	None	AAGAAG	4	2	1	0
0	None	AAGAAT	5	3	1	0
0	None	AAGACA	4	2	1	0
0	None	AAGACC	3	2	1	0
0	None	AAGACG	3	2	1	0
0	None	AAGACT	4	2	1	0
0	None	AAGAGA	4	2	1	0
0	None	AAGAGC	3	2	1	0
0	None	AAGAGG	3	2	1	0
0	None	AAGAGT	4	2	1	0
0	None	AAGATA	5	3	1	0
0	None	AAGATC	4	2	1	0
0	None	AAGATG	4	2	1	0
0	None	AAGATT	5	3	1	0
0	None	AAGCAA	4	2	1	0
0	None	AAGCAC	3	2	1	0
0	None	AAGCAG	3	2	1	0
0	None	AAGCAT	4	2	1	0
0	None	AAGCCA	3	2	1	0
0	None	AAGCCC	2	2	1	0
0	None	AAGCCG	2	2	1	0
0	None	AAGCCT	3	2	1	0
0	None	AAGCGA	3	2	1	0
0	None	AAGCGC	2	2	1	0
0	None	AAGCGG	2	2	1	0
0	None	AAGCGT	3	2	1	0
0	None	AAGCTA	4	2	1	0
0	None	AAGCTC	3	2	1	0
0	None	AAGCTG	3	2	1	0
0	None	AAGCTT	4	2	1	0
0	None	AAGGAA	4	2	1	0
0	None	AAGGAC	3	2	1	0
0	None	AAGGAG	3	2	1	0
0	None	AAGGAT	4	2	1	0
0	None	AAGGCA	3	2	1	0
0	None	AAGGCC	2	2	1	0
0	None	AAGGCG	2	2	1	0
0	None	AAGGCT	3	2	1	0
0	None	AAGGGA	3	2	1	0
0	None	AAGGGC	2	2	1	0
0	None	AAGGGG	2	2	1	0
0	None	AAGGGT	3	2	1	0
0	None	AAGGTA	4	2	1	0
0	None	AAGGTC	3	2	1	0
0	None	AAGGTG	3	2	1	0
0	None	AAGTAA	5	3	1	0
0	None	AAGTAC	4	2	1	0
0	None	AAGTAG	4	2	1	0
0	None	AAGTAT	5	3	1	0
0	None	AAGTCA	4	2	1	0
0	None	AAGTCC	3	2	1	0
0	None	AAGTCG	3	2	1	0
0	None	AAGTCT	4	2	1	0
0	None	AAGTGA	4	2	1	0
0	None	AAGTGC	3	2	1	0
0	None	AAGTGG	3	2	1	0
0	None	AAGTGT	4	2	1	0
0	None	AAGTTA	5	3	1	0
0	None	AAGTTC	4	2	1	0
0	None	AAGTTG	4	2	1	0
0	None	AATAAA	6	6	1	0
0	None	AATAAC	5	5	1	0
0	None	AATAAG	5	5	1	0
0	None	AATAAT	6	6	1	0
0	None	AATACA	5	4	1	0
0	None	AATACC	4	4	1	0
0	None	AATACG	4	4	1	0
0	None	AATACT	5	4	1	0
0	None	AATAGA	5	4	1	0
0	None	AATAGC	4	4	1	0
0	None	AATAGG	4	4	1	0
0	None	AATAGT	5	4	1	0
0	None	AATATA	6	6	1	0
0	None	AATATC	5	5	1	0
0	None	AATATG	5	5	1	0
0	None	AATATT	6	6	1	0
0	None	AATCAA	5	3	1	0
0	None	AATCAC	4	3	1	0
0	None	AATCAG	4	3	1	0
0	None	AATCAT	5	3	1	0
0	None	AATCCA	4	3	1	0
0	None	AATCCC	3	3	1	0
0	None	AATCCG	3	3	1	0
0	None	AATCCT	4	3	1	0
0	None	AATCGA	4	3	1	0
0	None	AATCGC	3	3	1	0
0	None	AATCGG	3	3	1	0
0	None	AATCGT	4	3	1	0
0	None	AATCTA	5	3	1	0
0	None	AATCTC	4	3	1	0
0	None	AATCTG	4	3	1	0
0	None	AATGAA	5	3	1	0
0	None	AATGAC	4	3	1	0
0	None	AATGAG	4	3	1	0
0	None	AATGAT	5	3	1	0
0	None	AATGCA	4	3	1	0
0	None	AATGCC	3	3	1	0
0	None	AATGCG	3	3	1	0
0	None	AATGCT	4	3	1	0
0	None	AATGGA	4	3	1	0
0	None	AATGGC	3	3	1	0
0	None	AATGGG	3	3	1	0
0	None	AATGGT	4	3	1	0
0	None	AATGTA	5	3	1	0
0	None	AATGTC	4	3	1	0
0	None	AATGTG	4	3	1	0
0	None	AATTAA	6	6	1	0
0	None	AATTAC	5	5	1	0
0	None	AATTAG	5	5	1	0
0	None	AATTAT	6	6	1	0
0	None	AATTCA	5	4	1	0
0	None	AATTCC	4	4	1	0
0	None	AATTCG	4	4	1	0
0	None	AATTCT	5	4	1	0
0	None	AATTGA	5	4	1	0
0	None	AATTGC	4	4	1	0
0	None	AATTGG	4	4	1	0
0	None	AATTGT	5	4	1	0
0	None	AATTTA	6	6	1	0
0	None	AATTTC	5	5	1	0
0	None	AATTTG	5	5	1	0
0	None	ACAAAA	5	4	1	0
0	None	ACAAAC	4	3	1	0
0	None	ACAAAG	4	3	1	0
0	None	ACAAAT	5	4	1	0
0	None	ACAACA	4	2	1	0
0	None	ACAACC	3	2	1	0
0	None	ACAACG	3	2	1	0
0	None	ACAACT	4	2	1	0
0	None	ACAAGA	4	2	1	0
0	None	ACAAGC	3	2	1	0
0	None	ACAAGG	3	2	1	0
0	None	ACAAGT	4	2	1	0
0	None	ACAATA	5	4	1	0
0	None	ACAATC	4	3	1	0
0	None	ACAATG	4	3	1	0
0	None	ACACAA	4	2	1	0
0	None	ACACAC	3	1	1	0
0	None	ACACAG	3	1	1	0
0	None	ACACAT	4	2	1	0
0	None	ACACCA	3	1	1	0
0	None	ACACCC	2	1	1	0
0	None	ACACCG	2	1	1	0
0	None	ACACCT	3	1	1	0
0	None	ACACGA	3	1	1	0
0	None	ACACGC	2	1	1	0
0	None	ACACGG	2	1	1	0
0	None	ACACGT	3	1	1	0
0	None	ACACTA	4	2	1	0
0	None	ACACTC	3	1	1	0
0	None	ACACTG	3	1	1	0
0	None	ACAGAA	4	2	1	0
0	None	ACAGAC	3	1	1	0
0	None	ACAGAG	3	1	1	0
0	None	ACAGAT	4	2	1	0
0	None	ACAGCA	3	1	1	0
0	None	ACAGCC	2	1	1	0
0	None	ACAGCG	2	1	1	0
0	None	ACAGCT	3	1	1	0
0	None	ACAGGA	3	1	1	0
0	None	ACAGGC	2	1	1	0
0	None	ACAGGG	2	1	1	0
0	None	ACAGGT	3	1	1	0
0	None	ACAGTA	4	2	1	0
0	None	ACAGTC	3	1	1	0
0	None	ACAGTG	3	1	1	0
0	None	ACATAA	5	4	1	0
0	None	ACATAC	4	3	1	0
0	None	ACATAG	4	3	1	0
0	None	ACATAT	5	4	1	0
0	None	ACATCA	4	2	1	0
0	None	ACATCC	3	2	1	0
0	None	ACATCG	3	2	1	0
0	None	ACATCT	4	2	1	0
0	None	ACATGA	4	2	1	0
0	None	ACATGC	3	2	1	0
0	None	ACATGG	3	2	1	0
0	None	ACATGT	4	2	1	0
0	None	ACATTA	5	4	1	0
0	None	ACATTC	4	3	1	0
0	None	ACATTG	4	3	1	0
0	None	ACCAAA	4	3	1	0
0	None	ACCAAC	3	2	1	0
0	None	ACCAAG	3	2	1	0
0	None	ACCAAT	4	3	1	0
0	None	ACCACA	3	1	1	0
0	None	ACCACC	2	1	1	0
0	None	ACCACG	2	1	1	0
0	None	ACCACT	3	1	1	0
0	None	ACCAGA	3	1	1	0
0	None	ACCAGC	2	1	1	0
0	None	ACCAGG	2	1	1	0
0	None	ACCAGT	3	1	1	0
0	None	ACCATA	4	3	1	0
0	None	ACCATC	3	2	1	0
0	None	ACCATG	3	2	1	0
0	None	ACCCAA	3	2	1	0
0	None	ACCCAC	2	1	1	0
0	None	ACCCAG	2	1	1	0
0	None	ACCCAT	3	2	1	0
0	None	ACCCCA	2	1	1	0
0	None	ACCCCC	1	1	1	0
0	None	ACCCCG	1	1	1	0
0	None	ACCCCT	2	1	1	0
0	None	ACCCGA	2	1	1	0
0	None	ACCCGC	1	1	1	0
0	None	ACCCGG	1	1	1	0
0	None	ACCCGT	2	1	1	0
0	None	ACCCTA	3	2	1	0
0	None	ACCCTC	2	1	1	0
0	None	ACCCTG	2	1	1	0
0	None	ACCGAA	3	2	1	0
0	None	ACCGAC	2	1	1	0
0	None	ACCGAG	2	1	1	0
0	None	ACCGAT	3	2	1	0
0	None	ACCGCA	2	1	1	0
0	None	ACCGCC	1	1	1	0
0	None	ACCGCG	1	1	1	0
0	None	ACCGCT	2	1	1	0
0	None	ACCGGA	2	1	1	0
0	None	ACCGGC	1	1	1	0
0	None	ACCGGG	1	1	1	0
0	None	ACCGGT	2	1	1	0
0	None	ACCGTA	3	2	1	0
0	None	ACCGTC	2	1	1	0
0	None	ACCGTG	2	1	1	0
0	None	ACCTAA	4	3	1	0
0	None	ACCTAC	3	2	1	0
0	None	ACCTAG	3	2	1	0
0	None	ACCTAT	4	3	1	0
0	None	ACCTCA	3	1	1	0
0	None	ACCTCC	2	1	1	0
0	None	ACCTCG	2	1	1	0
0	None	ACCTCT	3	1	1	0
0	None	ACCTGA	3	1	1	0
0	None	ACCTGC	2	1	1	0
0	None	ACCTGG	2	1	1	0
0	None	ACCTTA	4	3	1	0
0	None	ACCTTC	3	2	1	0
0	None	ACCTTG	3	2	1	0
0	None	ACGAAA	4	3	1	0
0	None	ACGAAC	3	2	1	0
0	None	ACGAAG	3	2	1	0
0	None	ACGAAT	4	3	1	0
0	None	ACGACA	3	1	1	0
0	None	ACGACC	2	1	1	0
0	None	ACGACG	2	1	1	0
0	None	ACGACT	3	1	1	0
0	None	ACGAGA	3	1	1	0
0	None	ACGAGC	2	1	1	0
0	None	ACGAGG	2	1	1	0
0	None	ACGAGT	3	1	1	0
0	None	ACGATA	4	3	1	0
0	None	ACGATC	3	2	1	0
0	None	ACGATG	3	2	1	0
0	None	ACGCAA	3	2	1	0
0	None	ACGCAC	2	1	1	0
0	None	ACGCAG	2	1	1	0
0	None	ACGCAT	3	2	1	0
0	None	ACGCCA	2	1	1	0
0	None	ACGCCC	1	1	1	0
0	None	ACGCCG	1	1	1	0
0	None	ACGCCT	2	1	1	0
0	None	ACGCGA	2	1	1	0
0	None	ACGCGC	1	1	1	0
0	None	ACGCGG	1	1	1	0
0	None	ACGCGT	2	1	1	0
0	None	ACGCTA	3	2	1	0
0	None	ACGCTC	2	1	1	0
0	None	ACGCTG	2	1	1	0
0	None	ACGGAA	3	2	1	0
0	None	ACGGAC	2	1	1	0
0	None	ACGGAG	2	1	1	0
0	None	ACGGAT	3	2	1	0
0	None	ACGGCA	2	1	1	0
0	None	ACGGCC	1	1	1	0
0	None	ACGGCG	1	1	1	0
0	None	ACGGCT	2	1	1	0
0	None	ACGGGA	2	1	1	0
0	None	ACGGGC	1	1	1	0
0	None	ACGGGG	1	1	1	0
0	None	ACGGTA	3	2	1	0
0	None	ACGGTC	2	1	1	0
0	None	ACGGTG	2	1	1	0
0	None	ACGTAA	4	3	1	0
0	None	ACGTAC	3	2	1	0
0	None	ACGTAG	3	2	1	0
0	None	ACGTAT	4	3	1	0
0	None	ACGTCA	3	1	1	0
0	None	ACGTCC	2	1	1	0
0	None	ACGTCG	2	1	1	0
0	None	ACGTCT	3	1	1	0
0	None	ACGTGA	3	1	1	0
0	None	ACGTGC	2	1	1	0
0	None	ACGTGG	2	1	1	0
0	None	ACGTTA	4	3	1	0
0	None	ACGTTC	3	2	1	0
0	None	ACGTTG	3	2	1	0
0	None	ACTAAA	5	4	1	0
0	None	ACTAAC	4	3	1	0
0	None	ACTAAG	4	3	1	0
0	None	ACTAAT	5	4	1	0
0	None	ACTACA	4	2	1	0
0	None	ACTACC	3	2	1	0
0	None	ACTACG	3	2	1	0
0	None	ACTACT	4	2	1	0
0	None	ACTAGA	4	2	1	0
0	None	ACTAGC	3	2	1	0
0	None	ACTAGG	3	2	1	0
0	None	ACTAGT	4	2	1	0
0	None	ACTATA	5	4	1	0
0	None	ACTATC	4	3	1	0
0	None	ACTATG	4	3	1	0
0	None	ACTCAA	4	2	1	0
0	None	ACTCAC	3	1	1	0
0	None	ACTCAG	3	1	1	0
0	None	ACTCAT	4	2	1	0
0	None	ACTCCA	3	1	1	0
0	None	ACTCCC	2	1	1	0
0	None	ACTCCG	2	1	1	0
0	None	ACTCCT	3	1	1	0
0	None	ACTCGA	3	1	1	0
0	None	ACTCGC	2	1	1	0
0	None	ACTCGG	2	1	1	0
0	None	ACTCTA	4	2	1	0
0	None	ACTCTC	3	1	1	0
0	None	ACTCTG	3	1	1	0
0	None	ACTGAA	4	2	1	0
0	None	ACTGAC	3	1	1	0
0	None	ACTGAG	3	1	1	0
0	None	ACTGAT	4	2	1	0
0	None	ACTGCA	3	1	1	0
0	None	ACTGCC	2	1	1	0
0	None	ACTGCG	2	1	1	0
0	None	ACTGCT	3	1	1	0
0	None	ACTGGA	3	1	1	0
0	None	ACTGGC	2	1	1	0
0	None	ACTGGG	2	1	1	0
0	None	ACTGTA	4	2	1	0
0	None	ACTGTC	3	1	1	0
0	None	ACTGTG	3	1	1	0
0	None	ACTTAA	5	4	1	0
0	None	ACTTAC	4	3	1	0
0	None	ACTTAG	4	3	1	0
0	None	ACTTAT	5	4	1	0
0	None	ACTTCA	4	2	1	0
0	None	ACTTCC	3	2	1	0
0	None	ACTTCG	3	2	1	0
0	None	ACTTCT	4	2	1	0
0	None	ACTTGA	4	2	1	0
0	None	ACTTGC	3	2	1	0
0	None	ACTTGG	3	2	1	0
0	None	ACTTTA	5	4	1	0
0	None	ACTTTC	4	3	1	0
0	None	ACTTTG	4	3	1	0
0	None	AGAAAA	5	4	1	0
0	None	AGAAAC	4	3	1	0
0	None	AGAAAG	4	3	1	0
0	None	AGAAAT	5	4	1	0
0	None	AGAACA	4	2	1	0
0	None	AGAACC	3	2	1	0
0	None	AGAACG	3	2	1	0
0	None	AGAACT	4	2	1	0
0	None	AGAAGA	4	2	1	0
0	None	AGAAGC	3	2	1	0
0	None	AGAAGG	3	2	1	0
0	None	AGAATA	5	4	1	0
0	None	AGAATC	4	3	1	0
0	None	AGAATG	4	3	1	0
0	None	AGACAA	4	2	1	0
0	None	AGACAC	3	1	1	0
0	None	AGACAG	3	1	1	0
0	None	AGACAT	4	2	1	0
0	None	AGACCA	3	1	1	0
0	None	AGACCC	2	1	1	0
0	None	AGACCG	2	1	1	0
0	None	AGACCT	3	1	1	0
0	None	AGACGA	3	1	1	0
0	None	AGACGC	2	1	1	0
0	None	AGACGG	2	1	1	0
0	None	AGACTA	4	2	1	0
0	None	AGACTC	3	1	1	0
0	None	AGACTG	3	1	1	0
0	None	AGAGAA	4	2	1	0
0	None	AGAGAC	3	1	1	0
0	None	AGAGAG	3	1	1	0
0	None	AGAGAT	4	2	1	0
0	None	AGAGCA	3	1	1	0
0	None	AGAGCC	2	1	1	0
0	None	AGAGCG	2	1	1	0
0	None	AGAGCT	3	1	1	0
0	None	AGAGGA	3	1	1	0
0	None	AGAGGC	2	1	1	0
0	None	AGAGGG	2	1	1	0
0	None	AGAGTA	4	2	1	0
0	None	AGAGTC	3	1	1	0
0	None	AGAGTG	3	1	1	0
0	None	AGATAA	5	4	1	0
0	None	AGATAC	4	3	1	0
0	None	AGATAG	4	3	1	0
0	None	AGATAT	5	4	1	0
0	None	AGATCA	4	2	1	0
0	None	AGATCC	3	2	1	0
0	None	AGATCG	3	2	1	0
0	None	AGATCT	4	2	1	0
0	None	AGATGA	4	2	1	0
0	None	AGATGC	3	2	1	0
0	None	AGATGG	3	2	1	0
0	None	AGATTA	5	4	1	0
0	None	AGATTC	4	3	1	0
0	None	AGATTG	4	3	1	0
0	None	AGCAAA	4	3	1	0
0	None	AGCAAC	3	2	1	0
0	None	AGCAAG	3	2	1	0
0	None	AGCAAT	4	3	1	0
0	None	AGCACA	3	1	1	0
0	None	AGCACC	2	1	1	0
0	None	AGCACG	2	1	1	0
0	None	AGCACT	3	1	1	0
0	None	AGCAGA	3	1	1	0
0	None	AGCAGC	2	1	1	0
0	None	AGCAGG	2	1	1	0
0	None	AGCATA	4	3	1	0
0	None	AGCATC	3	2	1	0
0	None	AGCATG	3	2	1	0
0	None	AGCCAA	3	2	1	0
0	None	AGCCAC	2	1	1	0
0	None	AGCCAG	2	1	1	0
0	None	AGCCAT	3	2	1	0
0	None	AGCCCA	2	1	1	0
0	None	AGCCCC	1	1	1	0
0	None	AGCCCG	1	1	1	0
0	None	AGCCCT	2	1	1	0
0	None	AGCCGA	2	1	1	0
0	None	AGCCGC	1	1	1	0
0	None	AGCCGG	1	1	1	0
0	None	AGCCTA	3	2	1	0
0	None	AGCCTC	2	1	1	0
0	None	AGCCTG	2	1	1	0
0	None	AGCGAA	3	2	1	0
0	None	AGCGAC	2	1	1	0
0	None	AGCGAG	2	1	1	0
0	None	AGCGAT	3	2	1	0
0	None	AGCGCA	2	1	1	0
0	None	AGCGCC	1	1	1	0
0	None	AGCGCG	1	1	1	0
0	None	AGCGCT	2	1	1	0
0	None	AGCGGA	2	1	1	0
0	None	AGCGGC	1	1	1	0
0	None	AGCGGG	1	1	1	0
0	None	AGCGTA	3	2	1	0
0	None	AGCGTC	2	1	1	0
0	None	AGCGTG	2	1	1	0
0	None	AGCTAA	4	3	1	0
0	None	AGCTAC	3	2	1	0
0	None	AGCTAG	3	2	1	0
0	None	AGCTAT	4	3	1	0
0	None	AGCTCA	3	1	1	0
0	None	AGCTCC	2	1	1	0
0	None	AGCTCG	2	1	1	0
0	None	AGCTGA	3	1	1	0
0	None	AGCTGC	2	1	1	0
0	None	AGCTGG	2	1	1	0
0	None	AGCTTA	4	3	1	0
0	None	AGCTTC	3	2	1	0
0	None	AGCTTG	3	2	1	0
0	None	AGGAAA	4	3	1	0
0	None	AGGAAC	3	2	1	0
0	None	AGGAAG	3	2	1	0
0	None	AGGAAT	4	3	1	0
0	None	AGGACA	3	1	1	0
0	None	AGGACC	2	1	1	0
0	None	AGGACG	2	1	1	0
0	None	AGGACT	3	1	1	0
0	None	AGGAGA	3	1	1	0
0	None	AGGAGC	2	1	1	0
0	None	AGGAGG	2	1	1	0
0	None	AGGATA	4	3	1	0
0	None	AGGATC	3	2	1	0
0	None	AGGATG	3	2	1	0
0	None	AGGCAA	3	2	1	0
0	None	AGGCAC	2	1	1	0
0	None	AGGCAG	2	1	1	0
0	None	AGGCAT	3	2	1	0
0	None	AGGCCA	2	1	1	0
0	None	AGGCCC	1	1	1	0
0	None	AGGCCG	1	1	1	0
0	None	AGGCCT	2	1	1	0
0	None	AGGCGA	2	1	1	0
0	None	AGGCGC	1	1	1	0
0	None	AGGCGG	1	1	1	0
0	None	AGGCTA	3	2	1	0
0	None	AGGCTC	2	1	1	0
0	None	AGGCTG	2	1	1	0
0	None	AGGGAA	3	2	1	0
0	None	AGGGAC	2	1	1	0
0	None	AGGGAG	2	1	1	0
0	None	AGGGAT	3	2	1	0
0	None	AGGGCA	2	1	1	0
0	None	AGGGCC	1	1	1	0
0	None	AGGGCG	1	1	1	0
0	None	AGGGGA	2	1	1	0
0	None	AGGGGC	1	1	1	0
0	None	AGGGGG	1	1	1	0
0	None	AGGGTA	3	2	1	0
0	None	AGGGTC	2	1	1	0
0	None	AGGGTG	2	1	1	0
0	None	AGGTAA	4	3	1	0
0	None	AGGTAC	3	2	1	0
0	None	AGGTAG	3	2	1	0
0	None	AGGTAT	4	3	1	0
0	None	AGGTCA	3	1	1	0
0	None	AGGTCC	2	1	1	0
0	None	AGGTCG	2	1	1	0
0	None	AGGTGA	3	1	1	0
0	None	AGGTGC	2	1	1	0
0	None	AGGTGG	2	1	1	0
0	None	AGGTTA	4	3	1	0
0	None	AGGTTC	3	2	1	0
0	None	AGGTTG	3	2	1	0
0	None	AGTAAA	5	4	1	0
0	None	AGTAAC	4	3	1	0
0	None	AGTAAG	4	3	1	0
0	None	AGTAAT	5	4	1	0
0	None	AGTACA	4	2	1	0
0	None	AGTACC	3	2	1	0
0	None	AGTACG	3	2	1	0
0	None	AGTACT	4	2	1	0
0	None	AGTAGA	4	2	1	0
0	None	AGTAGC	3	2	1	0
0	None	AGTAGG	3	2	1	0
0	None	AGTATA	5	4	1	0
0	None	AGTATC	4	3	1	0
0	None	AGTATG	4	3	1	0
0	None	AGTCAA	4	2	1	0
0	None	AGTCAC	3	1	1	0
0	None	AGTCAG	3	1	1	0
0	None	AGTCAT	4	2	1	0
0	None	AGTCCA	3	1	1	0
0	None	AGTCCC	2	1	1	0
0	None	AGTCCG	2	1	1	0
0	None	AGTCGA	3	1	1	0
0	None	AGTCGC	2	1	1	0
0	None	AGTCGG	2	1	1	0
0	None	AGTCTA	4	2	1	0
0	None	AGTCTC	3	1	1	0
0	None	AGTCTG	3	1	1	0
0	None	AGTGAA	4	2	1	0
0	None	AGTGAC	3	1	1	0
0	None	AGTGAG	3	1	1	0
0	None	AGTGAT	4	2	1	0
0	None	AGTGCA	3	1	1	0
0	None	AGTGCC	2	1	1	0
0	None	AGTGCG	2	1	1	0
0	None	AGTGGA	3	1	1	0
0	None	AGTGGC	2	1	1	0
0	None	AGTGGG	2	1	1	0
0	None	AGTGTA	4	2	1	0
0	None	AGTGTC	3	1	1	0
0	None	AGTGTG	3	1	1	0
0	None	AGTTAA	5	4	1	0
0	None	AGTTAC	4	3	1	0
0	None	AGTTAG	4	3	1	0
0	None	AGTTAT	5	4	1	0
0	None	AGTTCA	4	2	1	0
0	None	AGTTCC	3	2	1	0
0	None	AGTTCG	3	2	1	0
0	None	AGTTGA	4	2	1	0
0	None	AGTTGC	3	2	1	0
0	None	AGTTGG	3	2	1	0
0	None	AGTTTA	5	4	1	0
0	None	AGTTTC	4	3	1	0
0	None	AGTTTG	4	3	1	0
0	None	ATAAAA	6	6	1	0
0	None	ATAAAC	5	5	1	0
0	None	ATAAAG	5	5	1	0
0	None	ATAAAT	6	6	1	0
0	None	ATAACA	5	4	1	0
0	None	ATAACC	4	4	1	0
0	None	ATAACG	4	4	1	0
0	None	ATAAGA	5	4	1	0
0	None	ATAAGC	4	4	1	0
0	None	ATAAGG	4	4	1	0
0	None	ATAATA	6	6	1	0
0	None	ATAATC	5	5	1	0
0	None	ATAATG	5	5	1	0
0	None	ATACAA	5	3	1	0
0	None	ATACAC	4	3	1	0
0	None	ATACAG	4	3	1	0
0	None	ATACAT	5	3	1	0
0	None	ATACCA	4	3	1	0
0	None	ATACCC	3	3	1	0
0	None	ATACCG	3	3	1	0
0	None	ATACGA	4	3	1	0
0	None	ATACGC	3	3	1	0
0	None	ATACGG	3	3	1	0
0	None	ATACTA	5	3	1	0
0	None	ATACTC	4	3	1	0
0	None	ATACTG	4	3	1	0
0	None	ATAGAA	5	3	1	0
0	None	ATAGAC	4	3	1	0
0	None	ATAGAG	4	3	1	0
0	None	ATAGAT	5	3	1	0
0	None	ATAGCA	4	3	1	0
0	None	ATAGCC	3	3	1	0
0	None	ATAGCG	3	3	1	0
0	None	ATAGGA	4	3	1	0
0	None	ATAGGC	3	3	1	0
0	None	ATAGGG	3	3	1	0
0	None	ATAGTA	5	3	1	0
0	None	ATAGTC	4	3	1	0
0	None	ATAGTG	4	3	1	0
0	None	ATATAA	6	6	1	0
0	None	ATATAC	5	5	1	0
0	None	ATATAG	5	5	1	0
0	None	ATATAT	6	6	1	0
0	None	ATATCA	5	4	1	0
0	None	ATATCC	4	4	1	0
0	None	ATATCG	4	4	1	0
0	None	ATATGA	5	4	1	0
0	None	ATATGC	4	4	1	0
0	None	ATATGG	4	4	1	0
0	None	ATATTA	6	6	1	0
0	None	ATATTC	5	5	1	0
0	None	ATATTG	5	5	1	0
0	None	ATCAAA	5	3	1	0
0	None	ATCAAC	4	2	1	0
0	None	ATCAAG	4	2	1	0
0	None	ATCAAT	5	3	1	0
0	None	ATCACA	4	2	1	0
0	None	ATCACC	3	2	1	0
0	None	ATCACG	3	2	1	0
0	None	ATCAGA	4	2	1	0
0	None	ATCAGC	3	2	1	0
0	None	ATCAGG	3	2	1	0
0	None	ATCATA	5	3	1	0
0	None	ATCATC	4	2	1	0
0	None	ATCATG	4	2	1	0
0	None	ATCCAA	4	2	1	0
0	None	ATCCAC	3	2	1	0
0	None	ATCCAG	3	2	1	0
0	None	ATCCAT	4	2	1	0
0	None	ATCCCA	3	2	1	0
0	None	ATCCCC	2	2	1	0
0	None	ATCCCG	2	2	1	0
0	None	ATCCGA	3	2	1	0
0	None	ATCCGC	2	2	1	0
0	None	ATCCGG	2	2	1	0
0	None	ATCCTA	4	2	1	0
0	None	ATCCTC	3	2	1	0
0	None	ATCCTG	3	2	1	0
0	None	ATCGAA	4	2	1	0
0	None	ATCGAC	3	2	1	0
0	None	ATCGAG	3	2	1	0
0	None	ATCGAT	4	2	1	0
0	None	ATCGCA	3	2	1	0
0	None	ATCGCC	2	2	1	0
0	None	ATCGCG	2	2	1	0
0	None	ATCGGA	3	2	1	0
0	None	ATCGGC	2	2	1	0
0	None	ATCGGG	2	2	1	0
0	None	ATCGTA	4	2	1	0
0	None	ATCGTC	3	2	1	0
0	None	ATCGTG	3	2	1	0
0	None	ATCTAA	5	3	1	0
0	None	ATCTAC	4	2	1	0
0	None	ATCTAG	4	2	1	0
0	None	ATCTCA	4	2	1	0
0	None	ATCTCC	3	2	1	0
0	None	ATCTCG	3	2	1	0
0	None	ATCTGA	4	2	1	0
0	None	ATCTGC	3	2	1	0
0	None	ATCTGG	3	2	1	0
0	None	ATCTTA	5	3	1	0
0	None	ATCTTC	4	2	1	0
0	None	ATCTTG	4	2	1	0
0	None	ATGAAA	5	3	1	0
0	None	ATGAAC	4	2	1	0
0	None	ATGAAG	4	2	1	0
0	None	ATGAAT	5	3	1	0
0	None	ATGACA	4	2	1	0
0	None	ATGACC	3	2	1	0
0	None	ATGACG	3	2	1	0
0	None	ATGAGA	4	2	1	0
0	None	ATGAGC	3	2	1	0
0	None	ATGAGG	3	2	1	0
0	None	ATGATA	5	3	1	0
0	None	ATGATC	4	2	1	0
0	None	ATGATG	4	2	1	0
0	None	ATGCAA	4	2	1	0
0	None	ATGCAC	3	2	1	0
0	None	ATGCAG	3	2	1	0
0	None	ATGCAT	4	2	1	0
0	None	ATGCCA	3	2	1	0
0	None	ATGCCC	2	2	1	0
0	None	ATGCCG	2	2	1	0
0	None	ATGCGA	3	2	1	0
0	None	ATGCGC	2	2	1	0
0	None	ATGCGG	2	2	1	0
0	None	ATGCTA	4	2	1	0
0	None	ATGCTC	3	2	1	0
0	None	ATGCTG	3	2	1	0
0	None	ATGGAA	4	2	1	0
0	None	ATGGAC	3	2	1	0
0	None	ATGGAG	3	2	1	0
0	None	ATGGCA	3	2	1	0
0	None	ATGGCC	2	2	1	0
0	None	ATGGCG	2	2	1	0
0	None	ATGGGA	3	2	1	0
0	None	ATGGGC	2	2	1	0
0	None	ATGGGG	2	2	1	0
0	None	ATGGTA	4	2	1	0
0	None	ATGGTC	3	2	1	0
0	None	ATGGTG	3	2	1	0
0	None	ATGTAA	5	3	1	0
0	None	ATGTAC	4	2	1	0
0	None	ATGTAG	4	2	1	0
0	None	ATGTCA	4	2	1	0
0	None	ATGTCC	3	2	1	0
0	None	ATGTCG	3	2	1	0
0	None	ATGTGA	4	2	1	0
0	None	ATGTGC	3	2	1	0
0	None	ATGTGG	3	2	1	0
0	None	ATGTTA	5	3	1	0
0	None	ATGTTC	4	2	1	0
0	None	ATGTTG	4	2	1	0
0	None	ATTAAA	6	6	1	0
0	None	ATTAAC	5	5	1	0
0	None	ATTAAG	5	5	1	0
0	None	ATTAAT	6	6	1	0
0	None	ATTACA	5	4	1	0
0	None	ATTACC	4	4	1	0
0	None	ATTACG	4	4	1	0
0	None	ATTAGA	5	4	1	0
0	None	ATTAGC	4	4	1	0
0	None	ATTAGG	4	4	1	0
0	None	ATTATA	6	6	1	0
0	None	ATTATC	5	5	1	0
0	None	ATTATG	5	5	1	0
0	None	ATTCAA	5	3	1	0
0	None	ATTCAC	4	3	1	0
0	None	ATTCAG	4	3	1	0
0	None	ATTCCA	4	3	1	0
0	None	ATTCCC	3	3	1	0
0	None	ATTCCG	3	3	1	0
0	None	ATTCGA	4	3	1	0
0	None	ATTCGC	3	3	1	0
0	None	ATTCGG	3	3	1	0
0	None	ATTCTA	5	3	1	0
0	None	ATTCTC	4	3	1	0
0	None	ATTCTG	4	3	1	0
0	None	ATTGAA	5	3	1	0
0	None	ATTGAC	4	3	1	0
0	None	ATTGAG	4	3	1	0
0	None	ATTGCA	4	3	1	0
0	None	ATTGCC	3	3	1	0
0	None	ATTGCG	3	3	1	0
0	None	ATTGGA	4	3	1	0
0	None	ATTGGC	3	3	1	0
0	None	ATTGGG	3	3	1	0
0	None	ATTGTA	5	3	1	0
0	None	ATTGTC	4	3	1	0
0	None	ATTGTG	4	3	1	0
0	None	ATTTAA	6	6	1	0
0	None	ATTTAC	5	5	1	0
0	None	ATTTAG	5	5	1	0
0	None	ATTTCA	5	4	1	0
0	None	ATTTCC	4	4	1	0
0	None	ATTTCG	4	4	1	0
0	None	ATTTGA	5	4	1	0
0	None	ATTTGC	4	4	1	0
0	None	ATTTGG	4	4	1	0
0	None	ATTTTA	6	6	1	0
0	None	ATTTTC	5	5	1	0
0	None	ATTTTG	5	5	1	0
0	None	CAAAAA	5	5	1	0
0	None	CAAAAC	4	4	1	0
0	None	CAAAAG	4	4	1	0
0	None	CAAACA	4	3	1	0
0	None	CAAACC	3	3	1	0
0	None	CAAACG	3	3	1	0
0	None	CAAAGA	4	3	1	0
0	None	CAAAGC	3	3	1	0
0	None	CAAAGG	3	3	1	0
0	None	CAAATA	5	5	1	0
0	None	CAAATC	4	4	1	0
0	None	CAAATG	4	4	1	0
0	None	CAACAA	4	2	1	0
0	None	CAACAC	3	2	1	0
0	None	CAACAG	3	2	1	0
0	None	CAACCA	3	2	1	0
0	None	CAACCC	2	2	1	0
0	None	CAACCG	2	2	1	0
0	None	CAACGA	3	2	1	0
0	None	CAACGC	2	2	1	0
0	None	CAACGG	2	2	1	0
0	None	CAACTA	4	2	1	0
0	None	CAACTC	3	2	1	0
0	None	CAACTG	3	2	1	0
0	None	CAAGAA	4	2	1	0
0	None	CAAGAC	3	2	1	0
0	None	CAAGAG	3	2	1	0
0	None	CAAGCA	3	2	1	0
0	None	CAAGCC	2	2	1	0
0	None	CAAGCG	2	2	1	0
0	None	CAAGGA	3	2	1	0
0	None	CAAGGC	2	2	1	0
0	None	CAAGGG	2	2	1	0
0	None	CAAGTA	4	2	1	0
0	None	CAAGTC	3	2	1	0
0	None	CAAGTG	3	2	1	0
0	None	CAATAA	5	5	1	0
0	None	CAATAC	4	4	1	0
0	None	CAATAG	4	4	1	0
0	None	CAATCA	4	3	1	0
0	None	CAATCC	3	3	1	0
0	None	CAATCG	3	3	1	0
0	None	CAATGA	4	3	1	0
0	None	CAATGC	3	3	1	0
0	None	CAATGG	3	3	1	0
0	None	CAATTA	5	5	1	0
0	None	CAATTC	4	4	1	0
0	None	CAATTG	4	4	1	0
0	None	CACAAA	4	3	1	0
0	None	CACAAC	3	2	1	0
0	None	CACAAG	3	2	1	0
0	None	CACACA	3	1	1	0
0	None	CACACC	2	1	1	0
0	None	CACACG	2	1	1	0
0	None	CACAGA	3	1	1	0
0	None	CACAGC	2	1	1	0
0	None	CACAGG	2	1	1	0
0	None	CACATA	4	3	1	0
0	None	CACATC	3	2	1	0
0	None	CACATG	3	2	1	0
0	None	CACCAA	3	2	1	0
0	None	CACCAC	2	1	1	0
0	None	CACCAG	2	1	1	0
0	None	CACCCA	2	1	1	0
0	None	CACCCC	1	1	1	0
0	None	CACCCG	1	1	1	0
0	None	CACCGA	2	1	1	0
0	None	CACCGC	1	1	1	0
0	None	CACCGG	1	1	1	0
0	None	CACCTA	3	2	1	0
0	None	CACCTC	2	1	1	0
0	None	CACCTG	2	1	1	0
0	None	CACGAA	3	2	1	0
0	None	CACGAC	2	1	1	0
0	None	CACGAG	2	1	1	0
0	None	CACGCA	2	1	1	0
0	None	CACGCC	1	1	1	0
0	None	CACGCG	1	1	1	0
0	None	CACGGA	2	1	1	0
0	None	CACGGC	1	1	1	0
0	None	CACGGG	1	1	1	0
0	None	CACGTA	3	2	1	0
0	None	CACGTC	2	1	1	0
0	None	CACGTG	2	1	1	0
0	None	CACTAA	4	3	1	0
0	None	CACTAC	3	2	1	0
0	None	CACTAG	3	2	1	0
0	None	CACTCA	3	1	1	0
0	None	CACTCC	2	1	1	0
0	None	CACTCG	2	1	1	0
0	None	CACTGA	3	1	1	0
0	None	CACTGC	2	1	1	0
0	None	CACTGG	2	1	1	0
0	None	CACTTA	4	3	1	0
0	None	CACTTC	3	2	1	0
0	None	CAGAAA	4	3	1	0
0	None	CAGAAC	3	2	1	0
0	None	CAGAAG	3	2	1	0
0	None	CAGACA	3	1	1	0
0	None	CAGACC	2	1	1	0
0	None	CAGACG	2	1	1	0
0	None	CAGAGA	3	1	1	0
0	None	CAGAGC	2	1	1	0
0	None	CAGAGG	2	1	1	0
0	None	CAGATA	4	3	1	0
0	None	CAGATC	3	2	1	0
0	None	CAGATG	3	2	1	0
0	None	CAGCAA	3	2	1	0
0	None	CAGCAC	2	1	1	0
0	None	CAGCAG	2	1	1	0
0	None	CAGCCA	2	1	1	0
0	None	CAGCCC	1	1	1	0
0	None	CAGCCG	1	1	1	0
0	None	CAGCGA	2	1	1	0
0	None	CAGCGC	1	1	1	0
0	None	CAGCGG	1	1	1	0
0	None	CAGCTA	3	2	1	0
0	None	CAGCTC	2	1	1	0
0	None	CAGCTG	2	1	1	0
0	None	CAGGAA	3	2	1	0
0	None	CAGGAC	2	1	1	0
0	None	CAGGAG	2	1	1	0
0	None	CAGGCA	2	1	1	0
0	None	CAGGCC	1	1	1	0
0	None	CAGGCG	1	1	1	0
0	None	CAGGGA	2	1	1	0
0	None	CAGGGC	1	1	1	0
0	None	CAGGGG	1	1	1	0
0	None	CAGGTA	3	2	1	0
0	None	CAGGTC	2	1	1	0
0	None	CAGTAA	4	3	1	0
0	None	CAGTAC	3	2	1	0
0	None	CAGTAG	3	2	1	0
0	None	CAGTCA	3	1	1	0
0	None	CAGTCC	2	1	1	0
0	None	CAGTCG	2	1	1	0
0	None	CAGTGA	3	1	1	0
0	None	CAGTGC	2	1	1	0
0	None	CAGTGG	2	1	1	0
0	None	CAGTTA	4	3	1	0
0	None	CAGTTC	3	2	1	0
0	None	CATAAA	5	5	1	0
0	None	CATAAC	4	4	1	0
0	None	CATAAG	4	4	1	0
0	None	CATACA	4	3	1	0
0	None	CATACC	3	3	1	0
0	None	CATACG	3	3	1	0
0	None	CATAGA	4	3	1	0
0	None	CATAGC	3	3	1	0
0	None	CATAGG	3	3	1	0
0	None	CATATA	5	5	1	0
0	None	CATATC	4	4	1	0
0	None	CATATG	4	4	1	0
0	None	CATCAA	4	2	1	0
0	None	CATCAC	3	2	1	0
0	None	CATCAG	3	2	1	0
0	None	CATCCA	3	2	1	0
0	None	CATCCC	2	2	1	0
0	None	CATCCG	2	2	1	0
0	None	CATCGA	3	2	1	0
0	None	CATCGC	2	2	1	0
0	None	CATCGG	2	2	1	0
0	None	CATCTA	4	2	1	0
0	None	CATCTC	3	2	1	0
0	None	CATGAA	4	2	1	0
0	None	CATGAC	3	2	1	0
0	None	CATGAG	3	2	1	0
0	None	CATGCA	3	2	1	0
0	None	CATGCC	2	2	1	0
0	None	CATGCG	2	2	1	0
0	None	CATGGA	3	2	1	0
0	None	CATGGC	2	2	1	0
0	None	CATGGG	2	2	1	0
0	None	CATGTA	4	2	1	0
0	None	CATGTC	3	2	1	0
0	None	CATTAA	5	5	1	0
0	None	CATTAC	4	4	1	0
0	None	CATTAG	4	4	1	0
0	None	CATTCA	4	3	1	0
0	None	CATTCC	3	3	1	0
0	None	CATTCG	3	3	1	0
0	None	CATTGA	4	3	1	0
0	None	CATTGC	3	3	1	0
0	None	CATTGG	3	3	1	0
0	None	CATTTA	5	5	1	0
0	None	CATTTC	4	4	1	0
0	None	CCAAAA	4	4	1	0
0	None	CCAAAC	3	3	1	0
0	None	CCAAAG	3	3	1	0
0	None	CCAACA	3	2	1	0
0	None	CCAACC	2	2	1	0
0	None	CCAACG	2	2	1	0
0	None	CCAAGA	3	2	1	0
0	None	CCAAGC	2	2	1	0
0	None	CCAAGG	2	2	1	0
0	None	CCAATA	4	4	1	0
0	None	CCAATC	3	3	1	0
0	None	CCACAA	3	2	1	0
0	None	CCACAC	2	1	1	0
0	None	CCACAG	2	1	1	0
0	None	CCACCA	2	1	1	0
0	None	CCACCC	1	1	1	0
0	None	CCACCG	1	1	1	0
0	None	CCACGA	2	1	1	0
0	None	CCACGC	1	1	1	0
0	None	CCACGG	1	1	1	0
0	None	CCACTA	3	2	1	0
0	None	CCACTC	2	1	1	0
0	None	CCAGAA	3	2	1	0
0	None	CCAGAC	2	1	1	0
0	None	CCAGAG	2	1	1	0
0	None	CCAGCA	2	1	1	0
0	None	CCAGCC	1	1	1	0
0	None	CCAGCG	1	1	1	0
0	None	CCAGGA	2	1	1	0
0	None	CCAGGC	1	1	1	0
0	None	CCAGGG	1	1	1	0
0	None	CCAGTA	3	2	1	0
0	None	CCAGTC	2	1	1	0
0	None	CCATAA	4	4	1	0
0	None	CCATAC	3	3	1	0
0	None	CCATAG	3	3	1	0
0	None	CCATCA	3	2	1	0
0	None	CCATCC	2	2	1	0
0	None	CCATCG	2	2	1	0
0	None	CCATGA	3	2	1	0
0	None	CCATGC	2	2	1	0
0	None	CCATGG	2	2	1	0
0	None	CCATTA	4	4	1	0
0	None	CCATTC	3	3	1	0
0	None	CCCAAA	3	3	1	0
0	None	CCCAAC	2	2	1	0
0	None	CCCAAG	2	2	1	0
0	None	CCCACA	2	1	1	0
0	None	CCCACC	1	1	1	0
0	None	CCCACG	1	1	1	0
0	None	CCCAGA	2	1	1	0
0	None	CCCAGC	1	1	1	0
0	None	CCCAGG	1	1	1	0
0	None	CCCATA	3	3	1	0
0	None	CCCATC	2	2	1	0
0	None	CCCCAA	2	2	1	0
0	None	CCCCAC	1	1	1	0
0	None	CCCCAG	1	1	1	0
0	None	CCCCCA	1	1	1	0
0	None	CCCCCC	0	0	1	0
0	None	CCCCCG	0	0	1	0
0	None	CCCCGA	1	1	1	0
0	None	CCCCGC	0	0	1	0
0	None	CCCCGG	0	0	1	0
0	None	CCCCTA	2	2	1	0
0	None	CCCCTC	1	1	1	0
0	None	CCCGAA	2	2	1	0
0	None	CCCGAC	1	1	1	0
0	None	CCCGAG	1	1	1	0
0	None	CCCGCA	1	1	1	0
0	None	CCCGCC	0	0	1	0
0	None	CCCGCG	0	0	1	0
0	None	CCCGGA	1	1	1	0
0	None	CCCGGC	0	0	1	0
0	None	CCCGGG	0	0	1	0
0	None	CCCGTA	2	2	1	0
0	None	CCCGTC	1	1	1	0
0	None	CCCTAA	3	3	1	0
0	None	CCCTAC	2	2	1	0
0	None	CCCTAG	2	2	1	0
0	None	CCCTCA	2	1	1	0
0	None	CCCTCC	1	1	1	0
0	None	CCCTCG	1	1	1	0
0	None	CCCTGA	2	1	1	0
0	None	CCCTGC	1	1	1	0
0	None	CCCTTA	3	3	1	0
0	None	CCCTTC	2	2	1	0
0	None	CCGAAA	3	3	1	0
0	None	CCGAAC	2	2	1	0
0	None	CCGAAG	2	2	1	0
0	None	CCGACA	2	1	1	0
0	None	CCGACC	1	1	1	0
0	None	CCGACG	1	1	1	0
0	None	CCGAGA	2	1	1	0
0	None	CCGAGC	1	1	1	0
0	None	CCGAGG	1	1	1	0
0	None	CCGATA	3	3	1	0
0	None	CCGATC	2	2	1	0
0	None	CCGCAA	2	2	1	0
0	None	CCGCAC	1	1	1	0
0	None	CCGCAG	1	1	1	0
0	None	CCGCCA	1	1	1	0
0	None	CCGCCC	0	0	1	0
0	None	CCGCCG	0	0	1	0
0	None	CCGCGA	1	1	1	0
0	None	CCGCGC	0	0	1	0
0	None	CCGCGG	0	0	1	0
0	None	CCGCTA	2	2	1	0
0	None	CCGCTC	1	1	1	0
0	None	CCGGAA	2	2	1	0
0	None	CCGGAC	1	1	1	0
0	None	CCGGAG	1	1	1	0
0	None	CCGGCA	1	1	1	0
0	None	CCGGCC	0	0	1	0
0	None	CCGGCG	0	0	1	0
0	None	CCGGGA	1	1	1	0
0	None	CCGGGC	0	0	1	0
0	None	CCGGTA	2	2	1	0
0	None	CCGGTC	1	1	1	0
0	None	CCGTAA	3	3	1	0
0	None	CCGTAC	2	2	1	0
0	None	CCGTAG	2	2	1	0
0	None	CCGTCA	2	1	1	0
0	None	CCGTCC	1	1	1	0
0	None	CCGTCG	1	1	1	0
0	None	CCGTGA	2	1	1	0
0	None	CCGTGC	1	1	1	0
0	None	CCGTTA	3	3	1	0
0	None	CCGTTC	2	2	1	0
0	None	CCTAAA	4	4	1	0
0	None	CCTAAC	3	3	1	0
0	None	CCTAAG	3	3	1	0
0	None	CCTACA	3	2	1	0
0	None	CCTACC	2	2	1	0
0	None	CCTACG	2	2	1	0
0	None	CCTAGA	3	2	1	0
0	None	CCTAGC	2	2	1	0
0	None	CCTAGG	2	2	1	0
0	None	CCTATA	4	4	1	0
0	None	CCTATC	3	3	1	0
0	None	CCTCAA	3	2	1	0
0	None	CCTCAC	2	1	1	0
0	None	CCTCAG	2	1	1	0
0	None	CCTCCA	2	1	1	0
0	None	CCTCCC	1	1	1	0
0	None	CCTCCG	1	1	1	0
0	None	CCTCGA	2	1	1	0
0	None	CCTCGC	1	1	1	0
0	None	CCTCTA	3	2	1	0
0	None	CCTCTC	2	1	1	0
0	None	CCTGAA	3	2	1	0
0	None	CCTGAC	2	1	1	0
0	None	CCTGAG	2	1	1	0
0	None	CCTGCA	2	1	1	0
0	None	CCTGCC	1	1	1	0
0	None	CCTGCG	1	1	1	0
0	None	CCTGGA	2	1	1	0
0	None	CCTGGC	1	1	1	0
0	None	CCTGTA	3	2	1	0
0	None	CCTGTC	2	1	1	0
0	None	CCTTAA	4	4	1	0
0	None	CCTTAC	3	3	1	0
0	None	CCTTAG	3	3	1	0
0	None	CCTTCA	3	2	1	0
0	None	CCTTCC	2	2	1	0
0	None	CCTTCG	2	2	1	0
0	None	CCTTGA	3	2	1	0
0	None	CCTTGC	2	2	1	0
0	None	CCTTTA	4	4	1	0
0	None	CCTTTC	3	3	1	0
0	None	CGAAAA	4	4	1	0
0	None	CGAAAC	3	3	1	0
0	None	CGAAAG	3	3	1	0
0	None	CGAACA	3	2	1	0
0	None	CGAACC	2	2	1	0
0	None	CGAACG	2	2	1	0
0	None	CGAAGA	3	2	1	0
0	None	CGAAGC	2	2	1	0
0	None	CGAATA	4	4	1	0
0	None	CGAATC	3	3	1	0
0	None	CGACAA	3	2	1	0
0	None	CGACAC	2	1	1	0
0	None	CGACAG	2	1	1	0
0	None	CGACCA	2	1	1	0
0	None	CGACCC	1	1	1	0
0	None	CGACCG	1	1	1	0
0	None	CGACGA	2	1	1	0
0	None	CGACGC	1	1	1	0
0	None	CGACTA	3	2	1	0
0	None	CGACTC	2	1	1	0
0	None	CGAGAA	3	2	1	0
0	None	CGAGAC	2	1	1	0
0	None	CGAGAG	2	1	1	0
0	None	CGAGCA	2	1	1	0
0	None	CGAGCC	1	1	1	0
0	None	CGAGCG	1	1	1	0
0	None	CGAGGA	2	1	1	0
0	None	CGAGGC	1	1	1	0
0	None	CGAGTA	3	2	1	0
0	None	CGAGTC	2	1	1	0
0	None	CGATAA	4	4	1	0
0	None	CGATAC	3	3	1	0
0	None	CGATAG	3	3	1	0
0	None	CGATCA	3	2	1	0
0	None	CGATCC	2	2	1	0
0	None	CGATCG	2	2	1	0
0	None	CGATGA	3	2	1	0
0	None	CGATGC	2	2	1	0
0	None	CGATTA	4	4	1	0
0	None	CGATTC	3	3	1	0
0	None	CGCAAA	3	3	1	0
0	None	CGCAAC	2	2	1	0
0	None	CGCAAG	2	2	1	0
0	None	CGCACA	2	1	1	0
0	None	CGCACC	1	1	1	0
0	None	CGCACG	1	1	1	0
0	None	CGCAGA	2	1	1	0
0	None	CGCAGC	1	1	1	0
0	None	CGCATA	3	3	1	0
0	None	CGCATC	2	2	1	0
0	None	CGCCAA	2	2	1	0
0	None	CGCCAC	1	1	1	0
0	None	CGCCAG	1	1	1	0
0	None	CGCCCA	1	1	1	0
0	None	CGCCCC	0	0	1	0
0	None	CGCCCG	0	0	1	0
0	None	CGCCGA	1	1	1	0
0	None	CGCCGC	0	0	1	0
0	None	CGCCTA	2	2	1	0
0	None	CGCCTC	1	1	1	0
0	None	CGCGAA	2	2	1	0
0	None	CGCGAC	1	1	1	0
0	None	CGCGAG	1	1	1	0
0	None	CGCGCA	1	1	1	0
0	None	CGCGCC	0	0	1	0
0	None	CGCGCG	0	0	1	0
0	None	CGCGGA	1	1	1	0
0	None	CGCGGC	0	0	1	0
0	None	CGCGTA	2	2	1	0
0	None	CGCGTC	1	1	1	0
0	None	CGCTAA	3	3	1	0
0	None	CGCTAC	2	2	1	0
0	None	CGCTAG	2	2	1	0
0	None	CGCTCA	2	1	1	0
0	None	CGCTCC	1	1	1	0
0	None	CGCTGA	2	1	1	0
0	None	CGCTGC	1	1	1	0
0	None	CGCTTA	3	3	1	0
0	None	CGCTTC	2	2	1	0
0	None	CGGAAA	3	3	1	0
0	None	CGGAAC	2	2	1	0
0	None	CGGAAG	2	2	1	0
0	None	CGGACA	2	1	1	0
0	None	CGGACC	1	1	1	0
0	None	CGGACG	1	1	1	0
0	None	CGGAGA	2	1	1	0
0	None	CGGAGC	1	1	1	0
0	None	CGGATA	3	3	1	0
0	None	CGGATC	2	2	1	0
0	None	CGGCAA	2	2	1	0
0	None	CGGCAC	1	1	1	0
0	None	CGGCAG	1	1	1	0
0	None	CGGCCA	1	1	1	0
0	None	CGGCCC	0	0	1	0
0	None	CGGCCG	0	0	1	0
0	None	CGGCGA	1	1	1	0
0	None	CGGCGC	0	0	1	0
0	None	CGGCTA	2	2	1	0
0	None	CGGCTC	1	1	1	0
0	None	CGGGAA	2	2	1	0
0	None	CGGGAC	1	1	1	0
0	None	CGGGAG	1	1	1	0
0	None	CGGGCA	1	1	1	0
0	None	CGGGCC	0	0	1	0
0	None	CGGGGA	1	1	1	0
0	None	CGGGGC	0	0	1	0
0	None	CGGGTA	2	2	1	0
0	None	CGGGTC	1	1	1	0
0	None	CGGTAA	3	3	1	0
0	None	CGGTAC	2	2	1	0
0	None	CGGTAG	2	2	1	0
0	None	CGGTCA	2	1	1	0
0	None	CGGTCC	1	1	1	0
0	None	CGGTGA	2	1	1	0
0	None	CGGTGC	1	1	1	0
0	None	CGGTTA	3	3	1	0
0	None	CGGTTC	2	2	1	0
0	None	CGTAAA	4	4	1	0
0	None	CGTAAC	3	3	1	0
0	None	CGTAAG	3	3	1	0
0	None	CGTACA	3	2	1	0
0	None	CGTACC	2	2	1	0
0	None	CGTACG	2	2	1	0
0	None	CGTAGA	3	2	1	0
0	None	CGTAGC	2	2	1	0
0	None	CGTATA	4	4	1	0
0	None	CGTATC	3	3	1	0
0	None	CGTCAA	3	2	1	0
0	None	CGTCAC	2	1	1	0
0	None	CGTCAG	2	1	1	0
0	None	CGTCCA	2	1	1	0
0	None	CGTCCC	1	1	1	0
0	None	CGTCGA	2	1	1	0
0	None	CGTCGC	1	1	1	0
0	None	CGTCTA	3	2	1	0
0	None	CGTCTC	2	1	1	0
0	None	CGTGAA	3	2	1	0
0	None	CGTGAC	2	1	1	0
0	None	CGTGAG	2	1	1	0
0	None	CGTGCA	2	1	1	0
0	None	CGTGCC	1	1	1	0
0	None	CGTGGA	2	1	1	0
0	None	CGTGGC	1	1	1	0
0	None	CGTGTA	3	2	1	0
0	None	CGTGTC	2	1	1	0
0	None	CGTTAA	4	4	1	0
0	None	CGTTAC	3	3	1	0
0	None	CGTTAG	3	3	1	0
0	None	CGTTCA	3	2	1	0
0	None	CGTTCC	2	2	1	0
0	None	CGTTGA	3	2	1	0
0	None	CGTTGC	2	2	1	0
0	None	CGTTTA	4	4	1	0
0	None	CGTTTC	3	3	1	0
0	None	CTAAAA	5	5	1	0
0	None	CTAAAC	4	4	1	0
0	None	CTAAAG	4	4	1	0
0	None	CTAACA	4	3	1	0
0	None	CTAACC	3	3	1	0
0	None	CTAAGA	4	3	1	0
0	None	CTAAGC	3	3	1	0
0	None	CTAATA	5	5	1	0
0	None	CTAATC	4	4	1	0
0	None	CTACAA	4	2	1	0
0	None	CTACAC	3	2	1	0
0	None	CTACAG	3	2	1	0
0	None	CTACCA	3	2	1	0
0	None	CTACCC	2	2	1	0
0	None	CTACGA	3	2	1	0
0	None	CTACGC	2	2	1	0
0	None	CTACTA	4	2	1	0
0	None	CTACTC	3	2	1	0
0	None	CTAGAA	4	2	1	0
0	None	CTAGAC	3	2	1	0
0	None	CTAGAG	3	2	1	0
0	None	CTAGCA	3	2	1	0
0	None	CTAGCC	2	2	1	0
0	None	CTAGGA	3	2	1	0
0	None	CTAGGC	2	2	1	0
0	None	CTAGTA	4	2	1	0
0	None	CTAGTC	3	2	1	0
0	None	CTATAA	5	5	1	0
0	None	CTATAC	4	4	1	0
0	None	CTATAG	4	4	1	0
0	None	CTATCA	4	3	1	0
0	None	CTATCC	3	3	1	0
0	None	CTATGA	4	3	1	0
0	None	CTATGC	3	3	1	0
0	None	CTATTA	5	5	1	0
0	None	CTATTC	4	4	1	0
0	None	CTCAAA	4	3	1	0
0	None	CTCAAC	3	2	1	0
0	None	CTCAAG	3	2	1	0
0	None	CTCACA	3	1	1	0
0	None	CTCACC	2	1	1	0
0	None	CTCAGA	3	1	1	0
0	None	CTCAGC	2	1	1	0
0	None	CTCATA	4	3	1	0
0	None	CTCATC	3	2	1	0
0	None	CTCCAA	3	2	1	0
0	None	CTCCAC	2	1	1	0
0	None	CTCCAG	2	1	1	0
0	None	CTCCCA	2	1	1	0
0	None	CTCCCC	1	1	1	0
0	None	CTCCGA	2	1	1	0
0	None	CTCCGC	1	1	1	0
0	None	CTCCTA	3	2	1	0
0	None	CTCCTC	2	1	1	0
0	None	CTCGAA	3	2	1	0
0	None	CTCGAC	2	1	1	0
0	None	CTCGAG	2	1	1	0
0	None	CTCGCA	2	1	1	0
0	None	CTCGCC	1	1	1	0
0	None	CTCGGA	2	1	1	0
0	None	CTCGGC	1	1	1	0
0	None	CTCGTA	3	2	1	0
0	None	CTCGTC	2	1	1	0
0	None	CTCTAA	4	3	1	0
0	None	CTCTAC	3	2	1	0
0	None	CTCTCA	3	1	1	0
0	None	CTCTCC	2	1	1	0
0	None	CTCTGA	3	1	1	0
0	None	CTCTGC	2	1	1	0
0	None	CTCTTA	4	3	1	0
0	None	CTCTTC	3	2	1	0
0	None	CTGAAA	4	3	1	0
0	None	CTGAAC	3	2	1	0
0	None	CTGAAG	3	2	1	0
0	None	CTGACA	3	1	1	0
0	None	CTGACC	2	1	1	0
0	None	CTGAGA	3	1	1	0
0	None	CTGAGC	2	1	1	0
0	None	CTGATA	4	3	1	0
0	None	CTGATC	3	2	1	0
0	None	CTGCAA	3	2	1	0
0	None	CTGCAC	2	1	1	0
0	None	CTGCAG	2	1	1	0
0	None	CTGCCA	2	1	1	0
0	None	CTGCCC	1	1	1	0
0	None	CTGCGA	2	1	1	0
0	None	CTGCGC	1	1	1	0
0	None	CTGCTA	3	2	1	0
0	None	CTGCTC	2	1	1	0
0	None	CTGGAA	3	2	1	0
0	None	CTGGAC	2	1	1	0
0	None	CTGGCA	2	1	1	0
0	None	CTGGCC	1	1	1	0
0	None	CTGGGA	2	1	1	0
0	None	CTGGGC	1	1	1	0
0	None	CTGGTA	3	2	1	0
0	None	CTGGTC	2	1	1	0
0	None	CTGTAA	4	3	1	0
0	None	CTGTAC	3	2	1	0
0	None	CTGTCA	3	1	1	0
0	None	CTGTCC	2	1	1	0
0	None	CTGTGA	3	1	1	0
0	None	CTGTGC	2	1	1	0
0	None	CTGTTA	4	3	1	0
0	None	CTGTTC	3	2	1	0
0	None	CTTAAA	5	5	1	0
0	None	CTTAAC	4	4	1	0
0	None	CTTAAG	4	4	1	0
0	None	CTTACA	4	3	1	0
0	None	CTTACC	3	3	1	0
0	None	CTTAGA	4	3	1	0
0	None	CTTAGC	3	3	1	0
0	None	CTTATA	5	5	1	0
0	None	CTTATC	4	4	1	0
0	None	CTTCAA	4	2	1	0
0	None	CTTCAC	3	2	1	0
0	None	CTTCCA	3	2	1	0
0	None	CTTCCC	2	2	1	0
0	None	CTTCGA	3	2	1	0
0	None	CTTCGC	2	2	1	0
0	None	CTTCTA	4	2	1	0
0	None	CTTCTC	3	2	1	0
0	None	CTTGAA	4	2	1	0
0	None	CTTGAC	3	2	1	0
0	None	CTTGCA	3	2	1	0
0	None	CTTGCC	2	2	1	0
0	None	CTTGGA	3	2	1	0
0	None	CTTGGC	2	2	1	0
0	None	CTTGTA	4	2	1	0
0	None	CTTGTC	3	2	1	0
0	None	CTTTAA	5	5	1	0
0	None	CTTTAC	4	4	1	0
0	None	CTTTCA	4	3	1	0
0	None	CTTTCC	3	3	1	0
0	None	CTTTGA	4	3	1	0
0	None	CTTTGC	3	3	1	0
0	None	CTTTTA	5	5	1	0
0	None	CTTTTC	4	4	1	0
0	None	GAAAAA	5	5	1	0
0	None	GAAAAC	4	4	1	0
0	None	GAAACA	4	3	1	0
0	None	GAAACC	3	3	1	0
0	None	GAAAGA	4	3	1	0
0	None	GAAAGC	3	3	1	0
0	None	GAAATA	5	5	1	0
0	None	GAAATC	4	4	1	0
0	None	GAACAA	4	2	1	0
0	None	GAACAC	3	2	1	0
0	None	GAACCA	3	2	1	0
0	None	GAACCC	2	2	1	0
0	None	GAACGA	3	2	1	0
0	None	GAACGC	2	2	1	0
0	None	GAACTA	4	2	1	0
0	None	GAACTC	3	2	1	0
0	None	GAAGAA	4	2	1	0
0	None	GAAGAC	3	2	1	0
0	None	GAAGCA	3	2	1	0
0	None	GAAGCC	2	2	1	0
0	None	GAAGGA	3	2	1	0
0	None	GAAGGC	2	2	1	0
0	None	GAAGTA	4	2	1	0
0	None	GAAGTC	3	2	1	0
0	None	GAATAA	5	5	1	0
0	None	GAATAC	4	4	1	0
0	None	GAATCA	4	3	1	0
0	None	GAATCC	3	3	1	0
0	None	GAATGA	4	3	1	0
0	None	GAATGC	3	3	1	0
0	None	GAATTA	5	5	1	0
0	None	GAATTC	4	4	1	0
0	None	GACAAA	4	3	1	0
0	None	GACAAC	3	2	1	0
0	None	GACACA	3	1	1	0
0	None	GACACC	2	1	1	0
0	None	GACAGA	3	1	1	0
0	None	GACAGC	2	1	1	0
0	None	GACATA	4	3	1	0
0	None	GACATC	3	2	1	0
0	None	GACCAA	3	2	1	0
0	None	GACCAC	2	1	1	0
0	None	GACCCA	2	1	1	0
0	None	GACCCC	1	1	1	0
0	None	GACCGA	2	1	1	0
0	None	GACCGC	1	1	1	0
0	None	GACCTA	3	2	1	0
0	None	GACCTC	2	1	1	0
0	None	GACGAA	3	2	1	0
0	None	GACGAC	2	1	1	0
0	None	GACGCA	2	1	1	0
0	None	GACGCC	1	1	1	0
0	None	GACGGA	2	1	1	0
0	None	GACGGC	1	1	1	0
0	None	GACGTA	3	2	1	0
0	None	GACGTC	2	1	1	0
0	None	GACTAA	4	3	1	0
0	None	GACTAC	3	2	1	0
0	None	GACTCA	3	1	1	0
0	None	GACTCC	2	1	1	0
0	None	GACTGA	3	1	1	0
0	None	GACTGC	2	1	1	0
0	None	GACTTA	4	3	1	0
0	None	GAGAAA	4	3	1	0
0	None	GAGAAC	3	2	1	0
0	None	GAGACA	3	1	1	0
0	None	GAGACC	2	1	1	0
0	None	GAGAGA	3	1	1	0
0	None	GAGAGC	2	1	1	0
0	None	GAGATA	4	3	1	0
0	None	GAGATC	3	2	1	0
0	None	GAGCAA	3	2	1	0
0	None	GAGCAC	2	1	1	0
0	None	GAGCCA	2	1	1	0
0	None	GAGCCC	1	1	1	0
0	None	GAGCGA	2	1	1	0
0	None	GAGCGC	1	1	1	0
0	None	GAGCTA	3	2	1	0
0	None	GAGCTC	2	1	1	0
0	None	GAGGAA	3	2	1	0
0	None	GAGGAC	2	1	1	0
0	None	GAGGCA	2	1	1	0
0	None	GAGGCC	1	1	1	0
0	None	GAGGGA	2	1	1	0
0	None	GAGGGC	1	1	1	0
0	None	GAGGTA	3	2	1	0
0	None	GAGTAA	4	3	1	0
0	None	GAGTAC	3	2	1	0
0	None	GAGTCA	3	1	1	0
0	None	GAGTCC	2	1	1	0
0	None	GAGTGA	3	1	1	0
0	None	GAGTGC	2	1	1	0
0	None	GAGTTA	4	3	1	0
0	None	GATAAA	5	5	1	0
0	None	GATAAC	4	4	1	0
0	None	GATACA	4	3	1	0
0	None	GATACC	3	3	1	0
0	None	GATAGA	4	3	1	0
0	None	GATAGC	3	3	1	0
0	None	GATATA	5	5	1	0
0	None	GATATC	4	4	1	0
0	None	GATCAA	4	2	1	0
0	None	GATCAC	3	2	1	0
0	None	GATCCA	3	2	1	0
0	None	GATCCC	2	2	1	0
0	None	GATCGA	3	2	1	0
0	None	GATCGC	2	2	1	0
0	None	GATCTA	4	2	1	0
0	None	GATGAA	4	2	1	0
0	None	GATGAC	3	2	1	0
0	None	GATGCA	3	2	1	0
0	None	GATGCC	2	2	1	0
0	None	GATGGA	3	2	1	0
0	None	GATGGC	2	2	1	0
0	None	GATGTA	4	2	1	0
0	None	GATTAA	5	5	1	0
0	None	GATTAC	4	4	1	0
0	None	GATTCA	4	3	1	0
0	None	GATTCC	3	3	1	0
0	None	GATTGA	4	3	1	0
0	None	GATTGC	3	3	1	0
0	None	GATTTA	5	5	1	0
0	None	GCAAAA	4	4	1	0
0	None	GCAAAC	3	3	1	0
0	None	GCAACA	3	2	1	0
0	None	GCAACC	2	2	1	0
0	None	GCAAGA	3	2	1	0
0	None	GCAAGC	2	2	1	0
0	None	GCAATA	4	4	1	0
0	None	GCACAA	3	2	1	0
0	None	GCACAC	2	1	1	0
0	None	GCACCA	2	1	1	0
0	None	GCACCC	1	1	1	0
0	None	GCACGA	2	1	1	0
0	None	GCACGC	1	1	1	0
0	None	GCACTA	3	2	1	0
0	None	GCAGAA	3	2	1	0
0	None	GCAGAC	2	1	1	0
0	None	GCAGCA	2	1	1	0
0	None	GCAGCC	1	1	1	0
0	None	GCAGGA	2	1	1	0
0	None	GCAGGC	1	1	1	0
0	None	GCAGTA	3	2	1	0
0	None	GCATAA	4	4	1	0
0	None	GCATAC	3	3	1	0
0	None	GCATCA	3	2	1	0
0	None	GCATCC	2	2	1	0
0	None	GCATGA	3	2	1	0
0	None	GCATGC	2	2	1	0
0	None	GCATTA	4	4	1	0
0	None	GCCAAA	3	3	1	0
0	None	GCCAAC	2	2	1	0
0	None	GCCACA	2	1	1	0
0	None	GCCACC	1	1	1	0
0	None	GCCAGA	2	1	1	0
0	None	GCCAGC	1	1	1	0
0	None	GCCATA	3	3	1	0
0	None	GCCCAA	2	2	1	0
0	None	GCCCAC	1	1	1	0
0	None	GCCCCA	1	1	1	0
0	None	GCCCCC	0	0	1	0
0	None	GCCCGA	1	1	1	0
0	None	GCCCGC	0	0	1	0
0	None	GCCCTA	2	2	1	0
0	None	GCCGAA	2	2	1	0
0	None	GCCGAC	1	1	1	0
0	None	GCCGCA	1	1	1	0
0	None	GCCGCC	0	0	1	0
0	None	GCCGGA	1	1	1	0
0	None	GCCGGC	0	0	1	0
0	None	GCCGTA	2	2	1	0
0	None	GCCTAA	3	3	1	0
0	None	GCCTAC	2	2	1	0
0	None	GCCTCA	2	1	1	0
0	None	GCCTCC	1	1	1	0
0	None	GCCTGA	2	1	1	0
0	None	GCCTTA	3	3	1	0
0	None	GCGAAA	3	3	1	0
0	None	GCGAAC	2	2	1	0
0	None	GCGACA	2	1	1	0
0	None	GCGACC	1	1	1	0
0	None	GCGAGA	2	1	1	0
0	None	GCGAGC	1	1	1	0
0	None	GCGATA	3	3	1	0
0	None	GCGCAA	2	2	1	0
0	None	GCGCAC	1	1	1	0
0	None	GCGCCA	1	1	1	0
0	None	GCGCCC	0	0	1	0
0	None	GCGCGA	1	1	1	0
0	None	GCGCGC	0	0	1	0
0	None	GCGCTA	2	2	1	0
0	None	GCGGAA	2	2	1	0
0	None	GCGGAC	1	1	1	0
0	None	GCGGCA	1	1	1	0
0	None	GCGGCC	0	0	1	0
0	None	GCGGGA	1	1	1	0
0	None	GCGGTA	2	2	1	0
0	None	GCGTAA	3	3	1	0
0	None	GCGTAC	2	2	1	0
0	None	GCGTCA	2	1	1	0
0	None	GCGTCC	1	1	1	0
0	None	GCGTGA	2	1	1	0
0	None	GCGTTA	3	3	1	0
0	None	GCTAAA	4	4	1	0
0	None	GCTAAC	3	3	1	0
0	None	GCTACA	3	2	1	0
0	None	GCTACC	2	2	1	0
0	None	GCTAGA	3	2	1	0
0	None	GCTAGC	2	2	1	0
0	None	GCTATA	4	4	1	0
0	None	GCTCAA	3	2	1	0
0	None	GCTCAC	2	1	1	0
0	None	GCTCCA	2	1	1	0
0	None	GCTCCC	1	1	1	0
0	None	GCTCGA	2	1	1	0
0	None	GCTCTA	3	2	1	0
0	None	GCTGAA	3	2	1	0
0	None	GCTGAC	2	1	1	0
0	None	GCTGCA	2	1	1	0
0	None	GCTGCC	1	1	1	0
0	None	GCTGGA	2	1	1	0
0	None	GCTGTA	3	2	1	0
0	None	GCTTAA	4	4	1	0
0	None	GCTTAC	3	3	1	0
0	None	GCTTCA	3	2	1	0
0	None	GCTTCC	2	2	1	0
0	None	GCTTGA	3	2	1	0
0	None	GCTTTA	4	4	1	0
0	None	GGAAAA	4	4	1	0
0	None	GGAAAC	3	3	1	0
0	None	GGAACA	3	2	1	0
0	None	GGAACC	2	2	1	0
0	None	GGAAGA	3	2	1	0
0	None	GGAATA	4	4	1	0
0	None	GGACAA	3	2	1	0
0	None	GGACAC	2	1	1	0
0	None	GGACCA	2	1	1	0
0	None	GGACCC	1	1	1	0
0	None	GGACGA	2	1	1	0
0	None	GGACTA	3	2	1	0
0	None	GGAGAA	3	2	1	0
0	None	GGAGAC	2	1	1	0
0	None	GGAGCA	2	1	1	0
0	None	GGAGCC	1	1	1	0
0	None	GGAGGA	2	1	1	0
0	None	GGAGTA	3	2	1	0
0	None	GGATAA	4	4	1	0
0	None	GGATAC	3	3	1	0
0	None	GGATCA	3	2	1	0
0	None	GGATCC	2	2	1	0
0	None	GGATGA	3	2	1	0
0	None	GGATTA	4	4	1	0
0	None	GGCAAA	3	3	1	0
0	None	GGCAAC	2	2	1	0
0	None	GGCACA	2	1	1	0
0	None	GGCACC	1	1	1	0
0	None	GGCAGA	2	1	1	0
0	None	GGCATA	3	3	1	0
0	None	GGCCAA	2	2	1	0
0	None	GGCCAC	1	1	1	0
0	None	GGCCCA	1	1	1	0
0	None	GGCCCC	0	0	1	0
0	None	GGCCGA	1	1	1	0
0	None	GGCCTA	2	2	1	0
0	None	GGCGAA	2	2	1	0
0	None	GGCGAC	1	1	1	0
0	None	GGCGCA	1	1	1	0
0	None	GGCGCC	0	0	1	0
0	None	GGCGGA	1	1	1	0
0	None	GGCGTA	2	2	1	0
0	None	GGCTAA	3	3	1	0
0	None	GGCTAC	2	2	1	0
0	None	GGCTCA	2	1	1	0
0	None	GGCTGA	2	1	1	0
0	None	GGCTTA	3	3	1	0
0	None	GGGAAA	3	3	1	0
0	None	GGGAAC	2	2	1	0
0	None	GGGACA	2	1	1	0
0	None	GGGACC	1	1	1	0
0	None	GGGAGA	2	1	1	0
0	None	GGGATA	3	3	1	0
0	None	GGGCAA	2	2	1	0
0	None	GGGCAC	1	1	1	0
0	None	GGGCCA	1	1	1	0
0	None	GGGCCC	0	0	1	0
0	None	GGGCGA	1	1	1	0
0	None	GGGCTA	2	2	1	0
0	None	GGGGAA	2	2	1	0
0	None	GGGGAC	1	1	1	0
0	None	GGGGCA	1	1	1	0
0	None	GGGGGA	1	1	1	0
0	None	GGGGTA	2	2	1	0
0	None	GGGTAA	3	3	1	0
0	None	GGGTAC	2	2	1	0
0	None	GGGTCA	2	1	1	0
0	None	GGGTGA	2	1	1	0
0	None	GGGTTA	3	3	1	0
0	None	GGTAAA	4	4	1	0
0	None	GGTAAC	3	3	1	0
0	None	GGTACA	3	2	1	0
0	None	GGTACC	2	2	1	0
0	None	GGTAGA	3	2	1	0
0	None	GGTATA	4	4	1	0
0	None	GGTCAA	3	2	1	0
0	None	GGTCAC	2	1	1	0
0	None	GGTCCA	2	1	1	0
0	None	GGTCGA	2	1	1	0
0	None	GGTCTA	3	2	1	0
0	None	GGTGAA	3	2	1	0
0	None	GGTGAC	2	1	1	0
0	None	GGTGCA	2	1	1	0
0	None	GGTGGA	2	1	1	0
0	None	GGTGTA	3	2	1	0
0	None	GGTTAA	4	4	1	0
0	None	GGTTAC	3	3	1	0
0	None	GGTTCA	3	2	1	0
0	None	GGTTGA	3	2	1	0
0	None	GGTTTA	4	4	1	0
0	None	GTAAAA	5	5	1	0
0	None	GTAAAC	4	4	1	0
0	None	GTAACA	4	3	1	0
0	None	GTAAGA	4	3	1	0
0	None	GTAATA	5	5	1	0
0	None	GTACAA	4	2	1	0
0	None	GTACAC	3	2	1	0
0	None	GTACCA	3	2	1	0
0	None	GTACGA	3	2	1	0
0	None	GTACTA	4	2	1	0
0	None	GTAGAA	4	2	1	0
0	None	GTAGAC	3	2	1	0
0	None	GTAGCA	3	2	1	0
0	None	GTAGGA	3	2	1	0
0	None	GTAGTA	4	2	1	0
0	None	GTATAA	5	5	1	0
0	None	GTATAC	4	4	1	0
0	None	GTATCA	4	3	1	0
0	None	GTATGA	4	3	1	0
0	None	GTATTA	5	5	1	0
0	None	GTCAAA	4	3	1	0
0	None	GTCAAC	3	2	1	0
0	None	GTCACA	3	1	1	0
0	None	GTCAGA	3	1	1	0
0	None	GTCATA	4	3	1	0
0	None	GTCCAA	3	2	1	0
0	None	GTCCAC	2	1	1	0
0	None	GTCCCA	2	1	1	0
0	None	GTCCGA	2	1	1	0
0	None	GTCCTA	3	2	1	0
0	None	GTCGAA	3	2	1	0
0	None	GTCGAC	2	1	1	0
0	None	GTCGCA	2	1	1	0
0	None	GTCGGA	2	1	1	0
0	None	GTCGTA	3	2	1	0
0	None	GTCTAA	4	3	1	0
0	None	GTCTCA	3	1	1	0
0	None	GTCTGA	3	1	1	0
0	None	GTCTTA	4	3	1	0
0	None	GTGAAA	4	3	1	0
0	None	GTGAAC	3	2	1	0
0	None	GTGACA	3	1	1	0
0	None	GTGAGA	3	1	1	0
0	None	GTGATA	4	3	1	0
0	None	GTGCAA	3	2	1	0
0	None	GTGCAC	2	1	1	0
0	None	GTGCCA	2	1	1	0
0	None	GTGCGA	2	1	1	0
0	None	GTGCTA	3	2	1	0
0	None	GTGGAA	3	2	1	0
0	None	GTGGCA	2	1	1	0
0	None	GTGGGA	2	1	1	0
0	None	GTGGTA	3	2	1	0
0	None	GTGTAA	4	3	1	0
0	None	GTGTCA	3	1	1	0
0	None	GTGTGA	3	1	1	0
0	None	GTGTTA	4	3	1	0
0	None	GTTAAA	5	5	1	0
0	None	GTTAAC	4	4	1	0
0	None	GTTACA	4	3	1	0
0	None	GTTAGA	4	3	1	0
0	None	GTTATA	5	5	1	0
0	None	GTTCAA	4	2	1	0
0	None	GTTCCA	3	2	1	0
0	None	GTTCGA	3	2	1	0
0	None	GTTCTA	4	2	1	0
0	None	GTTGAA	4	2	1	0
0	None	GTTGCA	3	2	1	0
0	None	GTTGGA	3	2	1	0
0	None	GTTGTA	4	2	1	0
0	None	GTTTAA	5	5	1	0
0	None	GTTTCA	4	3	1	0
0	None	GTTTGA	4	3	1	0
0	None	GTTTTA	5	5	1	0
0	None	TAAAAA	6	6	1	0
0	None	TAAACA	5	4	1	0
0	None	TAAAGA	5	4	1	0
0	None	TAAATA	6	6	1	0
0	None	TAACAA	5	3	1	0
0	None	TAACCA	4	3	1	0
0	None	TAACGA	4	3	1	0
0	None	TAACTA	5	3	1	0
0	None	TAAGAA	5	3	1	0
0	None	TAAGCA	4	3	1	0
0	None	TAAGGA	4	3	1	0
0	None	TAAGTA	5	3	1	0
0	None	TAATAA	6	6	1	0
0	None	TAATCA	5	4	1	0
0	None	TAATGA	5	4	1	0
0	None	TAATTA	6	6	1	0
0	None	TACAAA	5	3	1	0
0	None	TACACA	4	2	1	0
0	None	TACAGA	4	2	1	0
0	None	TACATA	5	3	1	0
0	None	TACCAA	4	2	1	0
0	None	TACCCA	3	2	1	0
0	None	TACCGA	3	2	1	0
0	None	TACCTA	4	2	1	0
0	None	TACGAA	4	2	1	0
0	None	TACGCA	3	2	1	0
0	None	TACGGA	3	2	1	0
0	None	TACGTA	4	2	1	0
0	None	TACTAA	5	3	1	0
0	None	TACTCA	4	2	1	0
0	None	TACTGA	4	2	1	0
0	None	TAGAAA	5	3	1	0
0	None	TAGACA	4	2	1	0
0	None	TAGAGA	4	2	1	0
0	None	TAGATA	5	3	1	0
0	None	TAGCAA	4	2	1	0
0	None	TAGCCA	3	2	1	0
0	None	TAGCGA	3	2	1	0
0	None	TAGCTA	4	2	1	0
0	None	TAGGAA	4	2	1	0
0	None	TAGGCA	3	2	1	0
0	None	TAGGGA	3	2	1	0
0	None	TAGTAA	5	3	1	0
0	None	TAGTCA	4	2	1	0
0	None	TAGTGA	4	2	1	0
0	None	TATAAA	6	6	1	0
0	None	TATACA	5	4	1	0
0	None	TATAGA	5	4	1	0
0	None	TATATA	6	6	1	0
0	None	TATCAA	5	3	1	0
0	None	TATCCA	4	3	1	0
0	None	TATCGA	4	3	1	0
0	None	TATGAA	5	3	1	0
0	None	TATGCA	4	3	1	0
0	None	TATGGA	4	3	1	0
[truncated: 25,041 more rows]
